# Supplementary material for: High-Throughput Sequencing and De Novo Assembly of Brassica oleracea var. Capitata L. for Transcriptome Analysis
Source: PLoS One. 2014 Mar 28;9(3):e92087. doi: 10.1371/journal.pone.0092087 (PMC3969326; doi:10.1371/journal.pone.0092087)
Supplement: Table S1 — Annotation of Cabbage transcriptome assembly. (XLSX) [file pone.0092087.s002.xlsx]

## Sheet: Table_S1_Annotation of assembly
Score	E-Value	Percentage of Similar Bases in Match		Total Length of Query Sequence	Hit name
2348	0	88.59	Locus_10000	1764	Bra035159|PACid:22701614
2116	0	81.56	Locus_10001	1565	AT3G50740.1|PACid:19659291
1898	0	96.73	Locus_10002	1690	Bra014647|PACid:22720630
1977	0	94.74	Locus_10003	1650	AT1G79420.1|PACid:19650736
2221	0	89.92	Locus_10004	1838	Bra015682|PACid:22702297
449	0	82.79	Locus_10006	2370	AT1G31650.1|PACid:19655385
315	3e-28	90	Locus_10007	2929	AT1G12780.1|PACid:19656497
612	0	92.8	Locus_10008	771	AT5G12190.1|PACid:19672602
559	0	82.09	Locus_10009	973	AT3G48680.1|PACid:19658684
2984	0	83.26	Locus_1000	2441	AT2G42620.1|PACid:19640104
2706	0	87.66	Locus_10010	3148	Bra012087|PACid:22701331
2523	0	97.67	Locus_10012	1976	Bra007663|PACid:22714003
409	1e-39	98.2	Locus_10013	1065	Bra008019|PACid:22687661
45	2e-12	88.89	Locus_10014	4086	Bra037271|PACid:22715173
1859	0	80.04	Locus_10016	1636	Bra019209|PACid:22711150
1729	0	92.86	Locus_10018	1391	AT1G12930.1|PACid:19649877
3178	0	87.33	Locus_1001	2686	AT5G63190.1|PACid:19666133
797	0	96.22	Locus_10020	3282	Bra039543|PACid:22702727
1263	0	80.76	Locus_10022	1264	AT2G04360.1|PACid:19641880
1989	0	94.83	Locus_10023	1304	AT1G72730.1|PACid:19649247
3370	0	86.24	Locus_10024	2736	Bra037139|PACid:22717097
660	0	100	Locus_10025	441	Bra007297|PACid:22716490
1775	0	97.92	Locus_10026	1494	Bra018983|PACid:22697782
531	0	80.6	Locus_10027	734	Bra028853|PACid:22690988
488	0	91.6	Locus_10028	623	Bra028299|PACid:22705682
832	0	85.95	Locus_10029	1224	AT4G04190.1|PACid:19647339
2660	0	89.43	Locus_1002	2965	AT5G64840.1|PACid:19666613
665	0	83.92	Locus_10030	4920	Bra018659|PACid:22695116
1077	0	85.42	Locus_10031	1113	Bra011448|PACid:22703797
1383	0	98.94	Locus_10033	1345	Bra018461|PACid:22684741
3354	0	93.84	Locus_10034	2103	Bra036596|PACid:22715616
2396	0	96.79	Locus_10035	2347	Bra015641|PACid:22700957
685	0	92.57	Locus_10036	1293	Bra013192|PACid:22709376
82	0	94.44	Locus_10037	1045	Bra012071|PACid:22699283
757	0	84.58	Locus_10038	2029	Bra023236|PACid:22715238
1801	0	93.93	Locus_1003	3750	Bra022209|PACid:22684059
776	0	94.39	Locus_10040	1883	Bra012880|PACid:22709257
562	0	92.86	Locus_10041	2231	Bra034611|PACid:22721582
2144	0	86.65	Locus_10042	2483	Bra000317|PACid:22710774
1880	0	95.58	Locus_10043	1554	Bra039653|PACid:22702517
808	0	85.64	Locus_10044	2201	Bra013086|PACid:22709483
1069	0	94.76	Locus_10045	1066	Bra015857|PACid:22701385
482	0	97.17	Locus_10046	355	Bra029562|PACid:22716117
625	0	93.5	Locus_10047	395	Bra006792|PACid:22709143
1337	0	90.28	Locus_10049	1045	AT5G38530.1|PACid:19665978
1429	0	82.8	Locus_1004	1963	Bra016745|PACid:22721426
938	0	94.57	Locus_10050	1360	Bra026609|PACid:22689102
546	0	98.25	Locus_10053	1388	Bra018062|PACid:22698738
2958	0	97.12	Locus_10054	1982	Bra021278|PACid:22706557
1692	0	98.12	Locus_10055	4820	Bra003514|PACid:22699169
2785	0	86.84	Locus_10056	2800	AT5G26742.2|PACid:19670778
252	0	97.06	Locus_10057	2192	Bra002801|PACid:22693656
3599	0	92.18	Locus_10058	2802	Bra021434|PACid:22702645
611	0	80.54	Locus_10059	447	AT4G26890.1|PACid:19646684
1748	0	90.26	Locus_10060	2556	AT4G10840.2|PACid:19646659
336	2e-31	91.78	Locus_10061	769	Bra006001|PACid:22712571
1259	0	88.69	Locus_10062	1022	AT2G45220.1|PACid:19638919
2570	0	89.95	Locus_10063	2233	Bra015993|PACid:22702212
846	0	98.83	Locus_10064	516	Bra007297|PACid:22716490
424	9.00054e-42	95.83	Locus_10065	680	Bra031224|PACid:22715835
2338	0	80.48	Locus_10066	2047	AT1G31420.1|PACid:19652608
3740	0	86.91	Locus_10068	5024	Bra007802|PACid:22715585
1301	0	87.41	Locus_10069	1213	AT2G39805.2|PACid:19641359
45	1e-22	100	Locus_1006	2693	Bra009583|PACid:22692966
3403	0	90.63	Locus_10070	2930	Bra010887|PACid:22722324
3824	0	95.19	Locus_10071	2759	Bra021524|PACid:22706029
1021	0	93.72	Locus_10073	2252	Bra026983|PACid:22716654
2386	0	87.4	Locus_10074	2401	AT5G16420.1|PACid:19669179
664	0	94.4	Locus_10075	2227	Bra004759|PACid:22686870
4091	0	90.26	Locus_10076	3085	Bra008816|PACid:22692610
665	0	96.05	Locus_10077	1076	Bra011698|PACid:22705294
295	9e-31	100	Locus_10078	1207	Bra030331|PACid:22721146
3980	0	80.73	Locus_10079	3320	Bra022422|PACid:22685483
805	0	99.36	Locus_1007	1268	Bra003176|PACid:22701122
1481	0	97.97	Locus_10080	2457	Bra033656|PACid:22698319
177	5e-14	96.77	Locus_10082	1062	Bra018107|PACid:22695360
1951	0	90.81	Locus_10083	1712	Bra012137|PACid:22698917
249	9e-21	90.38	Locus_10084	2403	Bra021682|PACid:22720006
275	8e-24	94	Locus_10085	2099	AT2G32430.1|PACid:19642576
792	0	83.85	Locus_10086	2359	Bra029329|PACid:22689972
1913	0	94.16	Locus_10088	1373	Bra037910|PACid:22715470
2455	0	97.99	Locus_10089	2171	Bra004733|PACid:22686960
664	0	98.56	Locus_1008	2126	Bra029713|PACid:22685643
2026	0	91.47	Locus_10090	1572	Bra030345|PACid:22718733
1073	0	97.74	Locus_10091	1639	Bra013171|PACid:22710929
49	0	80	Locus_10092	1582	Bra023272|PACid:22716487
1419	0	94.44	Locus_10093	1878	Bra028682|PACid:22691652
528	0	92.31	Locus_10095	1438	AT3G14080.1|PACid:19659380
2727	0	82.58	Locus_10096	2514	AT2G40860.1|PACid:19641737
829	0	96.28	Locus_10097	927	Bra032857|PACid:22713110
1794	0	97.98	Locus_10098	4190	Bra035407|PACid:22703287
1287	0	94.12	Locus_10099	1433	Bra026219|PACid:22695495
1265	0	89.79	Locus_1009	3031	Bra032981|PACid:22689758
171	2e-12	89.47	Locus_10100	670	Bra024348|PACid:22696213
2533	0	83.99	Locus_10101	2572	Bra000267|PACid:22712531
1301	0	94.21	Locus_10102	1074	Bra019665|PACid:22695532
485	0	83.93	Locus_10103	622	AT5G22580.1|PACid:19671582
528	0	96.23	Locus_10104	701	Bra021444|PACid:22703088
3058	0	84.15	Locus_10105	2730	AT1G62870.1|PACid:19653475
1473	0	97.87	Locus_10107	1460	Bra025971|PACid:22695553
2320	0	92.92	Locus_10108	2276	Bra018853|PACid:22694922
1848	0	85.28	Locus_10109	1695	AT4G13210.1|PACid:19644523
2421	0	93.39	Locus_1010	1669	Bra003123|PACid:22700837
1361	0	95.35	Locus_10110	1436	Bra026589|PACid:22687506
138	0	81.08	Locus_10111	880	Bra028517|PACid:22689926
501	0	86.14	Locus_10112	1382	Bra019908|PACid:22695491
1672	0	82.19	Locus_10113	1547	AT5G49570.1|PACid:19673221
3178	0	97.05	Locus_10114	2361	Bra002935|PACid:22694235
1247	0	92.31	Locus_10115	1623	Bra010720|PACid:22722080
1682	0	89.89	Locus_10116	1628	Bra026554|PACid:22689118
154	0	85.29	Locus_10117	696	AT2G43320.1|PACid:19639403
497	0	97.03	Locus_10118	4474	Bra040782|PACid:22687460
150	3e-16	100	Locus_10119	2015	Bra014005|PACid:22723859
1142	0	93.75	Locus_1011	1270	Bra009233|PACid:22692530
4873	0	85.92	Locus_10121	3735	AT5G27030.2|PACid:19669849
1688	0	98.81	Locus_10124	2140	Bra031293|PACid:22685297
538	0	83.71	Locus_10125	806	Bra010532|PACid:22723858
1916	0	95.09	Locus_10126	1427	Bra012859|PACid:22709141
191	2e-15	95	Locus_10127	275	Bra003764|PACid:22699608
1196	0	96.77	Locus_10128	1670	Bra017353|PACid:22712903
1546	0	84.33	Locus_1012	1416	Bra020541|PACid:22687502
5214	0	92.99	Locus_10130	3699	Bra022039|PACid:22687557
917	0	99.18	Locus_10131	1770	Bra013792|PACid:22702564
993	0	95.83	Locus_10132	1125	AT3G25040.1|PACid:19659855
2026	0	87.89	Locus_10133	2713	AT1G11130.1|PACid:19651428
1012	0	90.91	Locus_10135	1626	Bra024611|PACid:22716054
1323	0	91.13	Locus_10136	3603	Bra021929|PACid:22720980
209	1e-16	85.42	Locus_10137	1049	Bra000458|PACid:22708427
729	0	96.98	Locus_10138	943	Bra040579|PACid:22721190
4395	0	91.94	Locus_10139	3523	Bra020518|PACid:22688821
444	5.04467e-44	93.7	Locus_1013	778	Bra022146|PACid:22687696
1569	0	97.43	Locus_10140	1355	Bra011324|PACid:22704885
659	0	92.48	Locus_10141	1748	Bra041172|PACid:22687324
4824	0	95.38	Locus_10142	3584	Bra018988|PACid:22697447
969	0	86.25	Locus_10143	968	Bra022901|PACid:22708699
1136	0	83.11	Locus_10144	970	Bra008935|PACid:22692763
1546	0	90.07	Locus_10145	1840	Bra027284|PACid:22686768
2260	0	94.23	Locus_10146	1729	Bra028487|PACid:22689880
543	0	82.46	Locus_10147	418	Bra022714|PACid:22689420
437	7.00649e-43	82.46	Locus_10148	1314	Bra040321|PACid:22719733
1516	0	94.08	Locus_10149	1716	Bra028593|PACid:22689773
3098	0	94.19	Locus_1014	2290	Bra012557|PACid:22710937
1385	0	95.71	Locus_10150	1745	Bra027538|PACid:22715321
1531	0	95.02	Locus_10152	1650	Bra000346|PACid:22708108
1126	0	91.53	Locus_10153	987	Bra019767|PACid:22698192
438	1.00053e-42	86.36	Locus_10154	2223	AT5G24530.1|PACid:19666406
1574	0	81.41	Locus_10156	1490	AT2G38660.1|PACid:19638608
786	0	94.59	Locus_10157	3522	AT1G10430.1|PACid:19649594
1104	0	97.33	Locus_10158	1037	Bra020290|PACid:22689147
3889	0	81.61	Locus_10159	4773	AT1G72180.1|PACid:19654634
511	0	95.8	Locus_1015	1387	Bra034061|PACid:22703787
1943	0	91.63	Locus_10160	1635	Bra002531|PACid:22693429
390	1e-36	91.76	Locus_10161	5284	Bra037308|PACid:22717882
1356	0	81.62	Locus_10162	1155	Bra020447|PACid:22688991
171	2e-11	91.43	Locus_10163	3581	AT5G09400.1|PACid:19672396
1441	0	90.72	Locus_10165	4297	Bra031976|PACid:22690155
706	0	89.74	Locus_10166	1357	Bra005763|PACid:22710462
374	2e-35	84.09	Locus_10167	1486	Bra025906|PACid:22695814
432	3.00018e-42	86.96	Locus_10168	1387	AT1G15380.1|PACid:19656377
982	0	96.95	Locus_10169	1584	Bra009715|PACid:22698100
2046	0	80.31	Locus_1016	2060	Bra040140|PACid:22705653
942	0	85.71	Locus_10170	1709	Bra016740|PACid:22722982
1925	0	82.37	Locus_10171	1724	Bra028660|PACid:22687504
1046	0	80.62	Locus_10172	938	Bra000449|PACid:22707355
652	0	98.59	Locus_10174	508	Bra035678|PACid:22720915
1323	0	92.57	Locus_10175	2039	Bra023153|PACid:22717823
2616	0	95.29	Locus_10176	1879	AT1G08090.1|PACid:19652010
1139	0	87.46	Locus_10177	1061	Bra020075|PACid:22688676
436	8.00141e-43	95.17	Locus_10178	1131	Bra012356|PACid:22700167
1476	0	89.9	Locus_10179	1794	Bra021381|PACid:22704865
119	0	96	Locus_1017	2055	Bra004158|PACid:22699316
2104	0	86.62	Locus_10180	1459	AT1G11050.1|PACid:19656004
157	9e-11	83.33	Locus_10181	713	Bra027889|PACid:22712875
3170	0	83.4	Locus_10182	2598	Bra037063|PACid:22684433
5214	0	80.24	Locus_10183	4046	AT3G43600.1|PACid:19662761
1264	0	86.08	Locus_10184	1029	Bra029750|PACid:22686940
3869	0	92.11	Locus_10185	3085	Bra028538|PACid:22690584
847	0	96.65	Locus_10186	2886	Bra015154|PACid:22698916
2643	0	87.08	Locus_10187	2084	AT2G47750.1|PACid:19642278
3464	0	91.91	Locus_10188	2625	Bra035091|PACid:22699715
619	0	89.63	Locus_10189	1201	Bra033345|PACid:22693640
340	3e-31	94.05	Locus_1018	2413	Bra033641|PACid:22698014
1148	0	82.32	Locus_10190	3054	Bra015573|PACid:22693591
2007	0	92.66	Locus_10191	2429	AT5G23300.1|PACid:19669302
1465	0	82.82	Locus_10192	1940	Bra010722|PACid:22723857
626	0	86.9	Locus_10193	1900	AT5G03660.1|PACid:19671318
1583	0	98.43	Locus_10195	1011	Bra029782|PACid:22683876
4325	0	93.88	Locus_10196	3450	Bra004054|PACid:22700021
2193	0	93.23	Locus_10197	1820	AT1G69040.2|PACid:19657127
2281	0	88.06	Locus_1019	1921	AT5G60920.1|PACid:19668646
684	0	95.35	Locus_101	389	Bra018805|PACid:22696637
1066	0	98.11	Locus_10200	1083	Bra012655|PACid:22711054
294	3e-27	89.16	Locus_10201	394	Bra017157|PACid:22720209
410	4.00001e-40	95.38	Locus_10203	702	Bra029458|PACid:22715845
562	0	97.37	Locus_10204	3579	Bra008586|PACid:22692414
1375	0	98.19	Locus_10205	1911	Bra002119|PACid:22693762
1308	0	98.77	Locus_10207	1352	Bra026662|PACid:22691199
876	0	93.37	Locus_10208	1125	Bra040030|PACid:22706653
1315	0	89.61	Locus_10209	1505	AT2G04220.1|PACid:19638128
60	0	91.67	Locus_1020	1151	Bra029240|PACid:22689421
193	1e-14	80.77	Locus_10210	1015	Bra024070|PACid:22707616
2727	0	97.78	Locus_10211	1971	Bra034279|PACid:22718717
330	3e-31	92.86	Locus_10212	436	Bra022157|PACid:22684888
5191	0	94.85	Locus_10213	3923	Bra032998|PACid:22688788
1631	0	97.02	Locus_10214	1528	Bra027066|PACid:22717516
1004	0	86.12	Locus_10215	2083	Bra031922|PACid:22690992
1504	0	87.46	Locus_10216	1754	Bra016898|PACid:22719131
3518	0	83.91	Locus_10217	2898	AT5G05130.1|PACid:19670459
2550	0	93.67	Locus_10218	1917	AT1G04910.1|PACid:19650241
1886	0	84.57	Locus_10219	1538	Bra039181|PACid:22685032
2338	0	92.23	Locus_1021	4445	Bra010951|PACid:22722690
424	4.00001e-41	96.26	Locus_10220	2269	Bra016598|PACid:22723740
2065	0	95.05	Locus_10222	1871	Bra013035|PACid:22711004
272	1e-24	89.47	Locus_10223	269	Bra013875|PACid:22703483
1398	0	89.3	Locus_10224	1305	AT1G55450.2|PACid:19654934
1821	0	96.18	Locus_10225	1432	Bra034764|PACid:22684957
171	1e-11	82.5	Locus_10226	2282	AT4G30660.1|PACid:19646573
2384	0	99.42	Locus_10227	1824	Bra000898|PACid:22707598
2951	0	85.35	Locus_10228	2322	Bra006717|PACid:22708257
396	8e-39	93.9	Locus_10229	488	Bra012967|PACid:22707138
791	0	83.16	Locus_10230	894	AT1G55190.1|PACid:19657908
1913	0	94.34	Locus_10231	1422	AT5G18520.1|PACid:19670992
1178	0	85.28	Locus_10232	1623	AT3G56850.1|PACid:19662257
1000	0	99.48	Locus_10233	1833	Bra017912|PACid:22696668
166	6e-12	92.19	Locus_10234	591	Bra004237|PACid:22700903
1253	0	83.83	Locus_10235	908	AT2G21910.1|PACid:19638217
1307	0	94.41	Locus_10236	1095	Bra034198|PACid:22704859
774	0	84.68	Locus_10237	887	AT2G31160.1|PACid:19642020
343	0	98.44	Locus_10238	3732	Bra038467|PACid:22703611
2454	0	83.39	Locus_10239	1946	AT2G04740.1|PACid:19639555
2120	0	92.19	Locus_1023	1725	Bra009909|PACid:22698332
483	0	97.83	Locus_10240	2111	Bra026946|PACid:22717670
2499	0	85.86	Locus_10241	1929	AT5G09420.1|PACid:19673134
545	0	97.14	Locus_10242	2952	Bra033517|PACid:22705816
1834	0	85.33	Locus_10243	1872	Bra024043|PACid:22709296
307	7e-28	85.94	Locus_10244	1112	Bra033799|PACid:22706039
255	2e-21	80	Locus_10246	2432	AT5G08130.6|PACid:19671927
834	0	92.78	Locus_10247	1071	AT3G09800.1|PACid:19660591
2974	0	82	Locus_10248	2840	AT3G55950.1|PACid:19664351
982	0	85.87	Locus_1024	1373	Bra013832|PACid:22706122
1915	0	85.06	Locus_10250	2771	AT3G23660.2|PACid:19658697
1437	0	95.6	Locus_10252	1173	Bra007855|PACid:22715798
1576	0	89.24	Locus_10254	1313	Bra009703|PACid:22696733
1116	0	91.01	Locus_10255	1061	Bra000366|PACid:22712335
993	0	91.07	Locus_10256	885	Bra005978|PACid:22709718
217	4e-17	96.97	Locus_10257	2163	Bra017053|PACid:22720408
199	0	95.24	Locus_10258	445	Bra027775|PACid:22715636
810	0	81.39	Locus_10259	715	Bra040311|PACid:22718835
1723	0	88.58	Locus_1025	2101	AT2G34560.2|PACid:19642883
157	3e-11	93.33	Locus_10260	449	AT1G09920.1|PACid:19650907
381	2e-37	100	Locus_10261	224	Bra035934|PACid:22713532
3565	0	83.11	Locus_10262	2769	Bra000753|PACid:22710327
1385	0	84.78	Locus_10263	2174	AT5G47790.1|PACid:19673088
882	0	97.16	Locus_10264	3596	Bra010121|PACid:22697377
381	3e-36	98.55	Locus_10266	1725	Bra037538|PACid:22703098
2017	0	85.01	Locus_10268	1607	AT2G44210.2|PACid:19639165
1123	0	88.49	Locus_10269	1427	Bra025078|PACid:22698352
1385	0	98.43	Locus_1026	1464	Bra021599|PACid:22720416
1541	0	90.09	Locus_10270	1798	Bra039337|PACid:22720591
4252	0	91.13	Locus_10271	3355	Bra026217|PACid:22696208
2475	0	84.7	Locus_10272	2147	Bra027796|PACid:22713730
1397	0	85.59	Locus_10273	2136	Bra037187|PACid:22717982
936	0	93.06	Locus_10274	969	AT1G29330.1|PACid:19649208
3375	0	91.21	Locus_10275	2863	Bra034121|PACid:22705470
691	0	91.03	Locus_10276	642	AT3G04030.1|PACid:19664940
1295	0	95.02	Locus_10277	825	Bra033592|PACid:22694863
3001	0	92.59	Locus_10278	2153	Bra024910|PACid:22698107
482	0	96.72	Locus_10279	1834	Bra025764|PACid:22696521
3084	0	84.17	Locus_1027	3036	Bra039381|PACid:22694764
1268	0	85.17	Locus_10280	2565	Bra003321|PACid:22701777
1381	0	96.43	Locus_10281	1326	Bra019583|PACid:22694895
804	0	88.64	Locus_10282	784	AT1G29160.1|PACid:19652192
553	0	80.81	Locus_10283	738	Bra023981|PACid:22712454
1356	0	90.29	Locus_10284	1517	Bra039932|PACid:22714236
629	0	82.82	Locus_10285	1453	Bra030806|PACid:22723464
723	0	83.66	Locus_10286	1290	Bra000304|PACid:22712387
222	0	95.74	Locus_10287	1361	AT1G22280.3|PACid:19650566
82	0	94.12	Locus_10288	585	AT3G16360.2|PACid:19661865
562	0	91.38	Locus_10289	1503	AT4G22720.1|PACid:19645089
1928	0	80.16	Locus_1028	1649	AT1G71710.2|PACid:19650622
1019	0	94.09	Locus_10291	1966	AT4G17300.1|PACid:19644977
237	8e-20	92.16	Locus_10292	1054	Bra016480|PACid:22722393
2352	0	82.75	Locus_10293	1985	AT4G05160.1|PACid:19644130
574	0	93.97	Locus_10294	1085	AT4G22930.1|PACid:19648949
2766	0	98.4	Locus_10295	1771	Bra036278|PACid:22713873
3554	0	88.96	Locus_10296	3135	Bra012043|PACid:22702011
4649	0	86.05	Locus_10297	3402	AT1G63810.1|PACid:19654730
1850	0	87.36	Locus_10299	1937	Bra022044|PACid:22691496
2452	0	96.72	Locus_1029	3731	Bra039312|PACid:22718857
1490	0	82.37	Locus_10300	3806	Bra025266|PACid:22694857
1210	0	88.01	Locus_10301	1099	Bra029967|PACid:22705981
2332	0	96.23	Locus_10302	2328	Bra026232|PACid:22705932
2119	0	95.02	Locus_10303	1879	Bra023633|PACid:22688044
1885	0	81.12	Locus_10304	2119	Bra005969|PACid:22711849
967	0	85.24	Locus_10305	1375	AT2G37770.2|PACid:19638726
759	0	80.81	Locus_10306	1646	AT1G26220.1|PACid:19652622
1918	0	98.76	Locus_10307	1405	Bra013297|PACid:22704197
1371	0	82.02	Locus_10308	1112	Bra040667|PACid:22685756
164	2e-11	93.94	Locus_10309	805	Bra036857|PACid:22716179
406	6e-40	81	Locus_1030	505	Bra002131|PACid:22692876
1891	0	90.73	Locus_10311	3028	Bra017339|PACid:22717805
1042	0	92.73	Locus_10312	1390	Bra033005|PACid:22687529
993	0	98.96	Locus_10313	977	Bra007934|PACid:22691546
3551	0	89.19	Locus_10314	3614	Bra037340|PACid:22715084
2120	0	93.14	Locus_10315	1753	Bra004416|PACid:22686161
388	0	89.16	Locus_10316	971	Bra017063|PACid:22720239
234	4e-19	97.78	Locus_10317	1767	Bra030498|PACid:22723023
2178	0	82.21	Locus_10318	1716	AT1G71060.1|PACid:19654471
1392	0	95.25	Locus_10319	1588	Bra032655|PACid:22715894
2289	0	98.6	Locus_1031	1451	Bra010320|PACid:22722513
805	0	89.77	Locus_10320	1297	Bra018581|PACid:22695552
178	0	93.75	Locus_10321	576	Bra019510|PACid:22698695
4885	0	98.77	Locus_10322	6003	Bra032203|PACid:22685764
2144	0	81.53	Locus_10324	2048	AT3G54650.1|PACid:19659917
237	7e-20	88.89	Locus_10325	925	AT1G65700.1|PACid:19649435
757	0	94.55	Locus_10326	855	Bra039409|PACid:22686512
809	0	95.05	Locus_10327	868	Bra007740|PACid:22713404
8534	0	82	Locus_10328	6615	Bra040518|PACid:22704901
4081	0	80.49	Locus_10329	3777	Bra040838|PACid:22722906
331	4e-36	94.29	Locus_1032	2031	Bra030405|PACid:22683830
692	0	94.81	Locus_10330	1815	Bra002200|PACid:22693268
1302	0	95.64	Locus_10331	1456	Bra005268|PACid:22687158
2099	0	91.05	Locus_10332	1575	Bra010777|PACid:22722262
1636	0	97.52	Locus_10333	1368	Bra034367|PACid:22719309
1031	0	91.36	Locus_10334	1069	Bra012374|PACid:22699449
310	4e-28	96.88	Locus_10335	1413	Bra041008|PACid:22724523
261	2e-22	85.94	Locus_10336	1409	Bra026241|PACid:22705522
1047	0	93.2	Locus_10337	1475	Bra027935|PACid:22718048
746	0	86.23	Locus_10338	1162	AT2G46140.1|PACid:19639333
2408	0	85.96	Locus_10339	1899	AT5G53370.1|PACid:19666304
519	0	93.6	Locus_1033	1669	AT2G40300.1|PACid:19640841
507	0	85.43	Locus_10340	711	Bra017240|PACid:22719742
2087	0	93.13	Locus_10341	1656	Bra007866|PACid:22690942
1610	0	91.79	Locus_10342	3375	Bra006700|PACid:22708725
189	0	90.48	Locus_10344	2078	Bra029229|PACid:22688433
623	0	96.43	Locus_10346	1513	Bra026506|PACid:22704905
1925	0	95.86	Locus_10347	1596	Bra016460|PACid:22721780
1855	0	91.23	Locus_10348	1542	Bra001201|PACid:22708278
489	0	87.5	Locus_10349	1110	Bra008797|PACid:22693611
1845	0	95.54	Locus_1034	1903	Bra010741|PACid:22721509
2857	0	96.3	Locus_10350	1826	AT4G16180.2|PACid:19644451
2018	0	90.47	Locus_10351	2008	AT5G62030.1|PACid:19670850
493	0	82.12	Locus_10352	595	AT2G39530.1|PACid:19638957
1137	0	91.92	Locus_10354	2094	AT4G19540.1|PACid:19646090
1312	0	93.7	Locus_10356	908	ATMG00510.1|PACid:19643682
2308	0	83.47	Locus_10358	1859	AT5G60720.1|PACid:19665625
1627	0	85.06	Locus_10359	1409	Bra017901|PACid:22709604
1353	0	93.88	Locus_1035	3640	Bra034354|PACid:22721139
4961	0	91.76	Locus_10360	3822	Bra015141|PACid:22699034
2161	0	87.01	Locus_10361	2610	Bra001793|PACid:22711002
413	6e-40	82.47	Locus_10362	1814	AT5G66050.2|PACid:19672520
2424	0	89.75	Locus_10363	2137	Bra028104|PACid:22719956
1746	0	86.62	Locus_10364	1454	AT5G47770.1|PACid:19667925
861	0	91.79	Locus_10365	705	Bra016881|PACid:22720853
176	2e-12	91.67	Locus_10366	2218	Bra036451|PACid:22701372
1778	0	90.93	Locus_10367	1162	Bra036800|PACid:22716152
1718	0	86.88	Locus_10368	2061	Bra033998|PACid:22688204
311	3e-28	95.31	Locus_10369	1282	Bra014743|PACid:22719253
552	0	84.87	Locus_1036	3454	AT3G56040.1|PACid:19662817
2070	0	91.36	Locus_10370	2012	Bra004348|PACid:22699425
1981	0	98.5	Locus_10371	1467	Bra019243|PACid:22708763
1386	0	96.99	Locus_10373	1141	Bra039934|PACid:22717743
1634	0	94.46	Locus_10374	2416	Bra002885|PACid:22692942
1440	0	87.08	Locus_10375	1282	AT1G01300.1|PACid:19650328
1457	0	90.37	Locus_10376	2748	Bra024329|PACid:22695433
878	0	80.48	Locus_10377	1024	Bra036535|PACid:22714259
2366	0	81.17	Locus_10378	1828	Bra039705|PACid:22722918
4671	0	93.49	Locus_10379	3179	Bra001446|PACid:22708742
469	0	92	Locus_1037	3545	Bra020751|PACid:22688602
1828	0	89.39	Locus_10380	1600	AT1G12260.1|PACid:19658230
2157	0	95.29	Locus_10381	2246	Bra016144|PACid:22700228
1109	0	96.3	Locus_10382	1301	Bra026082|PACid:22695613
662	0	97.01	Locus_10383	945	Bra011294|PACid:22704570
1505	0	84.3	Locus_10384	1344	Bra006712|PACid:22711209
1232	0	89.57	Locus_10385	1181	Bra039993|PACid:22719876
838	0	86.84	Locus_10386	1408	Bra008356|PACid:22691210
804	0	93.53	Locus_10388	845	Bra009550|PACid:22692578
308	2e-28	88.89	Locus_10389	598	Bra031867|PACid:22688734
3217	0	93.39	Locus_1038	2055	Bra040402|PACid:22706838
553	0	94.12	Locus_10390	2026	Bra016716|PACid:22721609
65	0	92.86	Locus_10391	744	Bra020342|PACid:22689065
3833	0	89.74	Locus_10392	4520	AT5G14950.1|PACid:19672577
944	0	87.89	Locus_10393	914	AT4G14630.1|PACid:19646654
937	0	89.24	Locus_10396	1740	AT5G26960.1|PACid:19670613
176	6e-13	87.18	Locus_10397	793	Bra007993|PACid:22691242
1842	0	97.17	Locus_10398	1660	Bra003060|PACid:22694104
1796	0	91.6	Locus_10399	1495	AT4G17280.1|PACid:19647984
1365	0	87.66	Locus_1039	1087	AT5G08100.1|PACid:19668051
1123	0	98.74	Locus_103	3015	Bra003257|PACid:22700775
3234	0	95.88	Locus_10400	4432	Bra001125|PACid:22708581
114	8e-23	86.96	Locus_10402	1105	Bra031707|PACid:22715817
1183	0	95.26	Locus_10403	813	Bra003917|PACid:22699526
640	0	83.33	Locus_10405	870	Bra015452|PACid:22692339
483	0	84.96	Locus_10406	1196	Bra021152|PACid:22702662
2103	0	83.63	Locus_10407	4349	AT5G10610.1|PACid:19667787
1945	0	86.39	Locus_10408	1437	Bra001308|PACid:22709125
2223	0	86.91	Locus_10409	1745	AT3G02660.1|PACid:19663303
647	0	96	Locus_1040	2874	AT4G15840.1|PACid:19647072
411	9.99995e-41	80.2	Locus_10410	428	AT5G35732.1|PACid:19667880
311	0	94.83	Locus_10411	1260	Bra007719|PACid:22716739
911	0	84.19	Locus_10412	855	Bra022944|PACid:22709413
710	0	83.85	Locus_10413	1055	Bra024537|PACid:22718150
1004	0	84.77	Locus_10414	1053	Bra030721|PACid:22723493
914	0	83.49	Locus_10415	6818	AT1G08630.1|PACid:19649901
913	0	97.5	Locus_10416	1558	Bra017724|PACid:22711443
604	0	92.7	Locus_10417	1628	Bra013779|PACid:22704496
2984	0	83.4	Locus_10418	2963	AT5G57870.1|PACid:19666488
4225	0	93.75	Locus_1041	4430	AT1G63770.4|PACid:19654574
1245	0	97.98	Locus_10420	1173	Bra001877|PACid:22712317
1698	0	95.82	Locus_10421	3055	Bra036630|PACid:22716425
2015	0	95.6	Locus_10422	1417	Bra005974|PACid:22707222
289	6e-26	84.13	Locus_10423	902	Bra022248|PACid:22685644
921	0	90	Locus_10424	774	AT1G02335.1|PACid:19655383
1098	0	88.28	Locus_10425	968	Bra008812|PACid:22692547
867	0	96.2	Locus_10426	570	Bra010678|PACid:22721805
1451	0	91.62	Locus_10427	1567	Bra005124|PACid:22685144
2547	0	90.65	Locus_10428	2395	Bra030011|PACid:22702969
1509	0	96.42	Locus_10429	1187	Bra013267|PACid:22705898
282	0	85.48	Locus_1042	635	Bra008240|PACid:22687806
776	0	82.56	Locus_10430	759	AT4G02090.1|PACid:19644956
1970	0	98.06	Locus_10432	1255	Bra035217|PACid:22722238
3936	0	93.09	Locus_10433	3281	Bra016513|PACid:22721194
2767	0	93.31	Locus_10435	4148	Bra011615|PACid:22703672
3091	0	93.08	Locus_10436	2047	Bra011225|PACid:22704356
1471	0	94	Locus_10437	1096	Bra005468|PACid:22684785
1322	0	94.66	Locus_10438	889	Bra016767|PACid:22723689
5247	0	96.91	Locus_1043	5626	Bra026147|PACid:22697020
1684	0	85.9	Locus_10440	1411	AT1G77420.1|PACid:19653193
324	0	95.08	Locus_10441	2942	Bra024089|PACid:22710291
2464	0	95.04	Locus_10442	2220	Bra009621|PACid:22692191
1606	0	85.36	Locus_10443	1390	Bra011087|PACid:22703978
3215	0	98.05	Locus_10444	2972	Bra005141|PACid:22684408
1639	0	87.97	Locus_10445	1213	Bra000754|PACid:22708688
478	0	85.6	Locus_10446	1430	Bra036527|PACid:22717310
1540	0	96.81	Locus_10447	1453	Bra035107|PACid:22702231
438	0	84.31	Locus_10448	1989	Bra025793|PACid:22696639
1169	0	95.22	Locus_10449	1160	Bra035129|PACid:22700694
695	0	98.04	Locus_1044	4049	Bra013244|PACid:22712154
3544	0	91.91	Locus_10450	3225	Bra008692|PACid:22691786
1641	0	84.83	Locus_10453	2015	Bra026229|PACid:22706496
837	0	95.32	Locus_10454	1937	Bra025869|PACid:22695946
2338	0	99.22	Locus_10455	1862	Bra028722|PACid:22689321
1029	0	83.05	Locus_10456	900	AT1G17920.1|PACid:19653965
1529	0	88.38	Locus_10457	1364	Bra039641|PACid:22702509
4568	0	91.91	Locus_10458	3676	Bra009191|PACid:22693543
840	0	97.09	Locus_10459	2256	Bra034615|PACid:22721642
1288	0	92.24	Locus_1045	4034	Bra023199|PACid:22716588
2139	0	88.4	Locus_10460	1618	AT2G31750.1|PACid:19640099
1376	0	90.97	Locus_10461	1742	AT3G03330.1|PACid:19663746
383	8e-37	92.92	Locus_10463	908	Bra003394|PACid:22699916
1605	0	96.45	Locus_10464	1454	Bra036704|PACid:22713009
608	0	95	Locus_10466	1121	Bra001913|PACid:22712539
876	0	88.48	Locus_10467	1083	AT4G27540.1|PACid:19644012
1650	0	89.56	Locus_10468	1860	AT2G11810.2|PACid:19643417
354	2e-33	96.92	Locus_10469	1113	Bra016436|PACid:22723757
1501	0	88.82	Locus_1046	2218	AT5G65670.1|PACid:19668744
849	0	94.8	Locus_10470	991	Bra012237|PACid:22699063
2597	0	85.14	Locus_10471	2596	Bra019255|PACid:22707479
2213	0	96.77	Locus_10472	2362	Bra035807|PACid:22685009
3397	0	84.28	Locus_10473	2908	Bra037063|PACid:22684433
1963	0	97.64	Locus_10474	1300	Bra017388|PACid:22713053
189	4e-14	92.68	Locus_10475	1321	AT1G28490.1|PACid:19649823
188	6e-15	84.62	Locus_10476	212	AT4G21585.1|PACid:19643980
1835	0	92.46	Locus_10477	1502	Bra018908|PACid:22694826
1982	0	80.33	Locus_10478	1661	AT5G44620.1|PACid:19667638
2491	0	95.77	Locus_10479	2893	Bra024646|PACid:22715215
436	3.00018e-42	92.47	Locus_1047	3657	Bra014720|PACid:22720145
1337	0	96.13	Locus_10480	2248	Bra040930|PACid:22687343
4057	0	90.62	Locus_10481	3017	Bra008963|PACid:22693518
245	1e-37	88.24	Locus_10482	789	Bra003800|PACid:22699947
730	0	86.04	Locus_10483	1003	AT4G22950.1|PACid:19647692
129	4e-11	88.46	Locus_10484	427	Bra034437|PACid:22687182
1067	0	90.03	Locus_10485	1357	Bra007011|PACid:22713731
242	5e-20	86.54	Locus_10486	2165	AT4G04040.1|PACid:19648496
1588	0	95.45	Locus_10487	990	Bra031986|PACid:22688058
218	1e-17	80	Locus_10488	1006	Bra009226|PACid:22691908
479	0	82.46	Locus_10489	768	AT2G18010.1|PACid:19640146
105	0	87.5	Locus_1048	1086	Bra036137|PACid:22717584
320	0	98.46	Locus_10490	1377	Bra024819|PACid:22698488
1690	0	98.77	Locus_10491	1273	Bra027230|PACid:22683882
178	9e-13	88.89	Locus_10492	1468	Bra008266|PACid:22691056
1477	0	96.7	Locus_10493	1049	Bra003825|PACid:22700487
1152	0	98.07	Locus_10495	879	Bra034009|PACid:22689391
75	0	93.33	Locus_10496	952	Bra017850|PACid:22707371
526	0	96.23	Locus_10497	2078	Bra010123|PACid:22696682
818	0	88.39	Locus_10498	1113	AT1G74410.1|PACid:19652227
1866	0	83.52	Locus_10499	1421	AT3G11340.1|PACid:19662103
95	0	87.8	Locus_104	1306	Bra039364|PACid:22694730
1036	0	97.56	Locus_10500	1625	Bra008947|PACid:22691791
1422	0	85.19	Locus_10501	1741	Bra002003|PACid:22692756
4927	0	97.78	Locus_10502	3378	Bra004438|PACid:22683660
3123	0	97.39	Locus_10504	2823	Bra032175|PACid:22719808
526	0	90.74	Locus_10505	849	Bra006665|PACid:22709750
834	0	97.56	Locus_10506	4000	Bra009170|PACid:22693321
967	0	94.39	Locus_10507	808	Bra002770|PACid:22692864
344	0	95.4	Locus_10508	1479	Bra040814|PACid:22683619
582	0	84.3	Locus_10509	1860	Bra005806|PACid:22707861
4176	0	88.09	Locus_1050	3662	AT3G15980.5|PACid:19662267
2625	0	84.65	Locus_10510	2247	AT5G64550.1|PACid:19668129
1260	0	81.25	Locus_10513	1195	AT4G26430.1|PACid:19647263
899	0	96.88	Locus_10514	814	Bra025399|PACid:22697318
148	7.00649e-43	100	Locus_10515	404	Bra027271|PACid:22684942
781	0	85.23	Locus_10516	1669	AT2G38170.2|PACid:19641373
885	0	91.1	Locus_10517	660	AT1G47740.1|PACid:19650963
2850	0	95.79	Locus_10518	2733	Bra023429|PACid:22690048
1031	0	83.88	Locus_10519	1002	AT5G19040.1|PACid:19667367
3132	0	89.17	Locus_1051	2528	Bra039817|PACid:22687444
212	2e-16	94.12	Locus_10520	2136	Bra035464|PACid:22704756
321	0	90	Locus_10521	1906	AT3G59300.1|PACid:19665081
554	0	93.48	Locus_10522	434	Bra030042|PACid:22700450
3280	0	88.86	Locus_10524	2711	AT4G21750.1|PACid:19647943
96	0	95.24	Locus_10525	3685	Bra009355|PACid:22692859
537	0	84.08	Locus_10527	673	AT3G60090.1|PACid:19660919
364	3e-34	86.21	Locus_10528	1863	Bra019007|PACid:22695662
2417	0	94.74	Locus_10529	1946	Bra010856|PACid:22723018
1312	0	85.37	Locus_1052	1454	AT5G07370.1|PACid:19665717
1397	0	92.39	Locus_10530	1621	Bra025741|PACid:22695007
1480	0	89.77	Locus_10531	1028	Bra026916|PACid:22714885
2520	0	97.83	Locus_10532	1873	Bra023126|PACid:22716011
1170	0	89.73	Locus_10533	1191	Bra024990|PACid:22695060
259	3e-23	98.21	Locus_10534	213	Bra023112|PACid:22711648
3139	0	94.42	Locus_10535	2525	Bra028577|PACid:22691604
2022	0	88.99	Locus_10536	1598	Bra011908|PACid:22702180
7218	0	99.31	Locus_10537	4710	Bra019694|PACid:22695830
100	1.96182e-44	90.48	Locus_10538	2221	AT1G10720.1|PACid:19651650
165	0	93.75	Locus_10539	1024	Bra004330|PACid:22699996
3007	0	94.1	Locus_1053	3193	AT3G59970.3|PACid:19665198
977	0	86.83	Locus_10540	2260	AT2G23890.1|PACid:19643214
1829	0	90.97	Locus_10542	1589	Bra028741|PACid:22688580
2855	0	82.45	Locus_10543	2674	AT5G06820.1|PACid:19672013
3299	0	98.02	Locus_10544	3889	Bra013591|PACid:22704333
3896	0	90.98	Locus_10546	2552	Bra000138|PACid:22707652
1768	0	84.1	Locus_10547	1929	Bra030040|PACid:22701935
1872	0	91.2	Locus_10548	2257	Bra035647|PACid:22688245
3138	0	81.11	Locus_10549	2784	AT1G14040.1|PACid:19649745
1167	0	98.81	Locus_1054	3687	Bra021322|PACid:22705614
938	0	89.37	Locus_10550	1118	AT1G55340.1|PACid:19651293
3206	0	98.12	Locus_10551	3766	Bra027362|PACid:22683753
1975	0	88.69	Locus_10552	1546	AT1G64660.1|PACid:19654152
461	1.4013e-45	81.29	Locus_10554	1084	Bra012016|PACid:22699345
1436	0	86.15	Locus_10555	1095	AT1G31500.2|PACid:19651600
2334	0	90.85	Locus_10556	4066	Bra010864|PACid:22722954
699	0	85.71	Locus_10557	798	Bra024306|PACid:22695223
6125	0	96.39	Locus_10558	4275	Bra008626|PACid:22694491
5236	0	84.79	Locus_10559	3770	Bra018458|PACid:22686756
3072	0	96.76	Locus_1055	3725	Bra014299|PACid:22723970
1059	0	94.31	Locus_10560	1795	Bra026937|PACid:22718001
1565	0	92.97	Locus_10561	1303	Bra016726|PACid:22721267
1902	0	99.21	Locus_10562	1295	Bra024059|PACid:22712081
1635	0	89.43	Locus_10563	1494	AT5G01500.1|PACid:19668973
466	0	95.74	Locus_10564	345	Bra009262|PACid:22693087
574	0	98.21	Locus_10565	338	Bra009262|PACid:22693087
199	0	90.91	Locus_10566	4438	Bra000564|PACid:22708674
533	0	91.45	Locus_10567	1701	Bra028789|PACid:22689311
4228	0	85.64	Locus_10568	6195	AT1G21640.2|PACid:19656268
1671	0	83.25	Locus_1056	1585	AT2G40810.1|PACid:19640944
266	8e-28	82.81	Locus_10570	567	Bra023682|PACid:22688395
72	3e-11	84.21	Locus_10571	802	AT3G10420.1|PACid:19664415
674	0	97.83	Locus_10572	805	Bra005887|PACid:22707223
376	7e-36	85.19	Locus_10573	1153	Bra040317|PACid:22720897
1620	0	92.95	Locus_10574	1787	Bra004396|PACid:22700834
373	0	93.59	Locus_10575	1786	Bra040428|PACid:22719944
655	0	97.5	Locus_10577	1839	Bra025007|PACid:22697282
3136	0	96.2	Locus_10578	2177	Bra003090|PACid:22692959
1822	0	94.19	Locus_10579	1657	Bra014014|PACid:22721818
193	3e-14	95	Locus_1057	2390	Bra007430|PACid:22715387
1489	0	81.65	Locus_10580	2414	AT1G56670.1|PACid:19654475
160	2e-13	81.58	Locus_10581	851	Bra007655|PACid:22716745
1410	0	92.49	Locus_10582	1167	Bra011386|PACid:22703713
670	0	96.4	Locus_10583	1608	Bra019352|PACid:22707843
251	2e-21	97.92	Locus_10584	973	Bra029488|PACid:22716671
1052	0	86.42	Locus_10585	1190	Bra000680|PACid:22709515
2022	0	89.45	Locus_10586	1303	AT5G58910.1|PACid:19667082
618	0	91.14	Locus_10587	928	AT2G36080.2|PACid:19643463
4116	0	91.63	Locus_10588	4289	AT1G10490.1|PACid:19651199
382	6e-37	85.23	Locus_10589	711	Bra023655|PACid:22687769
57	0	81.25	Locus_1058	1640	AT5G09600.2|PACid:19671998
3027	0	91.31	Locus_10591	2437	Bra033538|PACid:22704071
574	0	93.33	Locus_10592	2463	Bra019858|PACid:22696719
599	0	95	Locus_10595	9730	Bra030008|PACid:22704969
546	0	93.04	Locus_10596	562	AT5G27820.1|PACid:19671469
514	0	81.46	Locus_10598	1229	Bra008705|PACid:22691777
2042	0	83.83	Locus_10599	1643	AT4G21410.1|PACid:19647486
85	0	89.47	Locus_1059	2435	AT4G38730.1|PACid:19644092
1144	0	82.59	Locus_105	2106	Bra029788|PACid:22685135
311	4e-29	92.13	Locus_10600	426	Bra002429|PACid:22693061
1782	0	87.98	Locus_10601	1821	Bra014087|PACid:22721936
110	3e-23	82.61	Locus_10602	1078	Bra013266|PACid:22705308
1224	0	90.16	Locus_10603	1007	AT3G18165.1|PACid:19664829
2078	0	94.12	Locus_10604	1610	Bra029762|PACid:22684179
1752	0	97.89	Locus_10605	1251	Bra031305|PACid:22685573
1305	0	90.35	Locus_10607	1344	AT1G73500.1|PACid:19656283
3616	0	84.2	Locus_10608	2724	AT4G34900.1|PACid:19645925
660	0	85.8	Locus_10609	775	AT5G14360.1|PACid:19668957
1927	0	95.93	Locus_1060	2263	Bra011067|PACid:22702784
546	0	98.13	Locus_10610	867	Bra015223|PACid:22693438
1616	0	84.56	Locus_10611	2114	AT3G58030.1|PACid:19659577
4291	0	97.4	Locus_10612	3105	Bra034183|PACid:22703560
625	0	84.21	Locus_10613	434	AT3G16490.1|PACid:19659020
1991	0	95.29	Locus_10614	1388	Bra000417|PACid:22712601
55	0	81.82	Locus_10615	1429	Bra005065|PACid:22683665
1685	0	97.92	Locus_10618	1719	Bra007027|PACid:22714959
57	3e-31	91.67	Locus_10619	2324	Bra012406|PACid:22699747
592	0	86.72	Locus_10620	398	AT5G01690.1|PACid:19672889
784	0	96.69	Locus_10621	2091	Bra014122|PACid:22723315
173	5e-13	100	Locus_10622	449	Bra027876|PACid:22714550
797	0	94.25	Locus_10623	1081	Bra002229|PACid:22693778
1068	0	83.81	Locus_10624	893	Bra036797|PACid:22717098
1860	0	85.31	Locus_10625	1989	AT4G33945.1|PACid:19648756
843	0	89.05	Locus_10626	916	AT1G21140.1|PACid:19657614
1980	0	93.67	Locus_10629	1626	Bra015964|PACid:22699732
4272	0	94.21	Locus_1062	3596	Bra014097|PACid:22723500
1323	0	90.76	Locus_10631	1465	Bra024331|PACid:22695582
1434	0	90.58	Locus_10632	1179	AT2G31360.1|PACid:19638343
1131	0	80.85	Locus_10634	2867	AT5G22250.1|PACid:19667137
1101	0	80.51	Locus_10635	1179	Bra037030|PACid:22707769
788	0	98.21	Locus_10636	574	Bra019117|PACid:22709174
1824	0	90.1	Locus_10637	2769	Bra026035|PACid:22696584
3072	0	95.33	Locus_10638	2809	Bra011990|PACid:22700759
1375	0	96.72	Locus_10639	2502	Bra020003|PACid:22697847
1283	0	98.31	Locus_1063	1533	Bra000249|PACid:22708065
906	0	86.61	Locus_10640	1326	Bra036754|PACid:22722765
1452	0	91.97	Locus_10641	1956	AT1G08320.2|PACid:19650873
755	0	89.22	Locus_10642	1286	Bra009867|PACid:22695334
1554	0	82.25	Locus_10643	2409	Bra009306|PACid:22692783
732	0	93.75	Locus_10644	1884	AT4G02430.1|PACid:19647197
271	2e-23	96.3	Locus_10645	1581	Bra023006|PACid:22709135
4062	0	95.92	Locus_10647	3089	Bra000993|PACid:22709004
2288	0	95.24	Locus_10648	1921	Bra020607|PACid:22690828
123	0	91.67	Locus_1064	1266	Bra020123|PACid:22688043
2469	0	87.2	Locus_10650	2052	Bra027654|PACid:22714063
1015	0	82.81	Locus_10651	1198	Bra007362|PACid:22715808
1775	0	81.73	Locus_10652	1618	Bra010858|PACid:22721722
3589	0	89.22	Locus_10653	2384	AT1G20230.1|PACid:19656743
664	0	98.47	Locus_10654	928	AT1G07770.1|PACid:19656050
2811	0	90.67	Locus_10655	2686	Bra022657|PACid:22691300
464	0	80	Locus_10656	920	AT1G01370.1|PACid:19653570
704	0	95.78	Locus_10657	2141	Bra031331|PACid:22685235
1289	0	86.36	Locus_10658	1597	AT5G18630.3|PACid:19669440
681	0	88.83	Locus_10659	861	Bra003902|PACid:22700232
696	0	93.37	Locus_10661	1577	AT4G31130.1|PACid:19645164
1038	0	89.59	Locus_10663	1792	AT1G77490.1|PACid:19654802
3407	0	91.74	Locus_10664	2831	Bra000999|PACid:22708274
137	0	92.59	Locus_10665	1755	Bra038218|PACid:22702803
575	0	93.55	Locus_10667	2265	Bra028039|PACid:22714353
2032	0	97.08	Locus_10668	1572	Bra030679|PACid:22723027
2640	0	94.04	Locus_10669	1849	Bra013525|PACid:22703422
171	5e-12	89.66	Locus_1066	1393	AT3G27160.1|PACid:19659491
2319	0	98.67	Locus_10670	1680	Bra034312|PACid:22720872
825	0	97.34	Locus_10671	1317	Bra013233|PACid:22711134
2030	0	80.37	Locus_10672	1769	AT1G22380.1|PACid:19651742
2009	0	81.8	Locus_10673	1698	AT1G03940.1|PACid:19654400
1380	0	92.51	Locus_10676	1864	Bra036165|PACid:22718096
100	1e-17	80.77	Locus_10677	470	Bra024936|PACid:22696308
383	1e-36	91.25	Locus_10678	1394	AT3G23050.1|PACid:19664618
687	0	90.78	Locus_10679	593	Bra036151|PACid:22714879
855	0	88.89	Locus_1067	6310	Bra021723|PACid:22719076
3148	0	94.13	Locus_10680	2271	AT5G39900.1|PACid:19667555
2151	0	96.77	Locus_10681	4769	Bra039445|PACid:22683821
1672	0	93.1	Locus_10682	1763	AT2G01170.2|PACid:19638504
4096	0	95.16	Locus_10684	2837	Bra028819|PACid:22691381
1788	0	91.09	Locus_10685	2668	AT5G04130.1|PACid:19665371
3169	0	97.45	Locus_10686	2586	Bra016149|PACid:22701157
1541	0	98.61	Locus_10687	2699	Bra010060|PACid:22696385
2424	0	93.02	Locus_10688	2004	Bra029373|PACid:22687595
1279	0	88.99	Locus_10689	1365	Bra013642|PACid:22705200
1000	0	80.79	Locus_10690	1432	AT1G78700.1|PACid:19652260
650	0	90.14	Locus_10691	733	AT1G74910.3|PACid:19655919
912	0	85.65	Locus_10692	1306	Bra002376|PACid:22693130
171	5e-13	92.06	Locus_10693	247	Bra028738|PACid:22687649
3028	0	90.27	Locus_10694	2587	Bra039836|PACid:22687449
893	0	97.2	Locus_10695	838	Bra016072|PACid:22701430
8221	0	92.32	Locus_10696	5565	Bra005857|PACid:22710271
341	0	82.28	Locus_10698	865	Bra016839|PACid:22721645
2081	0	85.74	Locus_10699	1709	Bra037555|PACid:22702990
795	0	84.08	Locus_10700	1586	Bra004997|PACid:22687038
1138	0	99.22	Locus_10702	1291	Bra037769|PACid:22715149
2491	0	98.02	Locus_10703	2015	Bra039462|PACid:22686070
2173	0	87.14	Locus_10704	1886	AT3G61580.1|PACid:19660165
872	0	87.05	Locus_10705	978	AT3G15540.1|PACid:19661266
1722	0	84.25	Locus_10707	1626	Bra000546|PACid:22710376
1404	0	84.42	Locus_10708	1469	AT3G54380.3|PACid:19662730
965	0	86.7	Locus_10709	910	AT3G46830.1|PACid:19664488
209	2e-16	85.71	Locus_10710	1293	Bra016046|PACid:22701423
1723	0	98.34	Locus_10712	1312	Bra026662|PACid:22691199
2116	0	91.41	Locus_10714	2239	Bra017082|PACid:22721113
543	0	80	Locus_10715	607	Bra015343|PACid:22694540
704	0	94.87	Locus_10716	758	Bra003068|PACid:22693515
2000	0	97.43	Locus_10717	1838	Bra029794|PACid:22684532
203	3e-21	98.18	Locus_10719	2005	Bra009707|PACid:22696148
2876	0	91.28	Locus_1071	1836	AT3G13790.1|PACid:19658390
2719	0	90.14	Locus_10720	3188	Bra006308|PACid:22709206
947	0	92.15	Locus_10721	726	Bra022871|PACid:22711856
3589	0	85.04	Locus_10722	2818	AT3G49060.1|PACid:19665028
288	1e-25	90.48	Locus_10723	1175	Bra014363|PACid:22721394
1597	0	85.87	Locus_10724	1239	AT2G27590.1|PACid:19641895
4055	0	94.8	Locus_10725	3850	Bra005378|PACid:22685805
781	0	83.16	Locus_10726	857	AT4G32900.2|PACid:19646914
1158	0	98.23	Locus_10729	1677	Bra035394|PACid:22706988
2371	0	81.19	Locus_1072	1919	AT5G16370.1|PACid:19666950
167	0	90.62	Locus_10730	1014	AT3G51130.1|PACid:19663088
824	0	80.28	Locus_10732	1588	Bra013302|PACid:22705804
2321	0	93.21	Locus_10733	2397	Bra029691|PACid:22683659
884	0	80.08	Locus_10734	996	AT3G51760.1|PACid:19663686
334	0	82.35	Locus_10737	1879	Bra023054|PACid:22710662
1553	0	96.45	Locus_10738	1419	Bra024149|PACid:22711607
574	0	83.42	Locus_1073	4316	Bra003058|PACid:22692561
170	6e-12	94.2	Locus_10740	1213	Bra000361|PACid:22709626
1132	0	96.33	Locus_10741	1936	Bra038313|PACid:22691647
1681	0	90.85	Locus_10742	1660	AT2G35860.1|PACid:19642061
190	1e-13	90	Locus_10744	4021	Bra027956|PACid:22712943
817	0	93.37	Locus_10746	972	Bra024213|PACid:22708006
2293	0	82.6	Locus_10748	2089	AT1G65590.1|PACid:19651263
975	0	91.22	Locus_10749	1466	Bra000291|PACid:22711392
531	0	89.43	Locus_1074	2531	Bra011009|PACid:22723437
1519	0	86.34	Locus_10750	1407	AT4G17270.1|PACid:19645743
160	8e-11	81.63	Locus_10751	1193	Bra008788|PACid:22693182
2591	0	95.18	Locus_10752	1995	Bra005581|PACid:22684535
375	6e-38	87.95	Locus_10753	550	Bra006432|PACid:22707525
546	0	93.58	Locus_10754	1936	Bra017749|PACid:22708533
1050	0	82.94	Locus_10755	953	AT2G24490.1|PACid:19638091
3376	0	89.47	Locus_10757	2842	Bra005054|PACid:22686855
941	0	80.16	Locus_10758	960	Bra012164|PACid:22699680
139	0	81.82	Locus_10759	2244	Bra031263|PACid:22684571
447	4.06377e-44	87.69	Locus_10760	1229	Bra025731|PACid:22698339
1057	0	85.56	Locus_10762	1550	Bra020663|PACid:22690970
2052	0	90.09	Locus_10763	1678	AT4G27100.2|PACid:19645599
93	0	94.44	Locus_10764	1258	Bra039470|PACid:22685120
2024	0	90.99	Locus_10765	2103	Bra014943|PACid:22701456
2667	0	90.51	Locus_10766	2938	Bra023130|PACid:22715654
651	0	95.48	Locus_10767	592	Bra013782|PACid:22706610
2062	0	97.07	Locus_10768	1445	Bra016196|PACid:22702266
1084	0	80.36	Locus_10769	1180	AT5G12870.1|PACid:19672366
164	2e-11	97.78	Locus_1076	920	Bra037422|PACid:22695828
771	0	93.41	Locus_10771	689	Bra016303|PACid:22721659
8091	0	93.98	Locus_10772	5725	Bra025295|PACid:22697741
2632	0	80.97	Locus_10773	2003	AT4G24790.1|PACid:19643780
1744	0	95.99	Locus_10775	1545	Bra035100|PACid:22700445
1600	0	86.13	Locus_10776	1736	AT3G18620.1|PACid:19660092
525	0	95.24	Locus_10777	399	Bra016237|PACid:22699451
391	1e-37	93.75	Locus_10778	989	Bra007850|PACid:22716955
171	5e-13	88.24	Locus_1077	344	AT1G66200.2|PACid:19652816
2233	0	86.23	Locus_10780	2088	Bra017187|PACid:22718771
4495	0	96.53	Locus_10781	3959	Bra002650|PACid:22694184
1185	0	81.88	Locus_10782	1008	AT5G22040.1|PACid:19666720
1624	0	89.47	Locus_10783	1480	AT1G77000.1|PACid:19656937
1660	0	89.2	Locus_10784	1350	Bra002465|PACid:22693994
1481	0	91.04	Locus_10785	1774	Bra023209|PACid:22718229
3520	0	96.99	Locus_10786	2355	Bra021500|PACid:22703845
425	0	90.85	Locus_10787	1065	Bra037839|PACid:22714325
769	0	94.97	Locus_10788	1942	Bra006136|PACid:22708242
381	8e-37	97.5	Locus_10789	649	Bra024319|PACid:22695090
121	1e-14	80.77	Locus_1078	248	Bra032257|PACid:22685646
56	1e-17	90	Locus_10790	1320	Bra005149|PACid:22685348
2193	0	84.27	Locus_10792	1551	Bra025028|PACid:22697139
3552	0	83.31	Locus_10794	2908	AT1G74750.1|PACid:19653802
464	1.4013e-45	90.57	Locus_10795	2032	Bra039217|PACid:22716143
1275	0	94.86	Locus_10796	1278	AT2G38610.1|PACid:19640970
720	0	90.3	Locus_10798	1514	Bra030853|PACid:22722937
2440	0	94.11	Locus_10799	2235	Bra033264|PACid:22692893
1432	0	85.23	Locus_1079	2606	AT1G66200.3|PACid:19652814
203	3e-15	93.02	Locus_107	3007	AT1G07920.1|PACid:19654923
2331	0	98.16	Locus_10800	5263	Bra007433|PACid:22716603
2544	0	86.02	Locus_10801	2661	Bra005534|PACid:22685107
2763	0	95.16	Locus_10802	2289	Bra005719|PACid:22712006
482	0	94.39	Locus_10803	600	Bra015707|PACid:22700393
1159	0	97.79	Locus_10804	1432	Bra026234|PACid:22702981
98	0	82.61	Locus_10805	1545	Bra037060|PACid:22685782
2670	0	89.3	Locus_10806	2305	Bra007523|PACid:22718188
2234	0	87.14	Locus_10807	1802	Bra019603|PACid:22698252
676	0	82.29	Locus_10808	786	AT2G47540.1|PACid:19640892
3982	0	96.96	Locus_10809	3192	Bra032404|PACid:22716858
3382	0	84.54	Locus_1080	3274	AT5G22010.1|PACid:19672249
231	4e-19	87.5	Locus_10811	975	Bra031820|PACid:22690753
145	0	87.1	Locus_10812	1553	AT4G23310.1|PACid:19644228
934	0	96.24	Locus_10813	1012	Bra040736|PACid:22683606
819	0	94.19	Locus_10814	882	Bra028540|PACid:22688396
2001	0	97.74	Locus_10815	1727	Bra018530|PACid:22687099
2342	0	85.82	Locus_10816	1770	AT2G03220.1|PACid:19642081
600	0	90.17	Locus_10817	1928	Bra027278|PACid:22684858
312	5e-28	86.17	Locus_10818	2721	Bra036523|PACid:22713265
1582	0	91.59	Locus_10819	2238	Bra027186|PACid:22684668
970	0	99.52	Locus_1081	840	Bra001183|PACid:22710996
1159	0	94.56	Locus_10820	2198	Bra004130|PACid:22701644
2540	0	95.16	Locus_10821	2694	Bra001038|PACid:22711672
2643	0	94.04	Locus_10822	1967	Bra027863|PACid:22715458
1318	0	83.59	Locus_10823	1244	Bra007588|PACid:22717101
656	0	88.46	Locus_10824	745	Bra011747|PACid:22705349
428	9.00054e-42	96.39	Locus_10825	1447	Bra023897|PACid:22704299
2827	0	93.98	Locus_10826	2012	AT3G48150.1|PACid:19664781
1874	0	92.43	Locus_10827	1686	AT3G52450.1|PACid:19661143
2572	0	98.23	Locus_10829	1982	Bra001974|PACid:22693947
1341	0	85.45	Locus_1082	1596	Bra006010|PACid:22711656
742	0	99.31	Locus_10830	1987	Bra015730|PACid:22701073
456	0	93.38	Locus_10831	1795	Bra032988|PACid:22690527
972	0	89.5	Locus_10832	1610	AT3G48750.1|PACid:19660583
2395	0	90.19	Locus_10833	1787	AT5G36890.2|PACid:19670189
275	0	89.66	Locus_10834	2156	Bra014719|PACid:22719979
639	0	90.48	Locus_10835	722	Bra021568|PACid:22704624
1250	0	80.91	Locus_10836	1287	AT3G18380.2|PACid:19661107
2082	0	94.27	Locus_10837	1615	Bra025527|PACid:22720485
2249	0	90.61	Locus_10838	2146	Bra016609|PACid:22722541
1357	0	90.31	Locus_10840	1170	Bra020465|PACid:22690208
2339	0	91.49	Locus_10841	2188	Bra037279|PACid:22714551
2126	0	91.49	Locus_10842	2754	Bra025177|PACid:22697258
143	6e-11	80.65	Locus_10843	931	Bra034437|PACid:22687182
1144	0	99.17	Locus_10844	2661	Bra022325|PACid:22685480
3204	0	85.38	Locus_10845	2569	AT4G24840.1|PACid:19647859
1027	0	84	Locus_10847	1099	Bra000901|PACid:22712212
2118	0	83.04	Locus_10848	2768	AT2G37840.2|PACid:19640014
2860	0	94.88	Locus_10849	2300	Bra011173|PACid:22706368
603	0	83.44	Locus_10850	923	AT1G05710.1|PACid:19654714
3153	0	96.46	Locus_10852	2302	Bra038286|PACid:22698272
114	2e-23	91.67	Locus_10853	1700	Bra028330|PACid:22704739
1692	0	93.62	Locus_10854	1411	Bra025277|PACid:22698340
688	0	86.46	Locus_10855	978	Bra031269|PACid:22687250
755	0	89.7	Locus_10856	714	AT1G63650.1|PACid:19653636
92	0	83.33	Locus_10857	1287	AT1G23950.4|PACid:19652571
1076	0	93.55	Locus_1085	1723	AT1G21400.1|PACid:19655945
704	0	81.99	Locus_10861	1839	Bra001363|PACid:22709511
1399	0	94.06	Locus_10862	1142	Bra003202|PACid:22700830
476	0	90.09	Locus_10863	1837	Bra033929|PACid:22689144
658	0	82.5	Locus_10864	574	Bra017451|PACid:22715111
483	0	93.55	Locus_10865	1051	AT3G11800.1|PACid:19661678
1186	0	93.06	Locus_10866	927	Bra011932|PACid:22700503
3191	0	98	Locus_10867	2334	Bra006776|PACid:22712260
619	0	91.97	Locus_10868	1318	Bra007019|PACid:22714217
2414	0	92.57	Locus_10869	2054	Bra025783|PACid:22694833
95	2.00386e-43	85	Locus_10870	1567	Bra015055|PACid:22701261
538	0	81.88	Locus_10871	958	AT1G74330.2|PACid:19651967
425	0	88.54	Locus_10872	1024	AT2G27740.1|PACid:19641952
1815	0	89.79	Locus_10873	2129	Bra003094|PACid:22692598
978	0	83.13	Locus_10874	1199	AT2G27490.1|PACid:19643587
286	2e-26	98	Locus_10875	362	Bra009042|PACid:22694439
924	0	88.03	Locus_10876	1081	AT1G18540.1|PACid:19654615
4844	0	95.13	Locus_10877	3297	Bra017226|PACid:22719306
5848	0	96.49	Locus_10878	5346	Bra012132|PACid:22701473
195	3e-15	92.68	Locus_10879	623	AT4G38240.3|PACid:19647318
1120	0	87.04	Locus_1087	2207	Bra025173|PACid:22696311
2159	0	92.6	Locus_10881	1404	Bra040102|PACid:22703012
1656	0	88.37	Locus_10882	1645	AT3G20330.1|PACid:19660784
2250	0	90.48	Locus_10883	2036	AT3G09880.1|PACid:19664727
1497	0	89.89	Locus_10884	2166	Bra025067|PACid:22696339
437	0	96.39	Locus_10885	1588	AT1G55350.1|PACid:19654951
3225	0	89.49	Locus_10887	2745	Bra008299|PACid:22687931
437	3.00018e-42	89.25	Locus_10888	4364	Bra022192|PACid:22686520
1641	0	98.34	Locus_10889	2022	Bra022774|PACid:22707210
2116	0	91.68	Locus_1088	2665	AT5G43600.1|PACid:19666536
2063	0	87.5	Locus_10891	3481	AT5G09740.1|PACid:19670425
579	0	83.62	Locus_10892	2091	Bra005797|PACid:22712020
943	0	81.56	Locus_10893	1182	Bra006352|PACid:22710010
911	0	85.71	Locus_10894	2261	Bra023420|PACid:22689011
1008	0	80.16	Locus_10895	1696	AT5G16030.1|PACid:19668146
1870	0	87.47	Locus_10897	1714	AT5G07030.1|PACid:19667499
504	0	97.75	Locus_10898	1185	Bra022483|PACid:22689013
761	0	88.79	Locus_10899	1134	AT2G28670.2|PACid:19642950
2123	0	91.38	Locus_1089	3194	Bra002868|PACid:22694201
1022	0	98.48	Locus_108	594	AT5G60390.2|PACid:19665552
1406	0	89.25	Locus_10900	1303	Bra034167|PACid:22706663
373	3e-35	90.32	Locus_10901	2076	Bra031931|PACid:22691357
542	0	97.66	Locus_10902	2793	Bra014224|PACid:22724162
3921	0	84.43	Locus_10903	3146	Bra036646|PACid:22716217
1759	0	84.08	Locus_10904	1508	Bra011448|PACid:22703797
2546	0	85.84	Locus_10905	2135	AT3G55940.1|PACid:19662968
2219	0	84.92	Locus_10906	2391	AT5G16590.1|PACid:19666509
2506	0	93.35	Locus_10907	1978	Bra019366|PACid:22708793
587	0	94.96	Locus_10908	1490	Bra020675|PACid:22688503
1540	0	98.06	Locus_10909	1563	Bra009927|PACid:22697279
909	0	83.1	Locus_10910	1401	AT3G09600.2|PACid:19664907
2291	0	97.8	Locus_10911	2193	Bra025613|PACid:22718577
704	0	94.89	Locus_10912	654	Bra038533|PACid:22716268
334	9e-31	98.36	Locus_10913	1762	Bra023900|PACid:22706147
181	3e-13	94.59	Locus_10914	1330	Bra008520|PACid:22689034
407	2e-40	82.56	Locus_10917	259	Bra033337|PACid:22692280
1143	0	98.16	Locus_10918	653	Bra036916|PACid:22704335
1393	0	92.86	Locus_1091	2003	AT3G54860.2|PACid:19664046
6283	0	80.05	Locus_10920	5353	AT4G16310.1|PACid:19647249
113	0	95.24	Locus_10921	1604	Bra022254|PACid:22686925
1409	0	81.12	Locus_10923	1251	AT5G01360.2|PACid:19666821
1195	0	87.31	Locus_10924	4404	Bra034284|PACid:22720154
3841	0	91.77	Locus_10925	3245	Bra018583|PACid:22697378
284	2e-25	91.25	Locus_10926	775	Bra024334|PACid:22695182
1611	0	83.9	Locus_10927	1692	Bra007068|PACid:22712979
3506	0	96.4	Locus_10929	2626	Bra022762|PACid:22711873
453	1.4013e-45	97.85	Locus_1092	463	AT5G35530.1|PACid:19671764
857	0	84	Locus_10930	1047	AT2G30695.1|PACid:19639770
951	0	92.02	Locus_10931	791	Bra040163|PACid:22705051
1467	0	83.76	Locus_10932	1810	AT1G06210.1|PACid:19656396
396	5e-38	91.33	Locus_10933	1622	Bra024870|PACid:22696222
2749	0	83.56	Locus_10934	2421	Bra018079|PACid:22695829
1149	0	87.6	Locus_10935	891	Bra035896|PACid:22716094
1283	0	95.59	Locus_10936	3139	Bra005001|PACid:22686741
1326	0	94.44	Locus_10937	1052	Bra001647|PACid:22709015
245	0	92.31	Locus_10938	1720	AT2G31955.1|PACid:19639513
3775	0	82.99	Locus_10939	3572	AT2G02220.1|PACid:19639113
595	0	94.26	Locus_10940	371	Bra027785|PACid:22713425
300	4e-27	91.23	Locus_10941	945	Bra033882|PACid:22685763
2111	0	89.98	Locus_10942	3204	Bra003997|PACid:22701296
2355	0	90.57	Locus_10944	3218	AT1G67490.1|PACid:19655692
666	0	95.63	Locus_10945	1850	Bra017420|PACid:22717605
2433	0	92.51	Locus_10948	1953	AT2G47600.1|PACid:19641934
4426	0	91.42	Locus_10949	3546	AT1G35220.1|PACid:19654259
2689	0	86.64	Locus_1094	2636	AT1G30440.1|PACid:19654488
3978	0	96.4	Locus_10950	2459	Bra018742|PACid:22698104
509	0	80.51	Locus_10951	721	Bra026954|PACid:22713082
2832	0	91.9	Locus_10952	2380	Bra013952|PACid:22703017
2223	0	88.62	Locus_10953	1826	Bra020592|PACid:22689592
3979	0	91.82	Locus_10954	4363	Bra025156|PACid:22694901
1778	0	97.22	Locus_10955	1227	Bra007737|PACid:22712808
5840	0	94.92	Locus_10956	4094	Bra034988|PACid:22706737
346	0	87.01	Locus_10958	3498	Bra005577|PACid:22683778
2375	0	96.23	Locus_10959	1874	Bra007684|PACid:22713242
789	0	98.04	Locus_1095	1906	Bra023978|PACid:22708051
2993	0	93.33	Locus_10960	2925	AT1G05230.1|PACid:19658236
1686	0	93.52	Locus_10961	1485	Bra031622|PACid:22717523
1649	0	83.2	Locus_10962	2814	Bra002961|PACid:22693948
266	4e-23	86.89	Locus_10963	1045	AT3G19030.1|PACid:19659979
780	0	93.45	Locus_10964	664	Bra031735|PACid:22716029
778	0	93.42	Locus_10965	1281	AT1G21350.1|PACid:19654693
388	3e-37	97.4	Locus_10966	1254	Bra034589|PACid:22721889
2108	0	94.06	Locus_10967	2038	Bra016158|PACid:22699671
583	0	90.84	Locus_10968	2068	AT4G09650.1|PACid:19646937
893	0	85.34	Locus_10969	993	AT4G09650.1|PACid:19646937
2092	0	96.24	Locus_1096	1957	Bra023033|PACid:22709014
90	0	90.48	Locus_10970	3772	Bra018555|PACid:22684867
1768	0	94.32	Locus_10971	1174	AT1G63180.1|PACid:19657266
1283	0	91.02	Locus_10972	1003	AT4G01630.1|PACid:19646922
2917	0	93.93	Locus_10973	3520	Bra022741|PACid:22688264
532	0	92.52	Locus_10974	416	Bra036136|PACid:22713511
448	4.06377e-44	97.67	Locus_10976	1269	Bra009333|PACid:22693900
725	0	97.2	Locus_10979	1501	Bra008246|PACid:22690865
717	0	99.29	Locus_1097	2166	Bra011504|PACid:22704507
2529	0	84.3	Locus_10980	2314	AT1G48970.1|PACid:19650729
841	0	91.92	Locus_10982	701	Bra030164|PACid:22698969
310	1e-28	96.95	Locus_10983	616	Bra004866|PACid:22686359
325	4e-30	84.93	Locus_10984	869	Bra029284|PACid:22688783
2336	0	96.72	Locus_10985	2894	Bra023695|PACid:22690585
1094	0	92.78	Locus_10986	1039	Bra004505|PACid:22683951
306	3e-28	87.69	Locus_10987	528	Bra026479|PACid:22705560
827	0	97.78	Locus_10988	1823	AT4G17040.1|PACid:19647822
1945	0	88.65	Locus_10989	1739	Bra028281|PACid:22704018
303	4e-27	96.88	Locus_1098	1954	AT1G79550.1|PACid:19653788
1919	0	92.48	Locus_10991	1305	Bra027611|PACid:22716411
902	0	96.19	Locus_10992	956	Bra039625|PACid:22702006
89	5e-16	89.47	Locus_10993	1482	Bra017893|PACid:22711928
337	0	93.33	Locus_10994	2293	Bra025085|PACid:22696955
761	0	98.98	Locus_10995	1747	Bra027937|PACid:22716669
1617	0	85.64	Locus_10996	1539	Bra016601|PACid:22723350
182	0	100	Locus_10997	515	Bra019513|PACid:22695261
1433	0	97.11	Locus_10998	1312	Bra027556|PACid:22718071
3714	0	99.73	Locus_10999	2757	Bra007260|PACid:22713226
734	0	94.74	Locus_1099	1558	AT1G68010.2|PACid:19649758
804	0	81.64	Locus_11000	622	Bra015219|PACid:22692040
2371	0	96.53	Locus_11001	2129	Bra040271|PACid:22702722
699	0	93.51	Locus_11002	973	Bra012441|PACid:22700200
884	0	95.55	Locus_11003	1439	AT5G10360.1|PACid:19667024
1002	0	97.58	Locus_11004	944	Bra025983|PACid:22697635
1302	0	82.3	Locus_11005	1503	Bra015402|PACid:22693338
1427	0	95.16	Locus_11006	1468	Bra019239|PACid:22708841
2081	0	89.43	Locus_11007	1908	Bra025586|PACid:22719659
287	9e-26	82.76	Locus_11008	817	AT3G03810.1|PACid:19663941
311	0	83.78	Locus_11009	1128	Bra012959|PACid:22712656
180	5e-14	90	Locus_1100	300	AT1G68010.1|PACid:19649759
173	4.99983e-42	86.05	Locus_11010	928	Bra037227|PACid:22716908
224	6e-18	88.89	Locus_11011	2128	Bra037751|PACid:22715375
569	0	93.8	Locus_11012	1961	Bra006976|PACid:22716597
448	5.60519e-45	90.72	Locus_11013	443	AT1G54210.1|PACid:19656586
1546	0	96.24	Locus_11014	2154	Bra013584|PACid:22703683
1795	0	89.41	Locus_11015	1759	AT1G51630.1|PACid:19655613
955	0	89.19	Locus_11016	896	AT1G62840.1|PACid:19651678
3722	0	99.3	Locus_11017	2570	Bra008331|PACid:22690840
1419	0	94.98	Locus_11018	1642	Bra029349|PACid:22689061
1587	0	84.66	Locus_11019	1328	Bra011733|PACid:22705642
2960	0	91.24	Locus_1101	2611	Bra032641|PACid:22712833
182	0	87.18	Locus_11021	1277	Bra029134|PACid:22710912
1113	0	95.79	Locus_11023	1063	Bra040298|PACid:22706071
1899	0	90.21	Locus_11026	1724	AT1G19360.1|PACid:19655295
644	0	96.83	Locus_11027	795	Bra007485|PACid:22716166
379	8e-36	95.24	Locus_11028	2464	Bra030023|PACid:22704224
3000	0	90.65	Locus_11029	2040	Bra010574|PACid:22722137
1390	0	81.31	Locus_1102	1632	AT4G38630.1|PACid:19646282
79	1e-18	88.89	Locus_11030	593	AT1G55930.1|PACid:19654170
1445	0	90.73	Locus_11031	1278	Bra005536|PACid:22687216
1222	0	100	Locus_11032	1241	Bra011901|PACid:22705619
1077	0	95.61	Locus_11033	1298	Bra018032|PACid:22696597
494	0	85.09	Locus_11034	1303	AT2G40100.1|PACid:19642257
416	9.99995e-41	93.07	Locus_11035	820	Bra025443|PACid:22719034
4806	0	96.8	Locus_11036	3106	AT3G14940.1|PACid:19664860
168	1e-11	85	Locus_11037	1240	Bra030131|PACid:22701371
1819	0	86.46	Locus_11038	1464	Bra020830|PACid:22722539
977	0	94.78	Locus_11039	1307	Bra009099|PACid:22692680
1278	0	84.59	Locus_1103	1592	AT3G54260.1|PACid:19659955
1162	0	85.84	Locus_11040	2435	Bra031921|PACid:22690357
199	4e-15	97.56	Locus_11042	1624	Bra009801|PACid:22694820
1876	0	89.94	Locus_11043	1936	Bra029432|PACid:22715428
361	6e-34	89.74	Locus_11044	1554	Bra035441|PACid:22705782
362	2e-34	98.61	Locus_11046	968	Bra004871|PACid:22684090
713	0	98.63	Locus_11047	747	Bra033754|PACid:22698680
3573	0	91.71	Locus_11048	3114	AT3G54870.1|PACid:19658573
2153	0	92.84	Locus_11049	1712	Bra005323|PACid:22684799
1636	0	88.67	Locus_1104	1523	AT3G13610.1|PACid:19659768
1530	0	93.71	Locus_11050	2689	AT1G52190.1|PACid:19653218
1319	0	93.58	Locus_11051	1758	Bra008474|PACid:22690802
1491	0	91.6	Locus_11052	2206	Bra032023|PACid:22688122
366	7e-35	91.03	Locus_11053	900	Bra037789|PACid:22716512
2036	0	92.79	Locus_11054	1560	AT2G40320.1|PACid:19641618
883	0	83.65	Locus_11055	2245	Bra013480|PACid:22705647
625	0	85.29	Locus_11056	410	AT5G59270.1|PACid:19666898
2043	0	97.41	Locus_11057	2978	Bra008152|PACid:22687793
703	0	91.78	Locus_11058	554	AT3G16360.2|PACid:19661865
3226	0	95.26	Locus_11059	2357	Bra009155|PACid:22694049
1640	0	98.01	Locus_1105	3390	Bra014989|PACid:22702021
2382	0	97.86	Locus_11060	2003	Bra018153|PACid:22696789
184	0	94.74	Locus_11062	1596	Bra023902|PACid:22702562
3625	0	93.54	Locus_11063	2633	Bra015389|PACid:22694024
728	0	80.84	Locus_11064	1286	Bra040090|PACid:22723341
1128	0	97.35	Locus_11065	1239	Bra001115|PACid:22711625
1375	0	92.62	Locus_11066	1338	Bra022538|PACid:22689350
737	0	87.66	Locus_11067	751	AT5G01740.1|PACid:19670994
232	2e-19	93.48	Locus_11069	781	Bra000666|PACid:22709714
571	0	100	Locus_1106	930	Bra010412|PACid:22721467
447	1.96182e-44	81.29	Locus_11071	715	Bra013998|PACid:22723268
2072	0	88.34	Locus_11072	1694	Bra018311|PACid:22685951
3357	0	82.79	Locus_11073	3137	AT4G32300.1|PACid:19644038
1162	0	83.14	Locus_11074	2888	AT1G72990.1|PACid:19651467
669	0	82.71	Locus_11076	866	Bra006222|PACid:22707839
1152	0	96.11	Locus_11077	1096	Bra020842|PACid:22724346
3878	0	91.76	Locus_11078	3519	Bra026776|PACid:22718065
350	0	88.61	Locus_11079	1520	Bra014303|PACid:22723100
941	0	91	Locus_1107	7714	Bra031078|PACid:22713473
214	1e-16	92.86	Locus_11080	2730	Bra003620|PACid:22699941
1311	0	82.02	Locus_11081	1219	Bra036550|PACid:22714099
1390	0	83.05	Locus_11082	1519	AT5G42520.1|PACid:19668962
2117	0	94	Locus_11083	1367	AT5G15630.1|PACid:19671550
61	0	85.71	Locus_11084	2181	Bra036118|PACid:22717476
1628	0	88.6	Locus_11085	1770	AT3G21640.1|PACid:19661645
1590	0	91.72	Locus_11086	1813	Bra023324|PACid:22690738
1864	0	85.71	Locus_11088	3243	AT1G51040.1|PACid:19653787
310	9e-29	93.85	Locus_11089	518	Bra015294|PACid:22694053
2180	0	93.41	Locus_1108	3894	Bra025077|PACid:22697154
616	0	95.97	Locus_11090	1429	Bra000098|PACid:22708342
1342	0	96.9	Locus_11091	1788	Bra005866|PACid:22708553
2244	0	94.41	Locus_11092	1836	Bra037396|PACid:22716381
756	0	97.63	Locus_11093	1386	Bra030549|PACid:22724205
126	6e-11	80.65	Locus_11094	1527	Bra001358|PACid:22711310
6377	0	93.3	Locus_11095	5873	Bra008599|PACid:22693643
3368	0	95.74	Locus_11096	2378	Bra032352|PACid:22714354
1426	0	96.19	Locus_11097	1208	Bra031694|PACid:22713477
2882	0	90.16	Locus_11098	2059	AT1G09980.1|PACid:19650288
1933	0	92.57	Locus_11099	2457	Bra030421|PACid:22685790
1481	0	98.29	Locus_1109	1678	Bra039115|PACid:22685044
2839	0	95.43	Locus_11101	2096	Bra004914|PACid:22686436
1460	0	98.64	Locus_11104	1895	Bra028566|PACid:22687954
2371	0	96.88	Locus_11107	1745	Bra012092|PACid:22701883
516	0	82.58	Locus_11108	1151	AT1G55810.1|PACid:19658132
464	0	82.57	Locus_11109	1109	AT1G24090.1|PACid:19651342
2151	0	98.31	Locus_1110	2681	Bra015806|PACid:22700116
2544	0	95.79	Locus_11110	1812	Bra020667|PACid:22688568
707	0	87.5	Locus_11111	646	AT2G33470.1|PACid:19641152
739	0	81.1	Locus_11112	2087	Bra032413|PACid:22715168
2741	0	96.38	Locus_11113	2190	Bra038238|PACid:22704404
164	0	86.11	Locus_11114	1400	AT2G30380.1|PACid:19639524
574	0	96.49	Locus_11115	672	Bra021528|PACid:22703943
462	0	94.74	Locus_11116	454	AT4G34800.1|PACid:19643882
1514	0	89.97	Locus_11117	1374	AT3G20240.1|PACid:19659980
1496	0	97.68	Locus_11118	1198	Bra014139|PACid:22721236
148	3e-29	87.5	Locus_1111	6071	Bra021037|PACid:22723181
2265	0	85.74	Locus_11122	2257	AT5G43920.1|PACid:19667500
574	0	93.55	Locus_11123	2205	Bra003753|PACid:22699390
391	0	82.42	Locus_11125	1309	Bra029425|PACid:22717671
2172	0	95.37	Locus_11126	1428	Bra013391|PACid:22704104
2061	0	84.93	Locus_11127	1745	Bra002407|PACid:22692991
768	0	94.44	Locus_11129	736	AT3G25600.1|PACid:19662331
650	0	95.97	Locus_1112	890	Bra036122|PACid:22716686
1821	0	96.37	Locus_11130	1644	Bra025447|PACid:22720617
1862	0	92.77	Locus_11131	1807	Bra025572|PACid:22720277
629	0	87.23	Locus_11132	1024	Bra013034|PACid:22709074
249	9e-22	93.62	Locus_11133	483	Bra034380|PACid:22720491
1326	0	89.39	Locus_11134	1345	Bra037002|PACid:22708086
838	0	94.39	Locus_11135	1364	Bra008710|PACid:22693074
424	4.00001e-41	92.86	Locus_11136	2187	AT3G28700.1|PACid:19659387
1461	0	81.56	Locus_11137	1466	AT2G01410.1|PACid:19641081
1167	0	96.44	Locus_11138	1070	Bra023664|PACid:22689712
986	0	91.16	Locus_11139	1446	Bra016156|PACid:22699472
1218	0	97.27	Locus_1113	1565	Bra039914|PACid:22698964
2557	0	97.36	Locus_11140	2269	Bra010178|PACid:22698118
1331	0	86.21	Locus_11141	1601	Bra024743|PACid:22716590
314	3e-28	87.14	Locus_11143	2327	AT1G10250.1|PACid:19649530
1446	0	85.35	Locus_11144	1754	Bra001189|PACid:22710585
519	0	98.4	Locus_11145	1041	Bra023352|PACid:22691099
1492	0	91.57	Locus_11146	1297	AT1G32170.1|PACid:19652181
1667	0	87.02	Locus_11149	2062	AT4G34650.1|PACid:19647378
5080	0	96.54	Locus_1114	3601	Bra038237|PACid:22704961
1075	0	83.77	Locus_11150	1301	Bra002504|PACid:22694550
1270	0	80	Locus_11151	2613	Bra027567|PACid:22714363
1421	0	90.15	Locus_11152	1244	Bra019265|PACid:22710518
1133	0	94.19	Locus_11153	1490	Bra003265|PACid:22701927
1081	0	85.55	Locus_11154	1164	Bra009159|PACid:22691891
495	0	87.85	Locus_11156	686	AT4G18590.1|PACid:19647529
1062	0	97.57	Locus_11157	2077	Bra000969|PACid:22709307
279	8.96831e-44	83.93	Locus_11158	1417	Bra014163|PACid:22722468
1658	0	98.11	Locus_1115	2319	Bra002564|PACid:22693961
2131	0	98.23	Locus_11160	1786	Bra005369|PACid:22686127
1298	0	80.89	Locus_11161	1796	AT5G40250.1|PACid:19672680
2583	0	94.8	Locus_11162	2145	Bra038519|PACid:22716242
1787	0	86.17	Locus_11163	1421	AT3G58060.1|PACid:19661541
1164	0	83.33	Locus_11165	1190	AT5G65590.1|PACid:19665907
877	0	95.88	Locus_11166	894	AT1G51160.1|PACid:19653564
1029	0	82.01	Locus_11167	975	Bra007322|PACid:22717725
277	3e-25	91.53	Locus_11168	377	Bra028349|PACid:22706641
228	9e-19	91.38	Locus_11169	1068	Bra015801|PACid:22700751
1122	0	97.71	Locus_1116	1020	Bra007016|PACid:22716615
1245	0	94.65	Locus_11170	1533	Bra003641|PACid:22701282
376	2e-36	100	Locus_11171	570	Bra022760|PACid:22711085
782	0	89.15	Locus_11172	1292	Bra039665|PACid:22695139
557	0	99.21	Locus_11173	619	Bra003188|PACid:22699387
1119	0	90.34	Locus_11174	821	AT3G10210.1|PACid:19658400
364	3e-34	89.74	Locus_11176	1953	Bra013491|PACid:22705773
370	1e-35	92.59	Locus_11178	588	Bra025722|PACid:22695595
763	0	97.14	Locus_11179	730	Bra024675|PACid:22718141
866	0	96.5	Locus_1117	3338	Bra018311|PACid:22685951
1701	0	92.16	Locus_11180	1971	Bra010098|PACid:22698516
228	0	86.08	Locus_11181	1389	AT3G04940.1|PACid:19664231
517	0	94.9	Locus_11182	767	AT4G32930.1|PACid:19647032
1809	0	90.02	Locus_11183	1291	Bra012387|PACid:22699496
2283	0	96.41	Locus_11184	1778	Bra034388|PACid:22718384
513	0	91.43	Locus_11185	1947	AT5G38530.1|PACid:19665978
290	3e-25	82.61	Locus_11186	4013	Bra010496|PACid:22723796
4083	0	94.95	Locus_11188	3209	Bra036751|PACid:22722221
2122	0	93.45	Locus_11189	2105	Bra041042|PACid:22706846
1157	0	85.71	Locus_1118	1016	AT1G08080.1|PACid:19649212
2256	0	94.91	Locus_11190	1610	Bra017106|PACid:22718896
1405	0	98.57	Locus_11191	1116	Bra036316|PACid:22717935
601	0	85.03	Locus_11193	914	Bra019305|PACid:22711175
792	0	87.96	Locus_11194	1749	Bra013151|PACid:22708628
1867	0	95.59	Locus_11195	1628	Bra031979|PACid:22688144
768	0	95.57	Locus_11196	551	Bra017539|PACid:22716725
2446	0	96.19	Locus_11197	2206	Bra000554|PACid:22709198
2027	0	91.85	Locus_11198	1855	Bra002010|PACid:22693513
235	3e-27	87.5	Locus_11199	777	Bra018575|PACid:22696741
263	1e-22	95.08	Locus_1119	1213	Bra001842|PACid:22711555
1939	0	90.69	Locus_111	1857	Bra025416|PACid:22695365
3471	0	95.23	Locus_11201	2595	Bra000686|PACid:22710553
2346	0	87.55	Locus_11202	1918	AT4G18440.1|PACid:19646905
1125	0	90.91	Locus_11203	776	Bra010588|PACid:22723883
1546	0	97.7	Locus_11204	1072	Bra028585|PACid:22688752
2494	0	87.54	Locus_11205	1984	Bra026823|PACid:22718277
455	9.80909e-45	91.86	Locus_11206	2021	Bra017215|PACid:22720424
1446	0	90.6	Locus_11207	1178	AT3G20790.1|PACid:19661546
706	0	95.65	Locus_11208	1742	AT1G12840.1|PACid:19649101
1005	0	89.55	Locus_11209	856	Bra019758|PACid:22696844
1814	0	93.49	Locus_1120	4025	Bra019178|PACid:22707269
651	0	86	Locus_11211	921	AT3G29760.1|PACid:19658886
1410	0	96.58	Locus_11212	915	Bra040700|PACid:22691749
969	0	88.15	Locus_11213	1587	Bra013236|PACid:22710593
1376	0	81.77	Locus_11215	1402	AT1G47210.2|PACid:19655801
1368	0	99.62	Locus_11216	1515	Bra002873|PACid:22694130
282	0	100	Locus_11217	1517	Bra028262|PACid:22703195
1031	0	83.75	Locus_11218	1152	AT2G19580.1|PACid:19638072
707	0	96.53	Locus_11219	859	AT3G60770.1|PACid:19664569
2038	0	84.27	Locus_1121	1798	AT5G56190.1|PACid:19670902
1957	0	87.16	Locus_11220	1901	Bra009034|PACid:22691821
3301	0	95.67	Locus_11221	2009	Bra024398|PACid:22695909
1651	0	96.13	Locus_11222	1491	AT1G12500.1|PACid:19656207
2252	0	86.4	Locus_11223	2279	Bra003343|PACid:22699810
2239	0	96.54	Locus_11224	1717	Bra006859|PACid:22712167
2444	0	86.19	Locus_11225	1589	AT1G47600.1|PACid:19657012
1877	0	91.44	Locus_11226	1762	AT2G47960.1|PACid:19638636
273	5e-24	81.03	Locus_11227	980	Bra033216|PACid:22692761
673	0	94.41	Locus_11228	1117	Bra010035|PACid:22698629
3517	0	93.25	Locus_11229	2446	Bra029721|PACid:22685497
1923	0	85.93	Locus_1122	1984	Bra013918|PACid:22704686
525	0	98.96	Locus_11231	408	Bra026956|PACid:22716244
314	1e-28	86.36	Locus_11232	1104	AT3G03120.1|PACid:19659170
2487	0	85.34	Locus_11233	2057	Bra013681|PACid:22703954
1853	0	87.53	Locus_11234	1517	AT3G44720.1|PACid:19663247
282	2e-26	88.61	Locus_11235	1610	Bra029157|PACid:22712592
3402	0	96.48	Locus_11236	2609	Bra024103|PACid:22708443
1808	0	94.53	Locus_11237	1746	Bra024596|PACid:22715605
180	5e-14	91.89	Locus_11238	367	Bra034701|PACid:22686055
725	0	81.62	Locus_11239	1161	AT3G23600.1|PACid:19664821
5504	0	95.19	Locus_1123	4839	Bra040685|PACid:22719605
577	0	80.15	Locus_11240	2562	AT1G71110.1|PACid:19649678
1092	0	85.96	Locus_11242	1847	AT4G26790.1|PACid:19645154
2907	0	93.27	Locus_11243	2066	Bra017899|PACid:22709816
1302	0	91.82	Locus_11244	3766	Bra022201|PACid:22686590
1355	0	86.32	Locus_11245	3034	Bra018448|PACid:22684352
1045	0	97.06	Locus_11246	3811	Bra041153|PACid:22718366
1399	0	87.46	Locus_11247	1465	AT4G19185.1|PACid:19646334
2386	0	82.64	Locus_11248	2204	Bra005091|PACid:22684307
1940	0	89.13	Locus_11249	2186	Bra013311|PACid:22704810
2015	0	84.95	Locus_1124	2141	AT2G02070.1|PACid:19640972
375	9.94922e-44	91.85	Locus_11250	1078	Bra009825|PACid:22694976
309	0	81.58	Locus_11251	1446	Bra029385|PACid:22690487
119	1e-16	100	Locus_11252	1614	Bra022164|PACid:22685257
1094	0	96.62	Locus_11254	1039	Bra015840|PACid:22700970
4078	0	97.22	Locus_11255	2723	Bra020299|PACid:22690644
245	2e-20	98	Locus_11256	1838	Bra003320|PACid:22701392
811	0	95.21	Locus_11257	821	Bra004809|PACid:22683695
554	0	91.23	Locus_11259	1600	Bra001519|PACid:22707499
2018	0	91.69	Locus_1125	1682	AT3G06550.1|PACid:19663670
656	0	85.26	Locus_11260	458	Bra040934|PACid:22706690
432	1.00053e-42	90.74	Locus_11262	732	Bra038267|PACid:22697976
551	0	92.86	Locus_11263	467	Bra021803|PACid:22720321
800	0	85.21	Locus_11265	1043	Bra019932|PACid:22697294
1756	0	83.05	Locus_11267	2120	Bra028051|PACid:22715130
247	4e-21	83.33	Locus_11268	768	Bra037622|PACid:22703819
404	6e-39	91.25	Locus_11269	1693	AT3G23050.1|PACid:19664618
2957	0	97.14	Locus_1126	2044	Bra025384|PACid:22697050
2483	0	96.12	Locus_11271	2129	Bra011678|PACid:22705360
1897	0	81.68	Locus_11272	1650	Bra034253|PACid:22720875
2507	0	86.48	Locus_11275	1804	AT2G41080.1|PACid:19641532
2345	0	89.46	Locus_11276	1937	Bra017439|PACid:22716683
2395	0	93.43	Locus_11277	2209	Bra005219|PACid:22686813
3743	0	89.13	Locus_11278	3330	AT2G21300.1|PACid:19639111
688	0	96.43	Locus_11279	1421	AT1G04690.1|PACid:19655907
2746	0	87.08	Locus_1127	2440	AT5G58430.1|PACid:19667921
702	0	95.07	Locus_11283	1472	Bra014802|PACid:22719323
141	3e-15	88.89	Locus_11284	1684	Bra035916|PACid:22714089
4004	0	94.67	Locus_11285	2860	Bra025055|PACid:22695062
2298	0	93.54	Locus_11286	3324	AT5G51430.1|PACid:19666470
1718	0	96.96	Locus_11287	1662	Bra037912|PACid:22713342
4056	0	87.38	Locus_11288	2908	AT2G36200.2|PACid:19638831
1938	0	97.16	Locus_11289	1715	Bra017846|PACid:22710399
2161	0	95.74	Locus_1128	3335	Bra017304|PACid:22719498
581	0	88.84	Locus_11290	1578	Bra005267|PACid:22684980
3600	0	95.32	Locus_11292	2772	Bra026045|PACid:22695734
169	3e-24	84.21	Locus_11293	269	Bra012113|PACid:22699623
555	0	82.44	Locus_11294	1997	AT3G24420.1|PACid:19663981
212	0	94.03	Locus_11295	1546	AT5G67170.2|PACid:19673066
1006	0	91.23	Locus_11296	1082	Bra006386|PACid:22707768
5090	0	92.26	Locus_11297	3488	AT3G03380.1|PACid:19662069
1372	0	84.82	Locus_11298	1285	AT5G24090.1|PACid:19671349
1284	0	85.27	Locus_11299	1324	Bra019361|PACid:22712431
5848	0	91.91	Locus_1129	4631	Bra003967|PACid:22699555
318	3e-29	96.97	Locus_112	1036	AT4G05320.2|PACid:19645959
763	0	83.15	Locus_11300	1460	Bra009170|PACid:22693321
206	3e-16	84.31	Locus_11301	1057	Bra022593|PACid:22689920
896	0	80.18	Locus_11302	1500	Bra001873|PACid:22709802
176	0	97.3	Locus_11303	1024	Bra020566|PACid:22687527
4699	0	97.63	Locus_11305	3489	Bra025042|PACid:22697963
2699	0	95.1	Locus_11306	2073	Bra011221|PACid:22706454
304	3e-27	96.36	Locus_11309	1818	Bra004066|PACid:22699143
314	2e-28	98.33	Locus_1130	2261	Bra021677|PACid:22720771
1687	0	97.38	Locus_11310	1262	Bra005742|PACid:22709033
455	2.8026e-45	81.03	Locus_11311	774	AT3G50900.1|PACid:19662514
3068	0	87.9	Locus_11312	2607	AT1G79640.2|PACid:19657059
1230	0	93.97	Locus_11313	948	Bra013525|PACid:22703422
499	0	98	Locus_11314	1627	AT3G13070.1|PACid:19661668
4799	0	89.2	Locus_11316	3600	Bra011396|PACid:22703048
175	0	89.47	Locus_11317	438	Bra024341|PACid:22698243
2147	0	97.2	Locus_11318	2249	Bra031416|PACid:22702876
2312	0	83.42	Locus_11319	1897	AT1G53840.1|PACid:19654568
754	0	81.4	Locus_1131	1600	AT3G11660.1|PACid:19661880
187	7e-15	84.29	Locus_11320	211	Bra003535|PACid:22701352
1744	0	84.24	Locus_11321	1482	Bra027743|PACid:22717693
401	3e-38	97.5	Locus_11322	3469	Bra012798|PACid:22709923
1457	0	88.02	Locus_11323	1021	Bra023149|PACid:22714527
1685	0	80.75	Locus_11324	1832	Bra001196|PACid:22712430
1312	0	95	Locus_11325	1302	Bra026461|PACid:22703157
1619	0	93.08	Locus_11326	1466	Bra038108|PACid:22686043
1302	0	85.62	Locus_11327	1913	AT1G76900.1|PACid:19653897
1712	0	96.19	Locus_11328	1382	Bra027827|PACid:22714191
406	3e-39	88.54	Locus_11329	1307	Bra026092|PACid:22698551
1000	0	83.75	Locus_1132	1556	Bra003649|PACid:22700174
874	0	96.32	Locus_11332	2543	Bra012082|PACid:22699982
2071	0	95.63	Locus_11333	1925	Bra027041|PACid:22716974
8579	0	85.92	Locus_11334	6659	AT3G05680.2|PACid:19659665
196	9e-15	82.61	Locus_11335	1753	Bra019023|PACid:22708799
1559	0	82.06	Locus_11336	1345	AT3G53570.1|PACid:19664260
322	8e-30	85.71	Locus_11337	815	AT1G22740.1|PACid:19654060
1334	0	94.27	Locus_11338	949	AT2G39690.2|PACid:19643577
1283	0	94.3	Locus_11339	2159	Bra016080|PACid:22699579
564	0	92.81	Locus_1133	2216	Bra010193|PACid:22695588
242	0	85.19	Locus_11340	1813	Bra006812|PACid:22709134
1178	0	91.34	Locus_11341	3021	Bra030558|PACid:22724223
2029	0	83.96	Locus_11343	1783	Bra005670|PACid:22708267
678	0	88.77	Locus_11344	982	Bra031037|PACid:22716067
843	0	86.76	Locus_11345	1279	Bra035167|PACid:22700085
2177	0	85.74	Locus_11346	1569	Bra027466|PACid:22715194
589	0	85.59	Locus_11347	848	Bra023416|PACid:22688608
3124	0	87.53	Locus_11349	3116	Bra002362|PACid:22693541
3419	0	91.43	Locus_1134	2694	Bra026115|PACid:22698126
203	6e-39	88.1	Locus_11350	814	Bra017692|PACid:22708884
1639	0	97.93	Locus_11351	1306	Bra003837|PACid:22701831
2421	0	93.61	Locus_11352	1893	Bra023096|PACid:22712269
544	0	93.13	Locus_11353	1155	Bra014169|PACid:22721855
1454	0	80.62	Locus_11354	2386	Bra024886|PACid:22698170
655	0	88.28	Locus_11355	505	Bra028277|PACid:22702828
2752	0	86.59	Locus_11356	2266	AT4G33400.1|PACid:19645479
1923	0	93.5	Locus_11357	1613	Bra025655|PACid:22720088
3528	0	93.95	Locus_11358	2470	Bra030601|PACid:22722734
320	4e-29	87.88	Locus_11359	1719	Bra015438|PACid:22693874
371	4e-35	81.91	Locus_1135	1505	AT1G53260.2|PACid:19654581
745	0	97.92	Locus_11361	435	Bra004650|PACid:22684735
378	5e-37	88.61	Locus_11362	294	AT2G41800.1|PACid:19640965
781	0	87.27	Locus_11363	1559	Bra013831|PACid:22702567
343	0	89.33	Locus_11364	680	Bra008450|PACid:22690529
463	0	95.35	Locus_11365	1566	Bra007919|PACid:22688684
704	0	94.48	Locus_11367	543	Bra007012|PACid:22712957
1753	0	99.19	Locus_11368	1888	Bra014116|PACid:22723919
90	0	90	Locus_11369	759	Bra030692|PACid:22722668
248	1e-20	98.04	Locus_1136	2051	Bra023236|PACid:22715238
783	0	88.64	Locus_11370	1782	AT2G26990.1|PACid:19638164
744	0	95.29	Locus_11371	826	Bra020783|PACid:22691355
1393	0	86.56	Locus_11372	1701	Bra018029|PACid:22696347
538	0	97.98	Locus_11373	555	Bra008112|PACid:22691664
684	0	97.26	Locus_11375	2015	Bra024404|PACid:22695511
496	0	97.92	Locus_11376	504	Bra002194|PACid:22692175
2728	0	83.23	Locus_11377	2196	AT1G50380.1|PACid:19649162
1570	0	84.33	Locus_11378	2074	AT5G13290.2|PACid:19670285
1346	0	96.46	Locus_11379	1308	Bra012112|PACid:22701613
2185	0	94.63	Locus_1137	1690	Bra021323|PACid:22704694
1349	0	84.75	Locus_11380	1105	AT4G21590.1|PACid:19643931
343	6e-33	98.51	Locus_11381	203	Bra035114|PACid:22701949
956	0	80.14	Locus_11382	997	Bra008929|PACid:22693264
854	0	96.34	Locus_11383	1290	Bra026720|PACid:22716036
2381	0	86.19	Locus_11384	2580	AT1G19270.1|PACid:19651414
446	9.80909e-45	98.32	Locus_11385	517	Bra011686|PACid:22705885
528	0	88.79	Locus_11386	403	AT3G58550.1|PACid:19659484
1772	0	95.77	Locus_11388	1247	Bra017406|PACid:22713321
800	0	92.93	Locus_11389	2051	Bra032799|PACid:22716119
1601	0	93.66	Locus_1138	1997	Bra012958|PACid:22711620
1642	0	94.72	Locus_11390	1365	AT3G09820.1|PACid:19661341
1323	0	81.46	Locus_11391	1437	Bra001133|PACid:22711824
430	5.00264e-43	81.19	Locus_11392	308	AT4G13190.1|PACid:19646388
399	0	92.52	Locus_11393	3498	Bra023872|PACid:22704257
1790	0	88.92	Locus_11394	1886	AT3G28960.1|PACid:19658397
1456	0	96.21	Locus_11395	1434	AT2G28315.1|PACid:19639645
4264	0	91.09	Locus_11396	4787	Bra027055|PACid:22715191
627	0	86.27	Locus_11397	3674	AT5G19000.1|PACid:19673264
1451	0	84.16	Locus_11398	1267	Bra004463|PACid:22683649
1829	0	80.73	Locus_11399	1905	AT1G04680.1|PACid:19656014
446	7.9874e-44	97.56	Locus_1139	1575	Bra002067|PACid:22692836
1784	0	92.64	Locus_113	1896	Bra026998|PACid:22718056
1371	0	97.29	Locus_11400	1385	Bra003401|PACid:22700730
1878	0	88.99	Locus_11401	1593	AT3G52450.1|PACid:19661143
435	3.99931e-42	90.22	Locus_11402	3370	Bra010196|PACid:22697088
1071	0	95.82	Locus_11403	1300	Bra031385|PACid:22685475
1426	0	82.61	Locus_11404	1217	Bra011417|PACid:22706259
1420	0	91.67	Locus_11405	1168	Bra032475|PACid:22717468
1830	0	93.93	Locus_11406	1725	Bra020569|PACid:22689085
836	0	95.73	Locus_11407	826	Bra009418|PACid:22693759
724	0	96.89	Locus_11408	3449	Bra031837|PACid:22690598
571	0	82.61	Locus_1140	545	AT1G67810.1|PACid:19652406
312	3e-29	96.47	Locus_11410	415	Bra013425|PACid:22703942
2711	0	91.37	Locus_11411	2636	Bra013664|PACid:22703055
2971	0	96.03	Locus_11412	2216	Bra017045|PACid:22720425
903	0	81.43	Locus_11413	947	AT3G15060.1|PACid:19661730
1517	0	88.66	Locus_11414	1205	Bra008187|PACid:22689517
1798	0	93.75	Locus_11415	2189	Bra018064|PACid:22697645
1961	0	92.76	Locus_11416	1889	Bra008515|PACid:22690503
1936	0	92.21	Locus_11417	1332	Bra010479|PACid:22723750
490	0	87.3	Locus_11418	1690	Bra022834|PACid:22710249
916	0	96.14	Locus_11419	1633	Bra034612|PACid:22721487
1884	0	98.54	Locus_1141	2570	Bra029308|PACid:22690848
989	0	92.03	Locus_11420	1216	Bra004148|PACid:22701734
2553	0	97.58	Locus_11421	2246	Bra013432|PACid:22705956
931	0	95.37	Locus_11422	1541	Bra017511|PACid:22715860
1504	0	87.46	Locus_11423	1559	Bra006528|PACid:22711769
203	8e-16	95	Locus_11424	1182	Bra000867|PACid:22709617
1025	0	95.65	Locus_11425	1602	Bra022002|PACid:22689989
273	7e-24	80	Locus_11426	1288	AT1G27020.1|PACid:19651335
991	0	97.84	Locus_11427	2052	Bra007872|PACid:22691423
742	0	80	Locus_11428	1296	Bra024175|PACid:22708712
1461	0	90.53	Locus_11429	1596	Bra005789|PACid:22708876
81	3.00004e-41	80	Locus_1142	3959	Bra029297|PACid:22687794
333	3e-31	95.35	Locus_11430	613	Bra015898|PACid:22699566
1169	0	98.87	Locus_11431	1606	Bra001032|PACid:22712261
1349	0	87.06	Locus_11432	1058	Bra038703|PACid:22703561
2760	0	92.97	Locus_11434	2701	Bra028520|PACid:22690897
2192	0	99.1	Locus_11435	1742	Bra030419|PACid:22686531
3153	0	94.82	Locus_11436	2529	Bra031267|PACid:22685231
2372	0	94.97	Locus_11437	2702	Bra018312|PACid:22686962
991	0	96.94	Locus_11438	2262	Bra014201|PACid:22722797
772	0	90.57	Locus_1143	2743	AT5G67030.2|PACid:19671950
94	8.40779e-45	80	Locus_11440	1696	Bra039807|PACid:22719320
940	0	85.31	Locus_11441	863	Bra000439|PACid:22712624
1986	0	89.28	Locus_11442	1578	Bra008774|PACid:22694065
326	7e-30	98.82	Locus_11443	1702	Bra035438|PACid:22706523
1237	0	90.23	Locus_11444	1149	Bra027934|PACid:22715142
520	0	85.38	Locus_11445	1412	Bra024510|PACid:22695923
387	2e-36	88.37	Locus_11446	3887	AT1G27770.1|PACid:19656002
2350	0	93.27	Locus_11447	1847	Bra015952|PACid:22701843
1270	0	94.14	Locus_11448	899	Bra010282|PACid:22723239
707	0	82.16	Locus_11449	1215	AT1G08710.1|PACid:19652426
1304	0	82.22	Locus_1144	1656	Bra003364|PACid:22701745
1454	0	89.33	Locus_11450	2341	Bra031030|PACid:22714173
2002	0	94.17	Locus_11451	1418	Bra006494|PACid:22710272
2323	0	97.49	Locus_11452	1785	Bra029852|PACid:22684251
1429	0	92.64	Locus_11453	1063	Bra004458|PACid:22687175
2439	0	80.14	Locus_11454	1986	AT2G44260.2|PACid:19641930
1415	0	96.41	Locus_11457	1348	Bra003772|PACid:22701504
4143	0	96.13	Locus_1145	3026	Bra009522|PACid:22694530
1405	0	90.06	Locus_11461	1698	Bra036055|PACid:22718013
515	0	90.91	Locus_11463	1299	Bra040210|PACid:22702437
2063	0	88.14	Locus_11465	2840	AT4G35850.1|PACid:19647060
1352	0	98.53	Locus_11466	1228	Bra001663|PACid:22711483
737	0	94.74	Locus_11468	1480	Bra002565|PACid:22692413
1105	0	89.24	Locus_11469	4119	Bra012479|PACid:22699363
235	2e-19	85.53	Locus_11470	1116	Bra034440|PACid:22686999
227	1e-18	80.36	Locus_11471	1058	Bra012894|PACid:22708930
1192	0	88.25	Locus_11472	2199	AT1G08315.1|PACid:19649771
510	0	97.9	Locus_11474	2661	Bra017436|PACid:22717574
1947	0	92.75	Locus_11475	2437	AT1G61890.1|PACid:19657870
1563	0	91.98	Locus_11476	1281	Bra013255|PACid:22707406
1147	0	98.64	Locus_11477	1081	Bra025313|PACid:22695008
608	0	80.54	Locus_11478	1509	AT3G19260.1|PACid:19664289
825	0	87.36	Locus_11479	1423	AT1G04870.1|PACid:19656809
613	0	98.21	Locus_1147	3802	Bra028332|PACid:22704027
443	4.06377e-44	86.73	Locus_11480	559	Bra022945|PACid:22710350
1962	0	92.94	Locus_11481	2372	Bra007281|PACid:22714040
156	9.99967e-42	96.88	Locus_11482	861	Bra008499|PACid:22688380
466	0	96.46	Locus_11483	1116	Bra013685|PACid:22702689
395	0	85.71	Locus_11484	1264	AT5G48630.1|PACid:19668439
703	0	94.85	Locus_11485	2093	Bra026785|PACid:22717937
873	0	94.25	Locus_11486	2259	Bra022326|PACid:22683910
3110	0	89.7	Locus_11488	3231	Bra020807|PACid:22722661
807	0	93.99	Locus_11489	3363	Bra013482|PACid:22704705
6051	0	98.26	Locus_1148	5978	Bra008389|PACid:22688613
4105	0	95.86	Locus_11490	3263	Bra023292|PACid:22715003
1266	0	95.7	Locus_11491	1045	Bra030793|PACid:22722492
1683	0	97.93	Locus_11492	1559	Bra007735|PACid:22713931
195	1e-14	80	Locus_11493	2036	AT3G11200.2|PACid:19662674
561	0	93.39	Locus_11494	3262	AT1G24030.1|PACid:19653699
1263	0	86.15	Locus_11496	1248	Bra022102|PACid:22691222
872	0	97.51	Locus_11497	907	Bra012638|PACid:22707691
3205	0	87.44	Locus_11499	2586	AT3G47700.1|PACid:19661070
787	0	92.47	Locus_1149	1642	AT1G61250.2|PACid:19656585
193	2e-14	94.87	Locus_114	1912	AT3G53420.1|PACid:19658395
665	0	86.01	Locus_11500	1797	AT3G55070.1|PACid:19658914
2317	0	93.91	Locus_11501	2067	Bra001232|PACid:22707931
3602	0	97.31	Locus_11502	2382	Bra021265|PACid:22704277
2161	0	83.9	Locus_11503	1957	Bra013274|PACid:22704525
1275	0	80.07	Locus_11505	2961	AT3G15130.1|PACid:19658743
2018	0	87.97	Locus_11506	1730	Bra029890|PACid:22684142
4532	0	83.37	Locus_11507	4813	Bra008605|PACid:22693081
2292	0	87.55	Locus_11508	2451	AT3G58510.1|PACid:19663285
982	0	85.71	Locus_1150	2572	Bra002260|PACid:22692200
2735	0	83.58	Locus_11510	2139	AT4G34370.1|PACid:19644778
2837	0	98.32	Locus_11512	2197	Bra014040|PACid:22723542
720	0	90.57	Locus_11513	1057	Bra014329|PACid:22723789
705	0	98.68	Locus_11514	1648	Bra027976|PACid:22713501
909	0	90.38	Locus_11515	1819	AT5G01020.1|PACid:19669508
254	1e-21	80.72	Locus_11516	1483	AT1G32700.2|PACid:19653848
2468	0	88.98	Locus_11517	2091	AT1G72470.1|PACid:19656127
316	5e-29	88.57	Locus_11518	897	Bra022843|PACid:22709471
2956	0	87.41	Locus_11519	2454	AT5G55400.1|PACid:19670542
1308	0	87.36	Locus_1151	1255	Bra002678|PACid:22692903
297	8e-27	90.91	Locus_11520	948	Bra022117|PACid:22690286
1707	0	85.01	Locus_11521	1456	AT3G55350.1|PACid:19664440
1146	0	90.29	Locus_11522	1322	Bra005826|PACid:22707380
1425	0	89.72	Locus_11523	1041	Bra014975|PACid:22699716
245	4e-20	81.25	Locus_11524	3849	Bra041078|PACid:22706847
432	1.00053e-42	80.21	Locus_11525	672	Bra037567|PACid:22704979
3286	0	85.04	Locus_11526	3011	Bra031037|PACid:22716067
1074	0	81.4	Locus_11527	1780	AT1G70900.1|PACid:19653927
533	0	99.03	Locus_11529	1827	Bra015737|PACid:22699666
267	6e-23	94.67	Locus_1152	1970	AT3G07010.1|PACid:19662238
2943	0	93.42	Locus_11530	2570	AT1G64390.1|PACid:19651609
1075	0	91.88	Locus_11531	1172	Bra016349|PACid:22721451
1361	0	84.74	Locus_11532	2148	Bra006127|PACid:22708955
1588	0	85.53	Locus_11533	1976	AT1G30200.1|PACid:19654869
2794	0	97.27	Locus_11534	2114	Bra032770|PACid:22720159
178	1e-12	80.39	Locus_11535	1764	Bra008548|PACid:22688352
2175	0	97.62	Locus_11536	1959	Bra032018|PACid:22687943
298	2.00386e-43	84.48	Locus_11537	1441	Bra026433|PACid:22702796
1666	0	88.29	Locus_11538	1443	Bra002199|PACid:22692654
388	7e-37	87.39	Locus_11539	2262	AT1G28330.1|PACid:19652786
733	0	99.27	Locus_1153	1692	Bra010820|PACid:22723298
462	0	84.55	Locus_11540	1134	Bra035630|PACid:22690966
2426	0	94.84	Locus_11541	1675	Bra040212|PACid:22702469
1395	0	87.1	Locus_11543	1759	AT2G17320.1|PACid:19638268
2518	0	84.11	Locus_11544	2282	AT5G55230.2|PACid:19668534
3132	0	90.74	Locus_11545	2770	Bra031006|PACid:22717974
1511	0	97.48	Locus_11548	1857	Bra024441|PACid:22695069
923	0	80.23	Locus_11549	1384	Bra040274|PACid:22703257
2873	0	80.9	Locus_1154	2977	Bra014882|PACid:22701355
2577	0	92.2	Locus_11550	2870	Bra000558|PACid:22710525
1850	0	80.62	Locus_11551	1568	Bra033800|PACid:22705484
304	1e-27	86	Locus_11552	1088	Bra017249|PACid:22721100
2714	0	91.75	Locus_11553	2394	Bra008966|PACid:22692789
3153	0	99.01	Locus_11554	2004	Bra033159|PACid:22688775
1191	0	92.8	Locus_11555	2116	Bra033884|PACid:22683787
274	1e-24	96.39	Locus_11556	491	Bra000216|PACid:22708923
298	0	86.57	Locus_11558	2734	Bra021687|PACid:22719451
7044	0	90.84	Locus_11559	5058	Bra009791|PACid:22697867
215	0	82.69	Locus_1155	1076	AT4G24350.2|PACid:19648563
442	5.00264e-43	87.88	Locus_11560	2863	Bra039995|PACid:22718696
249	6e-21	85.96	Locus_11561	1656	Bra017063|PACid:22720239
854	0	90.12	Locus_11562	483	Bra020427|PACid:22689336
220	0	93.18	Locus_11564	753	Bra029904|PACid:22705675
2631	0	82.87	Locus_11565	2222	AT5G01830.1|PACid:19671737
872	0	91.37	Locus_11566	741	Bra023057|PACid:22707552
1003	0	98.51	Locus_11567	1255	Bra021254|PACid:22703648
687	0	86.58	Locus_11568	3610	Bra016255|PACid:22699933
1167	0	86.05	Locus_1156	1839	AT4G26110.2|PACid:19646279
504	0	90.38	Locus_11570	667	Bra011303|PACid:22702711
825	0	83.33	Locus_11571	1258	Bra013230|PACid:22708711
860	0	95.57	Locus_11572	1536	Bra007867|PACid:22691531
3162	0	90.71	Locus_11573	3378	Bra020597|PACid:22688434
6849	0	86.45	Locus_11575	5572	Bra034251|PACid:22720324
2384	0	98.12	Locus_11576	2000	Bra036718|PACid:22713642
2500	0	96.09	Locus_11577	1699	AT5G08570.1|PACid:19667979
1196	0	97.21	Locus_11578	863	Bra000808|PACid:22708343
281	3e-25	97.92	Locus_11579	652	Bra003730|PACid:22701487
1473	0	89.55	Locus_1157	1651	AT3G56460.1|PACid:19662486
1352	0	81.31	Locus_11580	1342	Bra016683|PACid:22722809
790	0	88.95	Locus_11581	1180	Bra030044|PACid:22700757
1059	0	83.46	Locus_11582	812	Bra024456|PACid:22696527
979	0	95.85	Locus_11583	965	Bra023351|PACid:22689483
592	0	94.17	Locus_11584	1662	AT3G59650.1|PACid:19663031
1413	0	93.08	Locus_11585	1303	Bra033040|PACid:22691203
74	3e-14	83.33	Locus_11586	428	AT4G01900.1|PACid:19648732
2840	0	95.18	Locus_11587	2242	Bra004478|PACid:22685734
973	0	82.5	Locus_11588	964	AT4G25280.1|PACid:19648512
1027	0	90.31	Locus_11589	2994	Bra034765|PACid:22684284
2316	0	87.64	Locus_1158	3589	Bra024428|PACid:22698403
1847	0	86.58	Locus_11590	1615	Bra028857|PACid:22688548
1865	0	95.04	Locus_11591	2114	AT5G26740.1|PACid:19672217
1542	0	97.91	Locus_11592	1093	Bra029553|PACid:22716237
227	0	86.27	Locus_11593	1696	Bra034107|PACid:22705985
2072	0	99.51	Locus_11594	1893	Bra007859|PACid:22713911
2323	0	96.84	Locus_11595	1945	Bra013903|PACid:22704477
1963	0	94.61	Locus_11596	2890	Bra003738|PACid:22700648
419	7.00005e-41	90.11	Locus_11598	1163	Bra033830|PACid:22706530
498	0	83.02	Locus_11599	684	Bra033764|PACid:22704740
574	0	93.13	Locus_115	1349	Bra005965|PACid:22708650
5013	0	92.51	Locus_11600	3761	Bra020719|PACid:22690762
2671	0	81.31	Locus_11602	4703	AT4G11450.1|PACid:19643751
1848	0	88.28	Locus_11603	1690	Bra029966|PACid:22706540
1855	0	90.26	Locus_11604	1590	Bra015905|PACid:22701361
2199	0	92.46	Locus_11605	1748	AT2G48020.1|PACid:19641457
3817	0	91.07	Locus_11608	3492	Bra026607|PACid:22688870
1392	0	81.37	Locus_1160	1350	Bra034065|PACid:22706615
246	5e-24	83.61	Locus_11610	776	Bra023218|PACid:22718066
1356	0	98.62	Locus_11611	1121	Bra002429|PACid:22693061
858	0	85.29	Locus_11612	621	Bra032445|PACid:22714620
995	0	83.27	Locus_11613	1149	AT3G47160.1|PACid:19665035
983	0	97.65	Locus_11614	1054	Bra028830|PACid:22688634
2445	0	89.35	Locus_11615	2718	Bra013840|PACid:22703938
2741	0	95.49	Locus_11617	2696	Bra029200|PACid:22689113
4175	0	90.96	Locus_11618	2875	Bra028165|PACid:22718847
530	0	94.59	Locus_11619	816	Bra011237|PACid:22706633
3617	0	92.48	Locus_1161	3223	AT1G31120.1|PACid:19651768
1036	0	90.4	Locus_11620	1904	Bra023505|PACid:22687536
1410	0	95.22	Locus_11622	2410	Bra010382|PACid:22722093
2104	0	84.77	Locus_11623	1842	AT1G78120.1|PACid:19654855
1981	0	96.38	Locus_11624	2779	Bra019092|PACid:22709019
3303	0	88.5	Locus_11625	2473	AT5G10540.1|PACid:19669625
899	0	97.1	Locus_11627	1722	Bra003541|PACid:22701892
1280	0	91.98	Locus_11629	1247	Bra030370|PACid:22684445
1574	0	98.37	Locus_1162	1289	Bra027023|PACid:22714106
1732	0	86.35	Locus_11630	1487	Bra004147|PACid:22700963
2091	0	98.97	Locus_11631	1609	Bra036881|PACid:22705828
1039	0	99.07	Locus_11632	1576	Bra005907|PACid:22707280
682	0	99.26	Locus_11633	1590	Bra020354|PACid:22688567
2301	0	90.76	Locus_11634	1801	AT2G35710.1|PACid:19643170
3335	0	90.83	Locus_11635	2846	Bra017931|PACid:22696441
2370	0	92.65	Locus_11637	1820	AT5G10920.1|PACid:19669119
450	4.06377e-44	89.9	Locus_11638	1945	AT1G17730.1|PACid:19652924
444	0	94.25	Locus_11639	1990	Bra011069|PACid:22703595
4204	0	96.27	Locus_1163	3806	Bra007326|PACid:22715814
1200	0	82.09	Locus_11640	1087	Bra026977|PACid:22717344
1544	0	91.8	Locus_11642	1754	Bra029457|PACid:22714800
1051	0	81.75	Locus_11643	896	AT4G23010.3|PACid:19645820
121	0	82.76	Locus_11644	1333	Bra011920|PACid:22701299
254	2e-21	96.3	Locus_11645	2312	Bra034301|PACid:22719960
632	0	95.35	Locus_11646	1389	Bra009964|PACid:22695926
1724	0	94.32	Locus_11648	1668	Bra020622|PACid:22690431
71	0	81.25	Locus_11649	1477	AT5G10100.1|PACid:19667762
1541	0	87.98	Locus_1164	999	AT1G73680.2|PACid:19653437
599	0	97.46	Locus_11650	486	Bra033357|PACid:22692371
2958	0	80.29	Locus_11651	2389	Bra019856|PACid:22697285
239	0	96.15	Locus_11652	1126	Bra015885|PACid:22702329
1054	0	94.04	Locus_11653	959	Bra009226|PACid:22691908
1770	0	89.05	Locus_11654	1476	Bra024711|PACid:22716816
160	5e-11	84.21	Locus_11655	816	Bra009226|PACid:22691908
1060	0	86.47	Locus_11656	1092	Bra029255|PACid:22691491
1630	0	83.72	Locus_11657	1602	AT3G58690.1|PACid:19664108
78	0	80	Locus_11658	1403	AT5G41770.1|PACid:19667779
2013	0	87.38	Locus_1165	1798	AT1G64880.1|PACid:19652980
703	0	87.34	Locus_11660	566	Bra037508|PACid:22695803
3416	0	84.13	Locus_11661	2815	Bra036871|PACid:22703353
321	1e-29	81.71	Locus_11663	991	Bra011658|PACid:22702901
1886	0	92.37	Locus_11664	2339	AT2G38840.1|PACid:19639683
555	0	92.31	Locus_11666	352	Bra005996|PACid:22710746
1230	0	95.2	Locus_11667	1857	Bra003864|PACid:22699868
192	4e-14	100	Locus_11668	2568	Bra037518|PACid:22696010
682	0	90.65	Locus_11669	1902	Bra014800|PACid:22720928
1154	0	87.32	Locus_1166	1414	AT5G14660.1|PACid:19667736
920	0	95.56	Locus_11670	1007	Bra037124|PACid:22716929
802	0	98.06	Locus_11671	1266	Bra013429|PACid:22706220
1565	0	93.71	Locus_11672	1143	AT1G19300.1|PACid:19657484
441	3.9937e-43	84.69	Locus_11673	1768	Bra009502|PACid:22693009
486	0	91.43	Locus_11674	1599	AT5G42970.1|PACid:19669026
2080	0	86.15	Locus_11675	1473	AT5G23080.1|PACid:19670553
1454	0	93.69	Locus_11676	1372	Bra009321|PACid:22691785
2780	0	98.36	Locus_11677	1848	Bra029477|PACid:22714060
1163	0	92.27	Locus_11678	1018	Bra005345|PACid:22686697
813	0	95.88	Locus_11679	2055	Bra001002|PACid:22712106
685	0	95.04	Locus_1167	2948	Bra016354|PACid:22724198
412	0	97.44	Locus_11682	1316	Bra025188|PACid:22697076
1649	0	93.12	Locus_11684	3376	Bra000197|PACid:22710480
980	0	95.26	Locus_11685	895	Bra030515|PACid:22722132
1783	0	97.69	Locus_11686	1427	AT1G66750.1|PACid:19655559
4260	0	92.54	Locus_11688	3263	Bra036313|PACid:22714891
1390	0	87.5	Locus_11689	1404	Bra038324|PACid:22690808
1825	0	89.87	Locus_1168	2753	AT5G47560.1|PACid:19669793
1730	0	83.01	Locus_11690	1823	AT5G50020.1|PACid:19670697
3655	0	93.54	Locus_11691	2954	Bra038910|PACid:22704491
393	9e-39	97.4	Locus_11693	343	Bra019995|PACid:22694828
628	0	87.81	Locus_11694	1557	AT5G61270.2|PACid:19667882
2301	0	95.49	Locus_11695	1551	Bra013807|PACid:22705547
822	0	95.35	Locus_11697	1593	Bra035565|PACid:22690963
180	1e-14	94.59	Locus_11698	1427	Bra017935|PACid:22695210
2406	0	91.44	Locus_11699	2971	Bra040139|PACid:22704051
1867	0	86.49	Locus_1169	2010	Bra005257|PACid:22683946
212	7e-17	97.5	Locus_11700	1058	AT2G19350.1|PACid:19640130
229	3e-19	90.91	Locus_11701	641	Bra002326|PACid:22694348
407	0	93.75	Locus_11702	1578	Bra025945|PACid:22696027
1506	0	92.56	Locus_11703	1866	Bra020988|PACid:22721707
725	0	88.78	Locus_11704	663	Bra039657|PACid:22694911
409	1e-39	95.79	Locus_11705	1240	Bra035940|PACid:22716628
537	0	82.98	Locus_11706	1315	Bra018550|PACid:22686605
744	0	80.1	Locus_11708	631	Bra031356|PACid:22686319
636	0	95.33	Locus_11709	3157	AT4G17170.1|PACid:19643796
2128	0	94.12	Locus_1170	1767	Bra025191|PACid:22696231
2794	0	96.15	Locus_11710	1826	Bra005140|PACid:22687098
1470	0	86.14	Locus_11711	1024	Bra023320|PACid:22688919
787	0	91.62	Locus_11712	3610	Bra036104|PACid:22717390
1472	0	98.41	Locus_11714	1503	Bra016348|PACid:22721975
2261	0	97.1	Locus_11715	2091	Bra036351|PACid:22689747
3075	0	96.84	Locus_11716	2284	Bra013445|PACid:22706434
712	0	92.96	Locus_11718	707	Bra016600|PACid:22722250
3188	0	88.98	Locus_11719	2875	Bra034141|PACid:22705011
1723	0	98.19	Locus_1171	2441	Bra009642|PACid:22693015
2403	0	95.4	Locus_11720	1703	Bra033261|PACid:22692259
295	8e-27	82.86	Locus_11721	668	Bra007623|PACid:22713346
1185	0	89.72	Locus_11722	1245	AT5G05340.1|PACid:19665519
2588	0	83.71	Locus_11723	1923	AT4G14700.1|PACid:19646417
612	0	84.62	Locus_11724	1136	Bra002554|PACid:22694541
405	6e-39	81.65	Locus_11725	2026	AT3G27560.1|PACid:19665224
1917	0	98.76	Locus_11727	1438	Bra040608|PACid:22686103
962	0	97.37	Locus_11728	1090	Bra038322|PACid:22691558
361	0	89.09	Locus_11729	1815	Bra012304|PACid:22701562
4048	0	91.33	Locus_1172	4921	AT1G80410.1|PACid:19650611
269	0	96.23	Locus_11731	608	AT3G08710.1|PACid:19663633
856	0	83.5	Locus_11732	1632	Bra010730|PACid:22722988
6482	0	96.1	Locus_11733	8238	Bra027333|PACid:22684882
1013	0	95.98	Locus_11735	2476	Bra024920|PACid:22695227
4117	0	96.75	Locus_11736	3161	Bra036795|PACid:22714835
745	0	93.29	Locus_11737	758	Bra026797|PACid:22715711
3973	0	80.59	Locus_11738	3377	AT4G00240.1|PACid:19648390
1784	0	88.73	Locus_11739	1916	AT5G14220.1|PACid:19668157
978	0	89.36	Locus_1173	3385	AT3G25230.1|PACid:19661334
612	0	81.82	Locus_11740	3474	Bra032147|PACid:22719155
1666	0	97.48	Locus_11741	961	Bra010992|PACid:22724091
2527	0	85.9	Locus_11743	2247	AT2G39210.1|PACid:19638816
2748	0	95.46	Locus_11744	2361	Bra034243|PACid:22705224
378	6e-36	93.75	Locus_11745	1451	AT5G37850.2|PACid:19669585
567	0	98.15	Locus_11746	1195	Bra032783|PACid:22716901
2130	0	93.44	Locus_11747	1842	Bra009135|PACid:22692534
678	0	98.67	Locus_11748	1116	Bra016668|PACid:22721906
1273	0	81.72	Locus_11749	1610	Bra023254|PACid:22715358
3645	0	96.31	Locus_1174	2538	AT5G03340.1|PACid:19667705
2714	0	97.36	Locus_11750	3515	Bra025826|PACid:22698619
3165	0	98.9	Locus_11751	2185	Bra035476|PACid:22721892
3094	0	95.08	Locus_11752	2322	Bra021210|PACid:22705022
2600	0	80.85	Locus_11753	2367	Bra026958|PACid:22714682
369	6e-36	95.71	Locus_11755	212	AT4G36410.1|PACid:19648214
336	0	97.56	Locus_11756	2225	Bra033201|PACid:22689022
59	0	85.71	Locus_11757	1703	AT5G65530.1|PACid:19671506
1719	0	98.83	Locus_11758	1313	AT5G20850.1|PACid:19671792
757	0	93.04	Locus_11759	802	AT1G03430.1|PACid:19654606
2057	0	93.47	Locus_1175	1744	AT1G10730.1|PACid:19652006
209	9e-17	82.61	Locus_11760	1356	Bra037091|PACid:22685335
4232	0	91.87	Locus_11761	4043	Bra032480|PACid:22717226
5609	0	93.21	Locus_11762	5409	Bra039947|PACid:22686599
243	2e-31	89.66	Locus_11763	1569	Bra004941|PACid:22686873
1144	0	92.31	Locus_11764	1341	AT1G26770.2|PACid:19655460
2008	0	89.54	Locus_11765	1760	AT3G51130.1|PACid:19663088
989	0	95.41	Locus_11766	2535	Bra002686|PACid:22693618
764	0	96.89	Locus_11767	808	Bra030262|PACid:22720359
1900	0	91.9	Locus_11768	1925	AT1G60170.1|PACid:19655117
211	0	82.35	Locus_11769	2016	AT1G61670.1|PACid:19654222
934	0	94.15	Locus_1176	1888	Bra016759|PACid:22723141
2692	0	90.63	Locus_11772	2020	AT5G03860.1|PACid:19665381
264	2e-23	80.6	Locus_11773	547	Bra031075|PACid:22715190
1645	0	87.01	Locus_11774	1304	Bra009633|PACid:22694592
316	8e-30	88.41	Locus_11775	207	AT4G24170.1|PACid:19646939
2520	0	93.25	Locus_11776	1703	Bra014981|PACid:22699177
338	5e-32	92.16	Locus_11777	514	Bra004577|PACid:22686976
2261	0	99.08	Locus_11778	1782	Bra011908|PACid:22702180
1469	0	97.18	Locus_11779	1274	Bra006890|PACid:22713180
2045	0	84.39	Locus_1177	2046	AT5G24120.1|PACid:19667951
143	0	100	Locus_11780	1029	Bra029128|PACid:22709985
674	0	95.1	Locus_11781	1595	Bra017944|PACid:22698001
753	0	84.71	Locus_11782	891	AT3G13650.1|PACid:19658441
586	0	87.57	Locus_11783	998	Bra024966|PACid:22697606
561	0	90.6	Locus_11784	393	Bra015015|PACid:22700639
146	3e-11	80	Locus_11785	1315	Bra019429|PACid:22698525
2076	0	86.11	Locus_11786	1694	Bra019225|PACid:22708291
3627	0	87.29	Locus_11787	3098	AT3G10550.1|PACid:19663685
1159	0	87.15	Locus_11788	2422	Bra007049|PACid:22714680
256	1e-22	87.27	Locus_11789	488	AT4G08770.1|PACid:19644352
358	8e-34	86.25	Locus_1178	1117	Bra041078|PACid:22706847
3252	0	96.32	Locus_11790	2297	Bra028448|PACid:22687824
243	2e-21	84.93	Locus_11791	221	Bra016001|PACid:22700480
556	0	98.97	Locus_11794	1968	Bra004708|PACid:22687226
2239	0	84.4	Locus_11795	2607	AT1G16750.1|PACid:19655788
3801	0	96.92	Locus_11796	2957	Bra032407|PACid:22713888
3729	0	82.68	Locus_11799	3162	AT4G02460.1|PACid:19645071
1017	0	85.07	Locus_1179	1896	AT3G55440.1|PACid:19661365
879	0	92.31	Locus_117	997	Bra033973|PACid:22687676
2311	0	94.9	Locus_11801	1827	Bra025083|PACid:22695554
2958	0	89.16	Locus_11802	3734	AT5G19130.1|PACid:19670581
948	0	90.67	Locus_11803	1631	Bra021114|PACid:22706564
159	5e-11	93.94	Locus_11804	735	Bra006733|PACid:22709781
729	0	81.56	Locus_11805	613	AT4G37980.2|PACid:19648717
2038	0	91.54	Locus_11806	1848	Bra016191|PACid:22699750
3484	0	88.97	Locus_11807	3504	Bra028684|PACid:22688369
58	0	85.71	Locus_11808	3239	Bra020301|PACid:22687719
986	0	96.46	Locus_11809	1229	Bra029555|PACid:22717788
3345	0	98.87	Locus_1180	2474	Bra011396|PACid:22703048
148	0	90.62	Locus_11810	1160	AT1G51410.1|PACid:19650008
897	0	80.93	Locus_11811	795	Bra019203|PACid:22709705
776	0	86.05	Locus_11812	1367	AT3G52570.1|PACid:19660124
1152	0	86.49	Locus_11813	1198	AT4G13640.2|PACid:19646117
1067	0	93.95	Locus_11814	1247	Bra019860|PACid:22695772
2576	0	98.26	Locus_11815	1716	Bra018462|PACid:22685174
284	4e-26	93.1	Locus_11816	319	Bra006438|PACid:22711480
1639	0	95.58	Locus_11817	1462	Bra016941|PACid:22718974
4430	0	81.42	Locus_11818	3597	AT5G65440.3|PACid:19667481
1304	0	86.51	Locus_1181	1492	AT4G24940.1|PACid:19644806
3029	0	92.89	Locus_11820	2310	Bra040624|PACid:22689789
471	0	99.28	Locus_11821	1424	Bra005809|PACid:22710076
908	0	95.56	Locus_11822	2186	Bra000088|PACid:22710411
1118	0	80.54	Locus_11823	1209	AT4G38790.1|PACid:19646530
1512	0	84.37	Locus_11824	1295	AT3G51550.1|PACid:19661677
2409	0	96.31	Locus_11828	1621	Bra035838|PACid:22717915
461	0	95.28	Locus_11829	835	AT3G23390.1|PACid:19664496
2561	0	91.53	Locus_1182	2620	Bra019749|PACid:22697800
158	0	100	Locus_11830	1242	Bra003063|PACid:22692370
2195	0	85.84	Locus_11831	2249	Bra015595|PACid:22692997
2723	0	92.53	Locus_11832	2465	Bra007334|PACid:22715050
259	3e-23	86.21	Locus_11833	343	Bra035555|PACid:22687856
1144	0	96.35	Locus_11835	1337	Bra028395|PACid:22689845
3449	0	92.12	Locus_11836	2576	Bra010759|PACid:22723718
4070	0	98.12	Locus_11838	3188	Bra038947|PACid:22723231
1523	0	98.76	Locus_11839	1297	Bra001818|PACid:22712367
4309	0	93.22	Locus_1183	3445	Bra004451|PACid:22686776
231	3e-32	93.02	Locus_11840	644	Bra020736|PACid:22691434
725	0	95.97	Locus_11841	449	Bra040045|PACid:22706430
3168	0	96.57	Locus_11842	2141	Bra016124|PACid:22701756
406	2e-39	96.3	Locus_11843	896	Bra034327|PACid:22719961
738	0	96.09	Locus_11844	2560	Bra004064|PACid:22701063
482	0	87.39	Locus_11845	653	Bra007441|PACid:22713042
1477	0	92.55	Locus_11846	1953	Bra002992|PACid:22693299
2277	0	96.21	Locus_11847	1629	Bra004787|PACid:22684759
111	2e-17	88.89	Locus_11848	2475	Bra023996|PACid:22707442
636	0	87.5	Locus_11849	1808	Bra006778|PACid:22710731
1908	0	92.97	Locus_1184	2586	Bra006674|PACid:22711196
272	4e-24	94.59	Locus_11850	656	Bra019834|PACid:22698471
861	0	93.14	Locus_11851	1209	Bra024140|PACid:22707123
1722	0	81.32	Locus_11852	1720	AT5G03320.1|PACid:19671217
89	0	89.47	Locus_11853	920	Bra003453|PACid:22702171
2214	0	98.09	Locus_11855	1518	Bra001997|PACid:22693285
62	1e-19	83.33	Locus_11858	1199	Bra008317|PACid:22689219
1716	0	89.2	Locus_11859	1138	Bra004708|PACid:22687226
922	0	91.16	Locus_1185	1452	Bra022307|PACid:22684742
8499	0	95.97	Locus_11860	5789	Bra040168|PACid:22706062
1363	0	91.55	Locus_11861	988	Bra028687|PACid:22691000
2046	0	88.43	Locus_11862	1713	AT5G13160.1|PACid:19672266
2012	0	91.12	Locus_11863	1537	Bra007600|PACid:22714621
4577	0	92.24	Locus_11864	3442	AT3G22980.1|PACid:19661025
1636	0	88.73	Locus_11867	1206	AT3G49320.1|PACid:19660378
290	7e-26	87.1	Locus_11871	1245	Bra039650|PACid:22702500
117	7e-18	82.76	Locus_11873	3870	AT5G28380.1|PACid:19669568
596	0	94.4	Locus_11874	468	Bra015460|PACid:22692395
2748	0	98.52	Locus_11875	1887	Bra008297|PACid:22688741
3905	0	93.81	Locus_11876	2614	AT5G49190.1|PACid:19672941
506	0	91.26	Locus_11877	1252	Bra039764|PACid:22704878
552	0	94.64	Locus_11878	2520	AT4G35310.1|PACid:19645805
1335	0	92.13	Locus_1187	2384	AT1G50500.1|PACid:19651527
1038	0	89.21	Locus_11882	2248	Bra040053|PACid:22706520
1194	0	97.45	Locus_11884	805	Bra012895|PACid:22709535
2200	0	92.48	Locus_11885	1679	Bra035165|PACid:22701693
3907	0	89.45	Locus_11886	3247	Bra038775|PACid:22709584
1236	0	85.92	Locus_11887	1605	Bra004678|PACid:22685589
532	0	93.62	Locus_11888	570	Bra031241|PACid:22687248
1552	0	97.04	Locus_11889	1953	Bra004596|PACid:22686267
4071	0	97.98	Locus_1188	2919	Bra005126|PACid:22687123
1246	0	80.97	Locus_11891	1663	AT5G64813.1|PACid:19668628
1818	0	83.44	Locus_11892	1535	AT5G28290.1|PACid:19670990
927	0	98.88	Locus_11893	673	Bra006258|PACid:22709268
897	0	92.34	Locus_11894	1028	Bra040948|PACid:22694711
203	0	95.12	Locus_11895	1546	AT3G53780.1|PACid:19661150
2015	0	80.37	Locus_11896	1926	AT4G02820.1|PACid:19644497
1337	0	98.41	Locus_11897	1032	Bra011925|PACid:22699479
4927	0	87.86	Locus_11898	3625	AT5G35840.1|PACid:19673064
180	8e-13	94.59	Locus_1189	2029	AT3G56760.1|PACid:19659426
378	3e-35	92.59	Locus_118	5638	Bra024922|PACid:22697772
1448	0	84.19	Locus_11900	1383	AT5G64120.1|PACid:19671858
163	5e-12	86.49	Locus_11901	386	Bra041080|PACid:22694712
202	8e-16	82.22	Locus_11902	943	AT3G03590.1|PACid:19663841
2613	0	95.34	Locus_11903	3284	Bra021714|PACid:22719268
514	0	100	Locus_11904	284	Bra037914|PACid:22717911
93	0	95	Locus_11906	1487	AT1G18600.1|PACid:19649597
876	0	87.67	Locus_11907	1576	Bra040195|PACid:22702471
2022	0	83.37	Locus_11908	1584	AT1G70500.1|PACid:19656967
1590	0	86.4	Locus_11909	2055	AT1G52630.2|PACid:19651120
158	4e-17	83.78	Locus_1190	1662	Bra040958|PACid:22724422
1807	0	96.74	Locus_11910	1523	Bra020176|PACid:22690539
690	0	94.44	Locus_11911	831	Bra009153|PACid:22692803
305	2e-28	94.12	Locus_11912	447	Bra040194|PACid:22702466
2680	0	80.82	Locus_11913	2506	AT5G66900.1|PACid:19670022
847	0	97.65	Locus_11914	984	Bra001253|PACid:22709208
649	0	97.9	Locus_11916	606	Bra039852|PACid:22687432
1132	0	99.15	Locus_11917	710	Bra039852|PACid:22687432
3125	0	81.62	Locus_11918	2493	Bra025883|PACid:22696491
201	3e-19	97.44	Locus_11919	1114	AT3G53500.2|PACid:19660900
3090	0	80.35	Locus_1191	2716	AT1G65070.2|PACid:19651521
1147	0	92.8	Locus_11920	974	Bra003142|PACid:22701470
1901	0	97.88	Locus_11922	1614	Bra022293|PACid:22683701
2123	0	80.39	Locus_11923	1881	AT1G29630.3|PACid:19650135
840	0	91.28	Locus_11924	529	AT1G29630.1|PACid:19650134
956	0	87.66	Locus_11925	709	Bra040102|PACid:22703012
175	6e-38	96.77	Locus_11926	429	Bra038595|PACid:22695135
587	0	84.96	Locus_11927	1207	AT3G28060.1|PACid:19663063
1245	0	96.49	Locus_11928	1416	Bra017840|PACid:22712528
686	0	95.71	Locus_11929	1019	Bra005950|PACid:22708850
488	0	91.58	Locus_1192	2068	AT4G14030.1|PACid:19645285
675	0	90.48	Locus_11930	498	Bra028251|PACid:22719941
383	8e-37	84.52	Locus_11931	923	AT1G06060.1|PACid:19650689
517	0	98.96	Locus_11932	673	Bra025491|PACid:22720055
1728	0	85.38	Locus_11933	1589	Bra016788|PACid:22721995
281	3e-25	96.55	Locus_11934	577	Bra028300|PACid:22704836
1529	0	95.19	Locus_11935	1096	Bra023154|PACid:22717235
1564	0	88.6	Locus_11937	1367	Bra000338|PACid:22710393
6120	0	98.27	Locus_11938	4024	Bra021058|PACid:22721958
543	0	85.71	Locus_1193	2134	AT3G24503.1|PACid:19659592
610	0	83.91	Locus_11941	1748	Bra013205|PACid:22711122
1189	0	88.18	Locus_11942	1798	AT2G01910.1|PACid:19641015
1255	0	86.25	Locus_11943	1453	Bra035148|PACid:22699684
3552	0	97.62	Locus_11944	2571	Bra005377|PACid:22684524
638	0	87.01	Locus_11945	2022	AT1G18660.1|PACid:19654273
1878	0	92.21	Locus_11948	2118	Bra035940|PACid:22716628
4316	0	91.19	Locus_11949	3003	Bra008628|PACid:22691809
9037	0	92.93	Locus_1194	6218	AT3G59100.1|PACid:19660773
985	0	98.3	Locus_11950	1557	Bra020228|PACid:22687908
1703	0	99.38	Locus_11952	1106	Bra002845|PACid:22693615
2479	0	96.69	Locus_11953	2495	Bra009443|PACid:22692216
386	2e-36	87.06	Locus_11954	3139	Bra018776|PACid:22695752
494	0	94.95	Locus_11955	1070	Bra005565|PACid:22685225
2280	0	94.2	Locus_11956	1664	Bra004691|PACid:22684087
2041	0	94.68	Locus_11959	1594	Bra025403|PACid:22698382
3356	0	94.35	Locus_1195	2651	AT2G37040.1|PACid:19641262
2760	0	93.84	Locus_11960	1954	AT1G35580.1|PACid:19651693
1651	0	85.06	Locus_11963	1826	AT2G34630.2|PACid:19638596
294	6e-26	84.75	Locus_11964	2766	Bra036013|PACid:22724432
1223	0	95.09	Locus_11965	718	Bra025620|PACid:22720065
2223	0	80.59	Locus_11966	2552	AT2G22660.1|PACid:19638700
499	0	98.95	Locus_11967	1773	Bra017349|PACid:22717894
190	3e-14	97.14	Locus_11968	1425	Bra029207|PACid:22687652
1042	0	91.3	Locus_1196	2676	AT5G41460.1|PACid:19668197
2089	0	90.84	Locus_11970	1785	Bra019206|PACid:22708704
1576	0	95.77	Locus_11971	2298	Bra038900|PACid:22703348
1207	0	97.33	Locus_11973	1854	Bra033636|PACid:22698562
455	4.2039e-45	82.27	Locus_11974	913	Bra032936|PACid:22691444
1642	0	92.31	Locus_11975	1385	Bra015534|PACid:22694505
1176	0	93.84	Locus_11976	1382	Bra009281|PACid:22694102
1145	0	89.17	Locus_11977	853	AT1G32520.1|PACid:19655978
187	0	94.74	Locus_11978	2668	AT1G18670.1|PACid:19651116
1311	0	98.31	Locus_11979	1168	Bra017294|PACid:22719110
453	1.96182e-44	89.11	Locus_1197	2136	AT4G23740.1|PACid:19646786
8695	0	93.7	Locus_11980	6060	Bra038690|PACid:22703446
1722	0	97.31	Locus_11981	1697	Bra037531|PACid:22696115
543	0	95.28	Locus_11984	2293	Bra018832|PACid:22697126
357	2e-34	84.54	Locus_11985	431	Bra002160|PACid:22691864
939	0	82.45	Locus_11986	1256	Bra036181|PACid:22716538
141	1.99993e-41	85.29	Locus_11987	810	Bra032255|PACid:22684595
1998	0	83.71	Locus_11988	2030	Bra016550|PACid:22722559
305	0	96.77	Locus_11989	914	Bra030508|PACid:22724312
221	3e-17	81.63	Locus_1198	4612	Bra004407|PACid:22699270
1959	0	82.57	Locus_11990	1888	AT1G08030.1|PACid:19650915
2305	0	96.79	Locus_11991	2212	Bra002870|PACid:22693500
1174	0	93.43	Locus_11992	3739	AT5G19930.1|PACid:19670322
1521	0	87.23	Locus_11993	2335	Bra005804|PACid:22709573
2327	0	90.67	Locus_11994	1800	Bra031484|PACid:22704900
348	0	89.33	Locus_11995	2298	AT2G44070.1|PACid:19640657
953	0	87.77	Locus_11997	798	Bra034184|PACid:22703802
265	2e-27	81.54	Locus_11998	1345	AT2G36480.1|PACid:19639322
2170	0	89.11	Locus_1199	6233	AT3G03310.1|PACid:19659309
1819	0	98.9	Locus_119	1415	Bra004638|PACid:22684866
1745	0	89.14	Locus_12001	1513	Bra030116|PACid:22699551
1218	0	91.84	Locus_12002	1142	AT4G33470.1|PACid:19647109
1588	0	95.74	Locus_12003	1205	Bra006275|PACid:22707084
2236	0	88.24	Locus_12004	2119	Bra027261|PACid:22684372
210	1e-16	95.45	Locus_12005	1003	AT3G22845.1|PACid:19660502
5455	0	98.11	Locus_12006	3510	Bra033344|PACid:22692525
414	2e-40	97.65	Locus_12007	1041	Bra015968|PACid:22702019
1202	0	94.53	Locus_12008	1047	Bra016914|PACid:22720139
954	0	90.05	Locus_1200	981	AT1G55760.1|PACid:19656307
1629	0	80.15	Locus_12010	1519	Bra013011|PACid:22710741
662	0	96.88	Locus_12011	3221	Bra036395|PACid:22700713
215	3e-17	91.67	Locus_12012	1100	Bra028259|PACid:22705277
1372	0	94.6	Locus_12013	1787	Bra040260|PACid:22687283
933	0	98.48	Locus_12014	2036	Bra029419|PACid:22715210
972	0	97.83	Locus_12015	854	Bra009161|PACid:22693859
472	0	80.91	Locus_12017	738	AT5G67070.1|PACid:19672918
250	4e-21	83.05	Locus_12018	1579	Bra019286|PACid:22709328
1759	0	95.96	Locus_12019	1730	Bra007469|PACid:22714436
1458	0	90.54	Locus_1201	1342	Bra004829|PACid:22685406
1774	0	89.32	Locus_12020	1365	AT3G48425.1|PACid:19661601
2133	0	86.03	Locus_12021	1959	Bra013655|PACid:22704138
256	3e-22	89.04	Locus_12023	693	Bra022225|PACid:22685043
882	0	98.28	Locus_12024	680	Bra015896|PACid:22699776
674	0	95.24	Locus_12025	2964	Bra007440|PACid:22717742
297	2e-27	81.08	Locus_12026	457	Bra006059|PACid:22707292
777	0	89.94	Locus_12027	1429	AT5G50375.1|PACid:19668091
1093	0	85.43	Locus_12028	1154	AT3G12170.1|PACid:19662223
1019	0	98.61	Locus_12029	2041	Bra006278|PACid:22710304
1255	0	89.71	Locus_12030	1142	Bra024818|PACid:22697694
1713	0	95.14	Locus_12031	1422	Bra039699|PACid:22695974
1467	0	98.58	Locus_12032	1261	Bra025071|PACid:22695259
2464	0	89.58	Locus_12033	1740	AT1G22410.1|PACid:19654741
83	3e-24	83.33	Locus_12034	485	AT3G48780.1|PACid:19659837
2276	0	90.62	Locus_12035	2945	Bra020677|PACid:22689746
2701	0	96.49	Locus_12036	1896	Bra021928|PACid:22720704
592	0	95.39	Locus_12037	1432	Bra011910|PACid:22699293
184	2e-13	95.12	Locus_12038	1526	Bra031411|PACid:22702973
2723	0	96.14	Locus_12039	2170	Bra013024|PACid:22712121
242	8e-20	89.58	Locus_1203	3294	AT4G36360.1|PACid:19646355
762	0	98.18	Locus_12040	1190	Bra036217|PACid:22714586
4539	0	91.09	Locus_12044	3829	AT5G47820.1|PACid:19669384
1036	0	81.92	Locus_12045	1212	AT1G60000.1|PACid:19652928
2834	0	98.53	Locus_12046	2308	Bra028592|PACid:22690360
2525	0	98.63	Locus_12048	1786	Bra000573|PACid:22711711
2672	0	93.3	Locus_12049	2174	Bra030712|PACid:22724154
3503	0	97.12	Locus_1204	2783	Bra026036|PACid:22695711
1047	0	90.64	Locus_12050	1674	Bra018678|PACid:22696964
3130	0	98.13	Locus_12051	2343	Bra022702|PACid:22689800
402	0	84.44	Locus_12052	2865	Bra000999|PACid:22708274
1157	0	82.73	Locus_12053	834	AT2G43580.1|PACid:19639713
1296	0	95.04	Locus_12054	842	Bra012061|PACid:22699257
652	0	95	Locus_12055	775	Bra021378|PACid:22704449
1255	0	80.46	Locus_12056	1599	AT4G00590.1|PACid:19646005
3395	0	97.71	Locus_12057	2346	Bra033252|PACid:22693323
756	0	82.61	Locus_12058	767	AT4G34220.1|PACid:19644736
521	0	96.88	Locus_12059	1092	AT5G42000.1|PACid:19669906
1375	0	85.81	Locus_1205	1561	Bra001066|PACid:22709303
1322	0	96.84	Locus_12060	1558	Bra023673|PACid:22690887
984	0	96.88	Locus_12061	2157	Bra004470|PACid:22686982
1609	0	98.76	Locus_12062	1312	Bra000740|PACid:22712008
106	0	88.89	Locus_12063	1542	Bra007221|PACid:22717495
181	2e-22	97.22	Locus_12064	464	Bra013768|PACid:22704327
2773	0	95.66	Locus_12065	1925	Bra040883|PACid:22712731
3530	0	99.57	Locus_12066	2862	Bra011959|PACid:22699243
4294	0	92.89	Locus_12067	3087	Bra030724|PACid:22723301
3267	0	89.5	Locus_12068	2591	Bra026117|PACid:22696715
1234	0	91.48	Locus_12070	1459	Bra003658|PACid:22700501
1118	0	98.62	Locus_12071	1771	Bra008255|PACid:22687732
1525	0	96.17	Locus_12072	2804	Bra037948|PACid:22692624
292	4e-26	80.82	Locus_12075	1091	Bra028123|PACid:22719701
480	0	88.35	Locus_12076	2238	AT2G39220.1|PACid:19640351
4892	0	92.66	Locus_12077	3594	Bra039396|PACid:22694755
4547	0	94.23	Locus_12078	3679	Bra023327|PACid:22690962
1046	0	98.17	Locus_12079	2049	Bra029485|PACid:22713916
2503	0	90.71	Locus_1207	2159	AT4G04770.1|PACid:19643919
147	5e-13	83.33	Locus_12080	906	AT1G79000.1|PACid:19652295
562	0	88.72	Locus_12081	1441	Bra030519|PACid:22721595
1146	0	96.72	Locus_12082	1736	Bra004508|PACid:22686242
590	0	82.01	Locus_12083	1657	Bra017468|PACid:22714933
2925	0	91.89	Locus_12084	2078	Bra021208|PACid:22704031
2431	0	88.67	Locus_12085	1919	Bra029454|PACid:22718280
1552	0	86.73	Locus_12086	1558	Bra015967|PACid:22699307
3008	0	97.01	Locus_12087	2508	Bra005669|PACid:22709752
2515	0	96.86	Locus_12088	1943	Bra024162|PACid:22708248
209	0	80.33	Locus_12089	1560	Bra020489|PACid:22690410
2428	0	93.63	Locus_1208	5311	Bra026303|PACid:22703016
2281	0	96.27	Locus_12091	1723	Bra009290|PACid:22694449
160	0	84.21	Locus_12092	1826	Bra011975|PACid:22701383
1862	0	91.86	Locus_12093	1363	Bra021785|PACid:22720181
256	0	90.38	Locus_12094	1059	Bra030794|PACid:22721797
4243	0	84.8	Locus_12095	3216	AT1G10490.1|PACid:19651199
943	0	90.5	Locus_12097	1739	Bra032649|PACid:22712775
513	0	95.28	Locus_1209	3886	AT5G51070.1|PACid:19666309
1146	0	90.84	Locus_120	1953	Bra008201|PACid:22690463
293	6e-27	93.44	Locus_12100	464	Bra004756|PACid:22685851
2081	0	98.9	Locus_12101	5286	Bra002374|PACid:22694419
1488	0	86.42	Locus_12102	1251	AT1G11780.1|PACid:19653694
1652	0	83	Locus_12104	1224	AT4G11480.1|PACid:19647021
1564	0	97.44	Locus_12105	1373	Bra032724|PACid:22718964
2928	0	95.53	Locus_12106	2033	Bra026128|PACid:22697014
352	0	82.56	Locus_12107	1191	Bra041085|PACid:22706924
575	0	92.54	Locus_12108	2556	AT3G12260.1|PACid:19659815
1830	0	94	Locus_12109	2000	Bra029027|PACid:22709130
2199	0	83.22	Locus_1210	2203	Bra019613|PACid:22695616
[truncated: 33,275 more rows]
