# Supplementary material for: High-Throughput Sequencing and De Novo Assembly of Brassica oleracea var. Capitata L. for Transcriptome Analysis
Source: PLoS One. 2014 Mar 28;9(3):e92087. doi: 10.1371/journal.pone.0092087 (PMC3969326; doi:10.1371/journal.pone.0092087)
Supplement: Table S2 — GO terms of Cabbage transcriptome assembly. (XLSX) [file pone.0092087.s003.xlsx]

## Sheet: Table_S2
Category	GO_number	Term	Count
GOTERM_BP_1	GO:0008150	biological_process	30235
GOTERM_CC_1	GO:0005575	cellular_component	31031
GOTERM_MF_1	GO:0003674	molecular_function	29718
Term_type	Term	Number	Percent	GO
GOTERM_BP_2	abscission	89	0.00269517	GO:0009838
GOTERM_BP_2	anatomical structure morphogenesis	2586	0.0783114	GO:0009653
GOTERM_BP_2	behavior	26	0.000787354	GO:0007610
GOTERM_BP_2	cellular process	19623	0.59424	GO:0009987
GOTERM_BP_2	death	943	0.0285567	GO:0016265
GOTERM_BP_2	embryo development	966	0.0292532	GO:0009790
GOTERM_BP_2	fruit ripening	8	0.000242263	GO:0009835
GOTERM_BP_2	growth	1382	0.0418509	GO:0040007
GOTERM_BP_2	metabolic process	17848	0.540488	GO:0008152
GOTERM_BP_2	multicellular organismal development	5688	0.172249	GO:0007275
GOTERM_BP_2	pollination	442	0.013385	GO:0009856
GOTERM_BP_2	post-embryonic development	3330	0.100842	GO:0009791
GOTERM_BP_2	regulation of gene expression, epigenetic	666	0.0201684	GO:0040029
GOTERM_BP_2	reproduction	3568	0.108049	GO:0000003
GOTERM_BP_2	response to abiotic stimulus	4248	0.128642	GO:0009628
GOTERM_BP_2	response to biotic stimulus	2494	0.0755254	GO:0009607
GOTERM_BP_2	response to endogenous stimulus	3171	0.0960269	GO:0009719
GOTERM_BP_2	response to external stimulus	1399	0.0423657	GO:0009605
GOTERM_BP_2	response to stress	6564	0.198777	GO:0006950
GOTERM_BP_2	transport	5161	0.15629	GO:0006810
GOTERM_CC_2	cell	27657	0.837533	GO:0005623
GOTERM_CC_2	cytoplasm	15037	0.455363	GO:0005737
GOTERM_CC_2	cytoskeleton	376	0.0113863	GO:0005856
GOTERM_CC_2	cytosol	3038	0.0919993	GO:0005829
GOTERM_CC_2	endoplasmic reticulum	868	0.0262855	GO:0005783
GOTERM_CC_2	endosome	446	0.0135061	GO:0005768
GOTERM_CC_2	external encapsulating structure	844	0.0255587	GO:0030312
GOTERM_CC_2	extracellular region	2828	0.0856399	GO:0005576
GOTERM_CC_2	extracellular space	36	0.00109018	GO:0005615
GOTERM_CC_2	Golgi apparatus	1606	0.0486342	GO:0005794
GOTERM_CC_2	intracellular	24839	0.752196	GO:0005622
GOTERM_CC_2	membrane	8202	0.24838	GO:0016020
GOTERM_CC_2	mitochondrion	3556	0.107686	GO:0005739
GOTERM_CC_2	nuclear envelope	119	0.00360366	GO:0005635
GOTERM_CC_2	nucleolus	450	0.0136273	GO:0005730
GOTERM_CC_2	nucleoplasm	259	0.00784326	GO:0005654
GOTERM_CC_2	nucleus	12376	0.37478	GO:0005634
GOTERM_CC_2	peroxisome	237	0.00717703	GO:0005777
GOTERM_CC_2	plastid	4671	0.141451	GO:0009536
GOTERM_CC_2	proteinaceous extracellular matrix	2	6.05657e-05	GO:0005578
GOTERM_CC_2	ribosome	552	0.0167161	GO:0005840
GOTERM_CC_2	thylakoid	491	0.0148689	GO:0009579
GOTERM_CC_2	vacuole	1317	0.0398825	GO:0005773
GOTERM_MF_2	enzyme regulator activity	482	0.0145963	GO:0030234
GOTERM_MF_2	sequence-specific DNA binding transcription factor activity	2611	0.0790685	GO:0003700
GOTERM_MF_2	translation regulator activity	5	0.000151414	GO:0045182
GOTERM_MF_2	binding	15020	0.454848	GO:0005488
GOTERM_MF_2	receptor activity	246	0.00744958	GO:0004872
GOTERM_MF_2	structural molecule activity	626	0.0189571	GO:0005198
