# Supplementary material for: High-Throughput Sequencing and De Novo Assembly of Brassica oleracea var. Capitata L. for Transcriptome Analysis
Source: PLoS One. 2014 Mar 28;9(3):e92087. doi: 10.1371/journal.pone.0092087 (PMC3969326; doi:10.1371/journal.pone.0092087)
Supplement: Table S3 — KEGG annotation of Cabbage transcriptome assembly. (XLSX) [file pone.0092087.s004.xlsx]

## Sheet: KEGG_annotation
Category	Term	KEGG object identifier	Count	%	PValue	Genes	Cabbage_gene_count	Cabbage_gene	List Total	Pop Hits	Pop Total	FDR	EC_number
KEGG_PATHWAY	RNA degradation	map03018	46	0.3	0.00076	AT2G03870, AT4G14990, AT2G17510, AT5G48870, AT3G14080, AT2G25355, AT1G65700, AT1G75660, AT1G60080, AT5G27720, AT1G03360, AT1G03905, AT3G20800, AT1G02080, AT3G13300, AT2G33210, AT4G29830, AT3G03710, AT1G80780, AT3G61620, AT5G38890, AT5G10960, AT3G46210, AT4G37910, AT1G07705, AT1G74030, AT5G14580, AT3G07750, AT1G21190, AT3G59810, AT5G35430, AT1G76630, AT3G58560, AT5G35910, AT2G36530, AT1G79090, AT3…	96	Locus_42168, Locus_10325, Locus_10095, Locus_40986, Locus_25677, Locus_361, Locus_16253, Locus_44517, Locus_37634, Locus_23144, Locus_52983, Locus_16737, Locus_23665, Locus_50772, Locus_93, Locus_15793, Locus_45092, Locus_34146, Locus_5373, Locus_44873, Locus_4143, Locus_6780, Locus_3411, Locus_951, Locus_34940, Locus_7442, Locus_23225, Locus_40127, Locus_26170, Locus_40480, Locus_46138, Locus_84…	1847	48	2458	0.863513	3.1.13.-, 3.1.13.4, 4.2.1.11, 3.1.13.4
KEGG_PATHWAY	Spliceosome	map03040	92	0.5	0.0079	AT1G02140, AT1G03140, AT1G03330, AT1G06220, AT1G07170, AT1G07360, AT1G09140, AT1G09760, AT1G09770, AT1G10580, AT1G14650, AT1G16030, AT1G20920, AT1G20960, AT1G21190, AT1G24706, AT1G28060, AT1G29330, AT1G30480, AT1G32490, AT1G44910, AT1G51510, AT1G55150, AT1G60170, AT1G60200, AT1G60900, AT1G65660, AT1G65700, AT1G77180, AT2G02570, AT2G03870, AT2G13540, AT2G16860, AT2G18510, AT2G22300, AT2G30260, AT2…	175	Locus_4454, Locus_6066, Locus_38700, Locus_32510, Locus_36546, Locus_3836, Locus_10325, Locus_28121, Locus_11706, Locus_38368, Locus_30595, Locus_48983, Locus_15044, Locus_11658, Locus_30700, Locus_10320, Locus_3837, Locus_49390, Locus_1983, Locus_16253, Locus_49380, Locus_11952, Locus_31529, Locus_51182, Locus_11768, Locus_3239, Locus_44277, Locus_37865, Locus_7845, Locus_22018, Locus_206, Locus…	1847	107	2458	8.61944	3.6.1-, 5.2.1.8, 2.4.1.13
KEGG_PATHWAY	N-Glycan biosynthesis	map00510	29	0.2	0.011	AT5G03080, AT5G07630, AT3G57220, AT1G16570, AT1G24320, AT2G41490, AT1G74340, AT5G66680, AT5G55500, AT1G76400, AT1G34130, AT1G20575, AT5G38460, AT5G02410, AT4G38240, AT1G30000, AT2G44660, AT1G02145, AT1G16900, AT3G19280, AT1G48140, AT2G39630, AT2G40190, AT5G19690, AT4G18230, AT2G47760, AT4G16710, AT5G14950, AT1G78800	54	Locus_14525, Locus_43956, Locus_40581, Locus_12467, Locus_47075, Locus_11227, Locus_40059, Locus_2466, Locus_23910, Locus_42966, Locus_9674, Locus_27039, Locus_10879, Locus_44957, Locus_28811, Locus_6456, Locus_15002, Locus_856, Locus_2642, Locus_40000, Locus_22449, Locus_26286, Locus_21876, Locus_9119, Locus_37787, Locus_10392, Locus_37915, Locus_12908, Locus_16156, Locus_21140, Locus_45280, Loc…	1847	30	2458	11.4428	3.2.1.114, 2.4.1.101, 2.4.2.38, 2.4.1.214, 2.4.1.-
KEGG_PATHWAY	Biosynthesis of plant hormones	map01070	245	1.4	0.014	AT2G36230, AT1G05010, AT2G22810, AT5G65800, AT4G37770, AT3G49700, AT5G62790, AT1G76680, AT1G76690, AT2G06050, AT1G09780, AT1G63970, AT2G02500, AT1G76490, AT2G17370, AT2G33150, AT5G48880, AT2G45300, AT1G20510, AT2G26930, AT4G29220, AT4G26270, AT5G61580, AT2G22480, AT4G32840, AT5G56630, AT3G02360, AT1G64190, AT1G50430, AT4G18350, AT3G14440, AT1G78390, AT2G38280, AT1G01090, AT1G09430, AT1G09795, AT1…	470	Locus_46, Locus_40524, Locus_19566, Locus_42758, Locus_2491, Locus_188, Locus_2303, Locus_21988, Locus_1529, Locus_23846, Locus_1847, Locus_53640, Locus_52925, Locus_1442, Locus_5220, Locus_22256, Locus_6107, Locus_48328, Locus_51297, Locus_40638, Locus_37695, Locus_49796, Locus_42077, Locus_11162, Locus_53244, Locus_33999, Locus_39641, Locus_9402, Locus_38349, Locus_2141, Locus_16483, Locus_2257…	1847	304	2458	15.1738	5.3.1.16, 4.4.1.14, 1.1.1.267, 1.3.1.42, 5.4.2.1, 4.6.1.12, 2.7.7.60, 1.1.1.34, 2.3.1.16, 2.5.1.19, 6.2.1.-, 2.7.1.148, 2.7.1.11, 1.1.1.44, 1.3.1.21, 1.13.11.51, 1.1.1.42, 4.1.3.27, 1.2.4.1, 2.5.1.27, 1.13.11.12, 4.2.1.20, 1.2.3.14, 4.2.1.3, 1.3.3.6, 5.3.99.6, 4.2.1.92, 2.4.2.18, 2.6.1.1, 2.7.2.4, 1.1.1.25, 4.2.1.10, 5.-.-.-, 4.2.3.5, 2.3.3.1, 5.4.99.8, 2.1.1.41, 5.5.1.9, 4.4.1.8, 2.5.1.48, 1.14.…
KEGG_PATHWAY	Glycine, serine and threonine metabolism	map00260	40	0.2	0.021	AT1G08630, AT1G14810, AT1G72810, AT2G17265, AT2G42490, AT3G04520, AT3G19480, AT3G54640, AT4G02610, AT4G11640, AT4G29840, AT4G34200, AT5G28237, AT5G38530, AT4G39660, AT1G11860, AT5G13280, AT5G14060, AT3G02020, AT1G74920, AT3G48170, AT1G31230, AT4G19710, AT4G29890, AT1G17745, AT3G16950, AT1G48030, AT3G17240, AT2G17630, AT4G35630, AT1G18640, AT1G36370, AT4G32520, AT1G22020, AT4G13930, AT4G37930, AT2…	70	Locus_1235, Locus_1847, Locus_49796, Locus_38376, Locus_33999, Locus_18137, Locus_14101, Locus_13328, Locus_11410, Locus_2374, Locus_36755, Locus_14149, Locus_38548, Locus_10049, Locus_37, Locus_15795, Locus_5895, Locus_23605, Locus_38626, Locus_13784, Locus_48501, Locus_2530, Locus_6832, Locus_39905, Locus_17367, Locus_2877, Locus_7637, Locus_23791, Locus_25790, Locus_12254, Locus_1234, Locus_44…	1847	44	2458	21.8837	4.2.1.20,, 4.2.3.1,, 2.6.1.44,, 2.1.2.10,, 2.7.2.4,, 1.2.1.8,, 1.1.1.3,, 1.14.15.7,, 1.1.1.95,, 1.8.1.4,, 2.6.1.52,, 3.1.3.3,, 2.1.2.1,, 2.6.1.45,, 2.6.1.51,, 4.3.1.19,,
KEGG_PATHWAY	Pentose phosphate pathway	map00030	45	0.3	0.039	AT1G12230, AT1G17160, AT1G71100, AT2G16790, AT2G45290, AT3G01850, AT3G04790, AT3G60750, AT5G13420, AT5G44520, AT5G61410, AT4G29220, AT4G26270, AT5G61580, AT2G22480, AT4G32840, AT5G56630, AT1G64190, AT3G02360, AT3G54050, AT1G43670, AT4G26530, AT2G36460, AT5G03690, AT5G35790, AT5G13110, AT1G24280, AT1G09420, AT3G27300, AT5G40760, AT4G24620, AT5G42740, AT5G51820, AT1G13700, AT3G49360, AT5G24420, AT5…	69	Locus_46, Locus_40524, Locus_12413, Locus_1529, Locus_11162, Locus_2141, Locus_21725, Locus_38613, Locus_19668, Locus_1885, Locus_41644, Locus_5477, Locus_13398, Locus_6108, Locus_35662, Locus_52012, Locus_18781, Locus_2541, Locus_16665, Locus_2157, Locus_15660, Locus_1966, Locus_10119, Locus_9638, Locus_10057, Locus_31493, Locus_4231, Locus_28902, Locus_33378, Locus_5329, Locus_7181, Locus_1322,…	1847	51	2458	36.2609	2.7.1.11,, 1.1.1.44,, 5.1.3.1,, 3.1.3.11,, 4.1.2.13,, 1.1.1.49,, 5.3.1.9,, 5.4.2.2,, 3.1.1.31,, 5.3.1.6,, 2.7.6.1,,
KEGG_PATHWAY	Carotenoid biosynthesis	map00906	21	0.1	0.061	AT5G52570, AT3G53130, AT4G25700, AT4G18350, AT3G19270, AT2G27150, AT1G78390, AT3G10230, AT5G17230, AT1G30100, AT5G45340, AT5G57030, AT5G67030, AT2G29090, AT3G14440, AT1G08550, AT4G14210, AT1G06820, AT4G19230, AT3G04870, AT1G52340	41	Locus_5421, Locus_53244, Locus_39641, Locus_3094, Locus_45804, Locus_49363, Locus_39080, Locus_53553, Locus_1469, Locus_40107, Locus_39784, Locus_25098, Locus_38647, Locus_21630, Locus_52674, Locus_1143, Locus_470, Locus_9854, Locus_38806, Locus_2490, Locus_17232, Locus_22660, Locus_23877, Locus_34897, Locus_38693, Locus_12350, Locus_33258, Locus_44462, Locus_44438, Locus_31802, Locus_50108, Locu…	1847	22	2458	51.3363	1.13.11.51,, 1.14.13.93,, 1.2.3.14,, 5.-.-.-,, 1.14.-.-,, 1.14.99.-,, 2.5.1.32,, 1.10.99.3,, 1.1.1.288,, 1.14.99.30,,
KEGG_PATHWAY	Fatty acid metabolism	map01212	29	0.2	0.07	AT5G27600, AT4G16210, AT3G48000, AT5G43940, AT2G33150, AT3G06810, AT1G06290, AT1G23800, AT3G05970, AT4G14070, AT1G77590, AT1G06310, AT1G77120, AT1G64710, AT4G23850, AT1G64400, AT1G54100, AT2G35690, AT1G32780, AT5G48880, AT5G48230, AT5G65110, AT5G42250, AT3G51840, AT1G22430, AT4G11030, AT4G34240, AT4G16800, AT1G49430	54	Locus_3263, Locus_19739, Locus_16438, Locus_37695, Locus_42117, Locus_30857, Locus_22999, Locus_47281, Locus_6177, Locus_6175, Locus_3039, Locus_3162, Locus_6136, Locus_49807, Locus_1302, Locus_6176, Locus_33137, Locus_44811, Locus_17749, Locus_40508, Locus_144, Locus_23121, Locus_47182, Locus_2753, Locus_902, Locus_21549, Locus_42314, Locus_36865, Locus_37674, Locus_2833, Locus_982, Locus_7, Loc…	1847	32	2458	56.4589	2.3.1.16,, 6.2.1.3,, 2.3.1.9,, 1.3.3.6,, 1.1.1.-,, 1.1.1.1,, 1.1.1.284,, 1.2.1.3,,
KEGG_PATHWAY	Glycerophospholipid metabolism	map00564	29	0.2	0.07	AT5G63770, AT1G55180, AT3G10370, AT2G26870, AT1G13560, AT1G51260, AT4G26770, AT3G15730, AT1G62430, AT4G30580, AT4G11850, AT3G55030, AT1G15110, AT1G07230, AT3G03530, AT4G16700, AT5G40610, AT3G05630, AT5G10050, AT1G74210, AT2G38670, AT2G32260, AT5G07920, AT2G39290, AT3G16785, AT5G25370, AT3G57650, AT4G11840, AT1G68000	76	Locus_20439, Locus_15733, Locus_8364, Locus_4117, Locus_30807, Locus_19461, Locus_16411, Locus_8229, Locus_4765, Locus_38045, Locus_40973, Locus_3224, Locus_22608, Locus_14757, Locus_54331, Locus_46457, Locus_29586, Locus_37878, Locus_33604, Locus_44388, Locus_49900, Locus_6081, Locus_6902, Locus_52437, Locus_34476, Locus_32287, Locus_30824, Locus_12474, Locus_9162, Locus_24657, Locus_40102, Locu…	1847	32	2458	56.4589	2.3.1.51,, 2.7.7.15,, 2.7.1.107,, 2.7.8.11,, 1.1.5.3,, 1.1.1.8,, 2.7.7.41,, 3.1.4.4,,
KEGG_PATHWAY	Lysine degradation	map00310	15	0.1	0.081	AT1G54100, AT4G26910, AT5G42400, AT5G27430, AT5G65750, AT4G16210, AT3G48000, AT5G48230, AT3G55410, AT4G34240, AT1G77300, AT1G23800, AT4G16800, AT5G55070, AT4G33150	32	Locus_19739, Locus_31957, Locus_3382, Locus_42117, Locus_3661, Locus_23725, Locus_4754, Locus_4921, Locus_44811, Locus_40508, Locus_3169, Locus_144, Locus_23121, Locus_47182, Locus_902, Locus_42314, Locus_6846, Locus_2833, Locus_1834, Locus_9446, Locus_5570, Locus_25283, Locus_5952, Locus_8221, Locus_1408, Locus_22653, Locus_20257, Locus_37642, Locus_562, Locus_5247, Locus_27299, Locus_29296,	1847	15	2458	61.8232	2.3.1.9, 1.2.1.3, 1.5.1.8, 1.5.1.9, 2.1.1.43, 3.4.-.-
KEGG_PATHWAY	Sulfur metabolism	map00920	19	0.1	0.092	AT5G67520, AT1G55920, AT4G14880, AT3G57050, AT3G59760, AT5G63980, AT5G43780, AT2G14750, AT3G03900, AT5G04590, AT3G01120, AT5G56760, AT3G03630, AT4G14680, AT3G61440, AT5G28030, AT1G55880, AT2G43750, AT3G04940	27	Locus_3782, Locus_22850, Locus_198, Locus_22768, Locus_28677, Locus_4623, Locus_11181, Locus_39322, Locus_21628, Locus_6041, Locus_14444, Locus_1484, Locus_5382, Locus_51755, Locus_3158, Locus_9015, Locus_46084, Locus_20368, Locus_19014, Locus_15864, Locus_39272, Locus_14325, Locus_23814, Locus_19708, Locus_6129, Locus_7950, Locus_23710,	1847	20	2458	66.8058	2.7.7.4, 2.7.1.25, 4.4.1.8, 2.5.1.48, 2.5.1.47, 3.1.3.57, 3.1.3.7, 2.3.1.30
KEGG_PATHWAY	Fructose and mannose metabolism	map00051	39	0.2	0.095	AT1G07110, AT1G12000, AT1G20950, AT1G66430, AT2G39770, AT3G02570, AT3G55590, AT4G04040, AT5G51830, AT5G51970, AT4G29220, AT4G26270, AT5G61580, AT2G22480, AT4G32840, AT5G56630, AT3G54050, AT1G43670, AT4G26530, AT2G36460, AT5G03690, AT1G72610, AT5G66280, AT3G51160, AT2G19860, AT1G47840, AT1G67070, AT2G45790, AT2G31390, AT1G06030, AT3G59480, AT2G21330, AT4G38970, AT2G01140, AT5G39190, AT2G21170, AT3…	68	Locus_46, Locus_21154, Locus_1529, Locus_51407, Locus_11162, Locus_5068, Locus_1818, Locus_1254, Locus_25777, Locus_13303, Locus_39139, Locus_6392, Locus_49771, Locus_22578, Locus_224, Locus_5289, Locus_46156, Locus_1966, Locus_3881, Locus_10119, Locus_8705, Locus_9638, Locus_10057, Locus_26463, Locus_31493, Locus_29306, Locus_25977, Locus_602, Locus_45340, Locus_29111, Locus_5117, Locus_38621, L…	1847	45	2458	67.8896	2.7.1.11, 2.7.1.105, 3.1.3.46, 3.1.3.11, 4.1.2.13, 1.1.1.271, 4.2.1.47, 2.7.1.1, 5.3.1.8, 5.4.2.8, 2.7.1.4, 5.3.1.1, 2.4.1.-, 5.3.1.5,
KEGG_PATHWAY	Amino sugar and nucleotide sugar metabolism	map00520	61	0.3	0.096	AT1G05590, AT1G08200, AT1G26570, AT1G31070, AT1G63000, AT1G63180, AT1G64440, AT1G65590, AT1G66430, AT2G39770, AT3G02570, AT3G10700, AT3G24090, AT3G54420, AT3G55260, AT3G55590, AT4G16130, AT5G15490, AT5G15770, AT5G17770, AT5G51830, AT5G24090, AT3G12500, AT1G02730, AT1G72610, AT5G66280, AT3G51160, AT3G06580, AT1G05610, AT5G19220, AT1G27680, AT5G48300, AT4G24620, AT5G42740, AT2G19860, AT1G47840, AT1…	121	Locus_23842, Locus_24587, Locus_9690, Locus_51407, Locus_38157, Locus_7897, Locus_9517, Locus_4291, Locus_22581, Locus_38805, Locus_2141, Locus_5068, Locus_1691, Locus_38613, Locus_12261, Locus_40899, Locus_1818, Locus_4336, Locus_4661, Locus_15810, Locus_40830, Locus_2185, Locus_1254, Locus_13620, Locus_5734, Locus_25777, Locus_13303, Locus_2541, Locus_12006, Locus_5520, Locus_16595, Locus_22578…	1847	73	2458	68.6252	3.2.1.52, 3.2.1.14, 2.4.1.-, 1.1.1.271, 4.2.1.47, 2.7.1.6, 2.7.7.27, 2.7.7.4, 5.3.1.9, 2.7.1.1, 5.3.1.8, 5.4.2.3, 5.4.2.2, 5.4.2.8, 2.7.1.4, 2.7.7.12, 1.1.1.-, 4.2.1.-, 5.1.3.5, 5.1.3.2, 5.1.3.6, 2.7.7.64, 3.13.1.1, 2.7.7.9,
KEGG_PATHWAY	Ubiquinone and other terpenoid-quinone biosynthesis	map00130	23	0.1	0.097	AT5G36160, AT1G18870, AT2G18950, AT3G11950, AT1G62940, AT1G64970, AT4G05160, AT4G32770, AT3G21230, AT1G20480, AT4G23660, AT1G65060, AT2G30920, AT1G60550, AT5G57300, AT1G06570, AT3G11945, AT1G74710, AT5G53970, AT3G63410, AT1G51680, AT1G60600, AT1G23360	57	Locus_43375, Locus_45332, Locus_23846, Locus_18334, Locus_4828, Locus_17494, Locus_38381, Locus_1491, Locus_28894, Locus_20077, Locus_28273, Locus_1808, Locus_42383, Locus_2951, Locus_28738, Locus_46481, Locus_34707, Locus_14519, Locus_48869, Locus_15175, Locus_1411, Locus_37230, Locus_42617, Locus_40301, Locus_47456, Locus_18333, Locus_11531, Locus_34017, Locus_28647, Locus_21390, Locus_10759, L…	1847	25	2458	68.8289	6.2.1.12, 6.2.1.-, 1.13.11.27, 2.1.1.114, 5.4.4.2, 2.1.1.95, 2.1.1.-
