# Supplementary material for: High-Throughput Sequencing and De Novo Assembly of Brassica oleracea var. Capitata L. for Transcriptome Analysis
Source: PLoS One. 2014 Mar 28;9(3):e92087. doi: 10.1371/journal.pone.0092087 (PMC3969326; doi:10.1371/journal.pone.0092087)
Supplement: Table S4 — List of SNPs between two cabbage cultivars. (XLSX) [file pone.0092087.s005.xlsx]

## Sheet: Ca처리관련_D_up
Locus ID	position	Reference	SNP			Annotation info
			둔감형 유묘 칼슘 무처리	둔감형 유묘 칼슘 처리	표준형 유묘 칼슘 처리	Gene ID	PFAM	PANTHER	KOG	KEGG ec	KEGG orthology	TAIR10 name	TAIR10 symbol	TAIR10 dese.
Locus_13	116	G	C	C	G	AT5G54280.1	PF00063,PF00612	PTHR13140	KOG0160			AT5G54280.1		myosin-Vb, putative, expressed
Locus_13	517	T	A	A	T	AT5G54280.1	PF00063,PF00612	PTHR13140	KOG0160			AT5G54280.1		myosin-Vb, putative, expressed
Locus_13	560	T	G	G	T	AT5G54280.1	PF00063,PF00612	PTHR13140	KOG0160			AT5G54280.1		myosin-Vb, putative, expressed
Locus_13	3956	T	A	A	T	AT5G54280.1	PF00063,PF00612	PTHR13140	KOG0160			AT5G54280.1		myosin-Vb, putative, expressed
Locus_13	4392	C	G	G	g	AT5G54280.1	PF00063,PF00612	PTHR13140	KOG0160			AT5G54280.1		myosin-Vb, putative, expressed
Locus_13	4590	A	T	T	A	AT5G54280.1	PF00063,PF00612	PTHR13140	KOG0160			AT5G54280.1		myosin-Vb, putative, expressed
Locus_13	4596	G	A	A	G	AT5G54280.1	PF00063,PF00612	PTHR13140	KOG0160			AT5G54280.1		myosin-Vb, putative, expressed
Locus_13	5027	A	G	G	A	AT5G54280.1	PF00063,PF00612	PTHR13140	KOG0160			AT5G54280.1		myosin-Vb, putative, expressed
Locus_15	58	A	G	G	G
Locus_15	60	A	A	G	A
Locus_15	209	T	A	A	A
Locus_16	57	A	g	G	R
Locus_22	124	A	g	G	G	AT1G29910.1	PF00504	PTHR21649			K08912	AT1G29910.1		chlorophyll A-B binding protein, putative, expressed
Locus_22	126	C	t	T	T	AT1G29910.1	PF00504	PTHR21649			K08912	AT1G29910.1		chlorophyll A-B binding protein, putative, expressed
Locus_22	127	A	g	G	G	AT1G29910.1	PF00504	PTHR21649			K08912	AT1G29910.1		chlorophyll A-B binding protein, putative, expressed
Locus_33	408	C	T	T	T	AT2G34470.2	PF02492				K03189	AT2G34470.2		CobW/P47K family protein, putative, expressed
Locus_33	1055	A	G	G	G	AT2G34470.2	PF02492				K03189	AT2G34470.2		CobW/P47K family protein, putative, expressed
Locus_33	1446	G	a	A	A	AT2G34470.2	PF02492				K03189	AT2G34470.2		CobW/P47K family protein, putative, expressed
Locus_33	1574	T	G	G	G	AT2G34470.2	PF02492				K03189	AT2G34470.2		CobW/P47K family protein, putative, expressed
Locus_66	833	T	G	g	G	Bra031295	PF07690,PF00854	PTHR11654	KOG1237			AT3G21670.1		Major facilitator superfamily protein
Locus_66	963	T	G	G	G	Bra031295	PF07690,PF00854	PTHR11654	KOG1237			AT3G21670.1		Major facilitator superfamily protein
Locus_68	1734	G	A	A	A	AT1G62180.1	PF01507,PF00085	PTHR18929	KOG0189	1.8.4.9	K05907	AT1G62180.1		OsAPRL1 adenosine 5\'-phosphosulfate reductase-like OsAPRL1, expressed
Locus_68	1736	T	G	G	G	AT1G62180.1	PF01507,PF00085	PTHR18929	KOG0189	1.8.4.9	K05907	AT1G62180.1		OsAPRL1 adenosine 5\'-phosphosulfate reductase-like OsAPRL1, expressed
Locus_79	4200	T	C	C	C	Bra009371	PF01490	PTHR22950	KOG1303			AT5G09220.1	AAP2	amino acid permease 2
Locus_103	720	G	T	T	T	Bra003257	PF00230	PTHR19139	KOG0223			AT3G56950.2	SIP2,SIP2;1	small and basic intrinsic protein 2;1
Locus_103	1434	C	A	A	A	Bra003257	PF00230	PTHR19139	KOG0223			AT3G56950.2	SIP2,SIP2;1	small and basic intrinsic protein 2;1
Locus_103	1436	C	G	G	G	Bra003257	PF00230	PTHR19139	KOG0223			AT3G56950.2	SIP2,SIP2;1	small and basic intrinsic protein 2;1
Locus_103	1438	C	G	G	G	Bra003257	PF00230	PTHR19139	KOG0223			AT3G56950.2	SIP2,SIP2;1	small and basic intrinsic protein 2;1
Locus_125	1229	C	A	a	a	AT1G32900.1	PF08323,PF00534	PTHR12526		2.4.1.242	K13679	AT1G32900.1		starch synthase, putative, expressed
Locus_125	1289	A	C	C	n	AT1G32900.1	PF08323,PF00534	PTHR12526		2.4.1.242	K13679	AT1G32900.1		starch synthase, putative, expressed
Locus_130	582	A	g	a	g	Bra037913	PF00504	PTHR21649			K08916	AT4G10340.1	LHCB5	light harvesting complex of photosystem II 5
Locus_133	30	T	A	A	T
Locus_133	59	T	A	A	T
Locus_133	88	A	G	G	A
Locus_137	145	A	G	G	G	Bra034418	PF11721,PF07714,PF00069	PTHR23258	KOG1187			AT1G29720.1		Leucine-rich repeat transmembrane protein kinase
Locus_150	216	T	G	G	G	Bra037958	PF01344,PF07646	PTHR23244				AT1G54040.1	ESP,ESR,TASTY	epithiospecifier protein
Locus_151	4853	T	G	g	g	Bra033023	PF00076	PTHR14398				AT3G27700.1		zinc finger (CCCH-type) family protein / RNA recognition motif (RRM)-containing protein
Locus_151	4854	G	C	c	c	Bra033023	PF00076	PTHR14398				AT3G27700.1		zinc finger (CCCH-type) family protein / RNA recognition motif (RRM)-containing protein
Locus_151	4855	T	G	G	g	Bra033023	PF00076	PTHR14398				AT3G27700.1		zinc finger (CCCH-type) family protein / RNA recognition motif (RRM)-containing protein
Locus_151	4860	A	c	C	C	Bra033023	PF00076	PTHR14398				AT3G27700.1		zinc finger (CCCH-type) family protein / RNA recognition motif (RRM)-containing protein
Locus_151	5021	A	G	G	G	Bra033023	PF00076	PTHR14398				AT3G27700.1		zinc finger (CCCH-type) family protein / RNA recognition motif (RRM)-containing protein
Locus_155	404	G	C	C	C	AT4G05180.1	PF05757				K08901	AT4G05180.1		oxygen evolving enhancer protein 3 domain containing protein, expressed
Locus_164	315	C	G	g	G
Locus_183	1696	A	G	G	G	Bra004391	PF01209,PF08241,PF08242,PF05148	PTHR10108	KOG4300			AT1G69523.1		S-adenosyl-L-methionine-dependent methyltransferases superfamily protein
Locus_231	3241	C	T	T	C	AT1G17220.1	PF04760,PF00009,PF08477,PF01926,PF03144,PF11987	PTHR23115	KOG1145		K02519	AT1G17220.1		translation initiation factor IF-2, chloroplast precursor, putative, expressed
Locus_339	742	A	g	G	G	Bra000285	PF00297	PTHR11229	KOG3141		K02906	AT2G43030.1		Ribosomal protein L3 family protein
Locus_339	745	G	A	A	A	Bra000285	PF00297	PTHR11229	KOG3141		K02906	AT2G43030.1		Ribosomal protein L3 family protein
Locus_367	102	A	g	G	a	Bra034824	PF00578,PF08534,PF10417	PTHR10681	KOG0852	1.11.1.15	K03386	AT3G11630.1		Thioredoxin superfamily protein
Locus_367	608	T	g	G	G	Bra034824	PF00578,PF08534,PF10417	PTHR10681	KOG0852	1.11.1.15	K03386	AT3G11630.1		Thioredoxin superfamily protein
Locus_376	592	A	C	c	n	Bra016002	PF00197					AT1G73260.1	ATKTI1,KTI1	kunitz trypsin inhibitor 1
Locus_376	636	T	A	a	n	Bra016002	PF00197					AT1G73260.1	ATKTI1,KTI1	kunitz trypsin inhibitor 1
Locus_376	647	C	G	g	n	Bra016002	PF00197					AT1G73260.1	ATKTI1,KTI1	kunitz trypsin inhibitor 1
Locus_376	672	T	C	c	n	Bra016002	PF00197					AT1G73260.1	ATKTI1,KTI1	kunitz trypsin inhibitor 1
Locus_376	741	C	T	T	T	Bra016002	PF00197					AT1G73260.1	ATKTI1,KTI1	kunitz trypsin inhibitor 1
Locus_376	823	A	t	t	t	Bra016002	PF00197					AT1G73260.1	ATKTI1,KTI1	kunitz trypsin inhibitor 1
Locus_376	847	T	A	A	n	Bra016002	PF00197					AT1G73260.1	ATKTI1,KTI1	kunitz trypsin inhibitor 1
Locus_376	943	T	C	C	C	Bra016002	PF00197					AT1G73260.1	ATKTI1,KTI1	kunitz trypsin inhibitor 1
Locus_376	946	G	C	C	C	Bra016002	PF00197					AT1G73260.1	ATKTI1,KTI1	kunitz trypsin inhibitor 1
Locus_376	977	A	C	C	C	Bra016002	PF00197					AT1G73260.1	ATKTI1,KTI1	kunitz trypsin inhibitor 1
Locus_385	589	T	G	G	G	Bra018078		PTHR12326				AT3G48200.1
Locus_385	630	C	G	G	G	Bra018078		PTHR12326				AT3G48200.1
Locus_397	286	C	G	G	C	Bra009735	PF04539,PF04542,PF04545				K03093	AT5G24120.1	ATSIG5,SIG5,SIGE	sigma factor E
Locus_460	579	A	T	t	T	Bra027109	PF00111				K02639	AT1G60950.1	ATFD2,FED A	2Fe-2S ferredoxin-like superfamily protein
Locus_460	1067	T	c	C	C	Bra027109	PF00111				K02639	AT1G60950.1	ATFD2,FED A	2Fe-2S ferredoxin-like superfamily protein
Locus_460	1068	T	c	C	C	Bra027109	PF00111				K02639	AT1G60950.1	ATFD2,FED A	2Fe-2S ferredoxin-like superfamily protein
Locus_490	124	G	T	t	n	AT2G18740.1	PF01423	PTHR11193	KOG1774			AT2G18740.1		LSM domain containing protein, expressed
Locus_534	825	T	c	C	c	AT5G60600.1	PF04551			1.17.7.1	K03526	AT5G60600.1		hydroxymethylbutenyl 4-diphosphate synthase, putative, expressed
Locus_624	329	C	G	G	G	Bra017112	PF00234					AT2G38540.1	ATLTP1,LP1,LTP1	lipid transfer protein 1
Locus_624	642	T	A	A	A	Bra017112	PF00234					AT2G38540.1	ATLTP1,LP1,LTP1	lipid transfer protein 1
Locus_624	643	T	G	G	G	Bra017112	PF00234					AT2G38540.1	ATLTP1,LP1,LTP1	lipid transfer protein 1
Locus_624	1425	C	t	T	t	Bra017112	PF00234					AT2G38540.1	ATLTP1,LP1,LTP1	lipid transfer protein 1
Locus_658	585	T	a	A	A	Bra026161	PF00970,PF00175	PTHR11938:SF7				AT1G15140.1		FAD/NAD(P)-binding oxidoreductase
Locus_658	599	C	a	A	A	Bra026161	PF00970,PF00175	PTHR11938:SF7				AT1G15140.1		FAD/NAD(P)-binding oxidoreductase
Locus_658	832	G	T	T	t	Bra026161	PF00970,PF00175	PTHR11938:SF7				AT1G15140.1		FAD/NAD(P)-binding oxidoreductase
Locus_658	833	C	G	G	g	Bra026161	PF00970,PF00175	PTHR11938:SF7				AT1G15140.1		FAD/NAD(P)-binding oxidoreductase
Locus_658	900	G	A	A	A	Bra026161	PF00970,PF00175	PTHR11938:SF7				AT1G15140.1		FAD/NAD(P)-binding oxidoreductase
Locus_658	944	T	C	C	C	Bra026161	PF00970,PF00175	PTHR11938:SF7				AT1G15140.1		FAD/NAD(P)-binding oxidoreductase
Locus_658	951	G	T	T	t	Bra026161	PF00970,PF00175	PTHR11938:SF7				AT1G15140.1		FAD/NAD(P)-binding oxidoreductase
Locus_669	1741	A	G	G	R	Bra028922	PF00118	PTHR11353	KOG0356			AT5G56500.1		TCP-1/cpn60 chaperonin family protein
Locus_669	1742	A	G	G	R	Bra028922	PF00118	PTHR11353	KOG0356			AT5G56500.1		TCP-1/cpn60 chaperonin family protein
Locus_669	2482	T	C	C	T	Bra028922	PF00118	PTHR11353	KOG0356			AT5G56500.1		TCP-1/cpn60 chaperonin family protein
Locus_713	4835	C	g	G	C	Bra024230		PTHR12601				AT4G28080.1		Tetratricopeptide repeat (TPR)-like superfamily protein
Locus_713	4859	A	G	G	A	Bra024230		PTHR12601				AT4G28080.1		Tetratricopeptide repeat (TPR)-like superfamily protein
Locus_713	4867	A	T	T	A	Bra024230		PTHR12601				AT4G28080.1		Tetratricopeptide repeat (TPR)-like superfamily protein
Locus_713	4885	G	A	A	G	Bra024230		PTHR12601				AT4G28080.1		Tetratricopeptide repeat (TPR)-like superfamily protein
Locus_713	4963	T	C	C	T	Bra024230		PTHR12601				AT4G28080.1		Tetratricopeptide repeat (TPR)-like superfamily protein
Locus_713	5548	G	a	A	G	Bra024230		PTHR12601				AT4G28080.1		Tetratricopeptide repeat (TPR)-like superfamily protein
Locus_713	5570	C	G	G	C	Bra024230		PTHR12601				AT4G28080.1		Tetratricopeptide repeat (TPR)-like superfamily protein
Locus_713	5590	C	T	T	C	Bra024230		PTHR12601				AT4G28080.1		Tetratricopeptide repeat (TPR)-like superfamily protein
Locus_713	5591	C	G	G	C	Bra024230		PTHR12601				AT4G28080.1		Tetratricopeptide repeat (TPR)-like superfamily protein
Locus_713	5682	G	C	C	G	Bra024230		PTHR12601				AT4G28080.1		Tetratricopeptide repeat (TPR)-like superfamily protein
Locus_713	5714	A	G	G	a	Bra024230		PTHR12601				AT4G28080.1		Tetratricopeptide repeat (TPR)-like superfamily protein
Locus_713	5787	A	G	G	A	Bra024230		PTHR12601				AT4G28080.1		Tetratricopeptide repeat (TPR)-like superfamily protein
Locus_713	5829	A	G	G	A	Bra024230		PTHR12601				AT4G28080.1		Tetratricopeptide repeat (TPR)-like superfamily protein
Locus_713	5853	G	C	C	G	Bra024230		PTHR12601				AT4G28080.1		Tetratricopeptide repeat (TPR)-like superfamily protein
Locus_713	5863	C	T	T	C	Bra024230		PTHR12601				AT4G28080.1		Tetratricopeptide repeat (TPR)-like superfamily protein
Locus_713	5867	C	G	G	C	Bra024230		PTHR12601				AT4G28080.1		Tetratricopeptide repeat (TPR)-like superfamily protein
Locus_716	1007	G	c	C	C	Bra013352	PF05368,PF08547	PTHR10366	KOG1203			AT4G18810.1		NAD(P)-binding Rossmann-fold superfamily protein
Locus_769	667	C	A	A	C	Bra024213	PF00097	PTHR12313	KOG0823			AT4G28270.1	ATRMA2,RMA2	RING membrane-anchor 2
Locus_769	835	T	G	G	T	Bra024213	PF00097	PTHR12313	KOG0823			AT4G28270.1	ATRMA2,RMA2	RING membrane-anchor 2
Locus_769	849	G	C	C	G	Bra024213	PF00097	PTHR12313	KOG0823			AT4G28270.1	ATRMA2,RMA2	RING membrane-anchor 2
Locus_772	608	A	G	G	G	Bra036763	PF00829	PTHR21349	KOG1686		K02888	AT1G35680.1		Ribosomal protein L21
Locus_799	502	A	T	t	T	AT5G46110.2	PF00892,PF03151	PTHR11132	KOG1441			AT5G46110.2		DUF250 domain containing protein, putative, expressed
Locus_799	503	G	A	a	A	AT5G46110.2	PF00892,PF03151	PTHR11132	KOG1441			AT5G46110.2		DUF250 domain containing protein, putative, expressed
Locus_837	213	A	G	G	A	Bra016075	PF00197					AT1G72290.1		Kunitz family trypsin and protease inhibitor protein
Locus_837	247	C	g	G	C	Bra016075	PF00197					AT1G72290.1		Kunitz family trypsin and protease inhibitor protein
Locus_837	440	T	A	A	t	Bra016075	PF00197					AT1G72290.1		Kunitz family trypsin and protease inhibitor protein
Locus_837	852	C	T	T	C	Bra016075	PF00197					AT1G72290.1		Kunitz family trypsin and protease inhibitor protein
Locus_837	929	T	C	c	T	Bra016075	PF00197					AT1G72290.1		Kunitz family trypsin and protease inhibitor protein
Locus_837	1509	C	T	T	C	Bra016075	PF00197					AT1G72290.1		Kunitz family trypsin and protease inhibitor protein
Locus_837	1519	T	C	C	T	Bra016075	PF00197					AT1G72290.1		Kunitz family trypsin and protease inhibitor protein
Locus_872	894	A	T	a	n	Bra000663	PF00141			1.11.1.11	K00434	AT4G09010.1	APX4,TL29	ascorbate peroxidase 4
Locus_872	897	A	C	C	c	Bra000663	PF00141			1.11.1.11	K00434	AT4G09010.1	APX4,TL29	ascorbate peroxidase 4
Locus_872	953	C	T	t	T	Bra000663	PF00141			1.11.1.11	K00434	AT4G09010.1	APX4,TL29	ascorbate peroxidase 4
Locus_904	131	A	C	C	A	Bra006905		PTHR10343:SF9				AT3G52180.1	ATPTPKIS1,ATSEX4,DSP4,SEX4	dual specificity protein phosphatase (DsPTP1) family protein
Locus_940	823	A	G	G	G	Bra026325	PF07466					AT1G54520.1
Locus_940	1302	C	g	G	g	Bra026325	PF07466					AT1G54520.1
Locus_970	1040	A	C	C	C	Bra031666	PF01370,PF05368,PF01073,PF07993	PTHR10366	KOG1502			AT1G09500.1		NAD(P)-binding Rossmann-fold superfamily protein
Locus_977	4252	G	A	a	G	AT5G35970.1		PTHR10887	KOG1803			AT5G35970.1		DNA-binding protein, putative, expressed
Locus_995	1875	C	T	T	C	AT4G24280.1	PF00012	PTHR19375	KOG0102		K03283	AT4G24280.1		DnaK family protein, putative, expressed
Locus_995	6056	T	G	t	g	AT4G24280.1	PF00012	PTHR19375	KOG0102		K03283	AT4G24280.1		DnaK family protein, putative, expressed
Locus_1002	428	G	c	C	C	AT5G64840.1	PF00005	PTHR19211	KOG0927			AT5G64840.1		ABC transporter, ATP-binding protein, putative, expressed
Locus_1002	444	G	A	A	A	AT5G64840.1	PF00005	PTHR19211	KOG0927			AT5G64840.1		ABC transporter, ATP-binding protein, putative, expressed
Locus_1002	448	G	a	A	A	AT5G64840.1	PF00005	PTHR19211	KOG0927			AT5G64840.1		ABC transporter, ATP-binding protein, putative, expressed
Locus_1002	2133	T	c	C	c	AT5G64840.1	PF00005	PTHR19211	KOG0927			AT5G64840.1		ABC transporter, ATP-binding protein, putative, expressed
Locus_1024	57	G	A	A	A	Bra013832	PF00076	PTHR10432	KOG0131			AT4G24770.1	ATRBP31,ATRBP33,CP31,RBP31	31-kDa RNA binding protein
Locus_1024	99	G	C	C	C	Bra013832	PF00076	PTHR10432	KOG0131			AT4G24770.1	ATRBP31,ATRBP33,CP31,RBP31	31-kDa RNA binding protein
Locus_1024	115	G	A	A	G	Bra013832	PF00076	PTHR10432	KOG0131			AT4G24770.1	ATRBP31,ATRBP33,CP31,RBP31	31-kDa RNA binding protein
Locus_1024	121	A	G	G	A	Bra013832	PF00076	PTHR10432	KOG0131			AT4G24770.1	ATRBP31,ATRBP33,CP31,RBP31	31-kDa RNA binding protein
Locus_1024	151	G	T	T	G	Bra013832	PF00076	PTHR10432	KOG0131			AT4G24770.1	ATRBP31,ATRBP33,CP31,RBP31	31-kDa RNA binding protein
Locus_1024	184	C	T	T	C	Bra013832	PF00076	PTHR10432	KOG0131			AT4G24770.1	ATRBP31,ATRBP33,CP31,RBP31	31-kDa RNA binding protein
Locus_1024	199	G	T	T	T	Bra013832	PF00076	PTHR10432	KOG0131			AT4G24770.1	ATRBP31,ATRBP33,CP31,RBP31	31-kDa RNA binding protein
Locus_1143	136	C	T	T	C	AT5G67030.2		PTHR13789	KOG2614	1.14.13.90	K09838	AT5G67030.2		zeaxanthin epoxidase, chloroplast precursor, putative, expressed
Locus_1143	2194	T	a	A	A	AT5G67030.2		PTHR13789	KOG2614	1.14.13.90	K09838	AT5G67030.2		zeaxanthin epoxidase, chloroplast precursor, putative, expressed
Locus_1177	269	A	G	G	G	AT5G24120.1	PF04542,PF04539,PF08281,PF04545				K03093	AT5G24120.1		RNA polymerase sigma factor, putative, expressed
Locus_1177	501	C	T	T	T	AT5G24120.1	PF04542,PF04539,PF08281,PF04545				K03093	AT5G24120.1		RNA polymerase sigma factor, putative, expressed
Locus_1177	1296	C	T	T	C	AT5G24120.1	PF04542,PF04539,PF08281,PF04545				K03093	AT5G24120.1		RNA polymerase sigma factor, putative, expressed
Locus_1177	1313	C	T	T	C	AT5G24120.1	PF04542,PF04539,PF08281,PF04545				K03093	AT5G24120.1		RNA polymerase sigma factor, putative, expressed
Locus_1177	1329	C	T	T	C	AT5G24120.1	PF04542,PF04539,PF08281,PF04545				K03093	AT5G24120.1		RNA polymerase sigma factor, putative, expressed
Locus_1177	1332	A	G	G	A	AT5G24120.1	PF04542,PF04539,PF08281,PF04545				K03093	AT5G24120.1		RNA polymerase sigma factor, putative, expressed
Locus_1182	55	A	G	G	A	Bra019749	PF11837,PF00251,PF08244		KOG0228	3.2.1.26	K01193	AT1G12240.1	ATBETAFRUCT4,VAC-INV	Glycosyl hydrolases family 32 protein
Locus_1182	72	A	C	C	A	Bra019749	PF11837,PF00251,PF08244		KOG0228	3.2.1.26	K01193	AT1G12240.1	ATBETAFRUCT4,VAC-INV	Glycosyl hydrolases family 32 protein
Locus_1182	2116	T	C	C	T	Bra019749	PF11837,PF00251,PF08244		KOG0228	3.2.1.26	K01193	AT1G12240.1	ATBETAFRUCT4,VAC-INV	Glycosyl hydrolases family 32 protein
Locus_1182	2300	T	c	C	T	Bra019749	PF11837,PF00251,PF08244		KOG0228	3.2.1.26	K01193	AT1G12240.1	ATBETAFRUCT4,VAC-INV	Glycosyl hydrolases family 32 protein
Locus_1182	2508	A	G	G	A	Bra019749	PF11837,PF00251,PF08244		KOG0228	3.2.1.26	K01193	AT1G12240.1	ATBETAFRUCT4,VAC-INV	Glycosyl hydrolases family 32 protein
Locus_1264	1952	T	G	g	g	AT1G79050.1	PF00154	PTHR22942	KOG1433			AT1G79050.1		recA protein, putative, expressed
Locus_1264	2006	G	C	c	C	AT1G79050.1	PF00154	PTHR22942	KOG1433			AT1G79050.1		recA protein, putative, expressed
Locus_1264	2019	C	T	T	T	AT1G79050.1	PF00154	PTHR22942	KOG1433			AT1G79050.1		recA protein, putative, expressed
Locus_1264	2836	T	C	C	C	AT1G79050.1	PF00154	PTHR22942	KOG1433			AT1G79050.1		recA protein, putative, expressed
Locus_1287	40	A	G	G	A	Bra013458	PF00009,PF03144,PF03143	PTHR23115	KOG0460	3.6.5.3	K02358	AT4G20360.1	ATRAB8D,ATRABE1B,RABE1b	RAB GTPase homolog E1B
Locus_1287	136	T	C	C	T	Bra013458	PF00009,PF03144,PF03143	PTHR23115	KOG0460	3.6.5.3	K02358	AT4G20360.1	ATRAB8D,ATRABE1B,RABE1b	RAB GTPase homolog E1B
Locus_1287	137	T	A	A	T	Bra013458	PF00009,PF03144,PF03143	PTHR23115	KOG0460	3.6.5.3	K02358	AT4G20360.1	ATRAB8D,ATRABE1B,RABE1b	RAB GTPase homolog E1B
Locus_1287	1822	T	C	C	T	Bra013458	PF00009,PF03144,PF03143	PTHR23115	KOG0460	3.6.5.3	K02358	AT4G20360.1	ATRAB8D,ATRABE1B,RABE1b	RAB GTPase homolog E1B
Locus_1287	1834	G	T	T	g	Bra013458	PF00009,PF03144,PF03143	PTHR23115	KOG0460	3.6.5.3	K02358	AT4G20360.1	ATRAB8D,ATRABE1B,RABE1b	RAB GTPase homolog E1B
Locus_1287	1870	T	G	G	t	Bra013458	PF00009,PF03144,PF03143	PTHR23115	KOG0460	3.6.5.3	K02358	AT4G20360.1	ATRAB8D,ATRABE1B,RABE1b	RAB GTPase homolog E1B
Locus_1287	1873	T	C	C	c	Bra013458	PF00009,PF03144,PF03143	PTHR23115	KOG0460	3.6.5.3	K02358	AT4G20360.1	ATRAB8D,ATRABE1B,RABE1b	RAB GTPase homolog E1B
Locus_1324	119	C	T	T	n	Bra001761	PF01063	PTHR11825	KOG0975			AT3G19710.1	BCAT4	branched-chain aminotransferase4
Locus_1324	166	A	G	G	g	Bra001761	PF01063	PTHR11825	KOG0975			AT3G19710.1	BCAT4	branched-chain aminotransferase4
Locus_1324	173	G	C	C	n	Bra001761	PF01063	PTHR11825	KOG0975			AT3G19710.1	BCAT4	branched-chain aminotransferase4
Locus_1324	200	G	A	A	n	Bra001761	PF01063	PTHR11825	KOG0975			AT3G19710.1	BCAT4	branched-chain aminotransferase4
Locus_1324	326	G	T	t	n	Bra001761	PF01063	PTHR11825	KOG0975			AT3G19710.1	BCAT4	branched-chain aminotransferase4
Locus_1324	372	A	C	C	n	Bra001761	PF01063	PTHR11825	KOG0975			AT3G19710.1	BCAT4	branched-chain aminotransferase4
Locus_1324	473	C	T	T	n	Bra001761	PF01063	PTHR11825	KOG0975			AT3G19710.1	BCAT4	branched-chain aminotransferase4
Locus_1324	940	A	G	G	n	Bra001761	PF01063	PTHR11825	KOG0975			AT3G19710.1	BCAT4	branched-chain aminotransferase4
Locus_1429	2420	T	C	C	C	Bra038189	PF00501	PTHR11968	KOG1176			AT1G65890.1	AAE12	acyl activating enzyme 12
Locus_1429	2482	A	G	G	R	Bra038189	PF00501	PTHR11968	KOG1176			AT1G65890.1	AAE12	acyl activating enzyme 12
Locus_1458	439	G	A	A	G	AT5G08280.1	PF01379,PF03900	PTHR11557	KOG2892	2.5.1.61	K01749	AT5G08280.1		porphobilinogen deaminase, chloroplast precursor, putative, expressed
Locus_1458	489	C	A	A	C	AT5G08280.1	PF01379,PF03900	PTHR11557	KOG2892	2.5.1.61	K01749	AT5G08280.1		porphobilinogen deaminase, chloroplast precursor, putative, expressed
Locus_1466	593	G	A	A	G	Bra017705	PF02042,PF00564					AT4G35270.1		Plant regulator RWP-RK family protein
Locus_1466	3225	A	g	g	G	Bra017705	PF02042,PF00564					AT4G35270.1		Plant regulator RWP-RK family protein
Locus_1471	466	G	C	C	C
Locus_1471	710	G	A	A	G
Locus_1471	855	C	T	T	C
Locus_1471	887	C	A	A	C
Locus_1471	1162	T	G	G	T
Locus_1471	1207	A	C	C	A
Locus_1471	1328	C	T	T	C
Locus_1471	1336	T	A	A	T
Locus_1471	1420	C	A	c	C
Locus_1471	1464	C	T	T	C
Locus_1471	1510	C	T	T	C
Locus_1471	1547	T	G	G	T
Locus_1471	1568	G	C	C	G
Locus_1514	1389	A	G	G	G	Bra006781	PF00560,PF07714,PF00069	PTHR23258	KOG1187			AT5G58150.1		Leucine-rich repeat protein kinase family protein
Locus_1514	3765	G	A	A	G	Bra006781	PF00560,PF07714,PF00069	PTHR23258	KOG1187			AT5G58150.1		Leucine-rich repeat protein kinase family protein
Locus_1514	3834	G	A	A	R	Bra006781	PF00560,PF07714,PF00069	PTHR23258	KOG1187			AT5G58150.1		Leucine-rich repeat protein kinase family protein
Locus_1514	3902	T	C	C	Y	Bra006781	PF00560,PF07714,PF00069	PTHR23258	KOG1187			AT5G58150.1		Leucine-rich repeat protein kinase family protein
Locus_1514	3933	A	G	G	R	Bra006781	PF00560,PF07714,PF00069	PTHR23258	KOG1187			AT5G58150.1		Leucine-rich repeat protein kinase family protein
Locus_1514	3966	T	C	C	T	Bra006781	PF00560,PF07714,PF00069	PTHR23258	KOG1187			AT5G58150.1		Leucine-rich repeat protein kinase family protein
Locus_1514	3978	A	C	C	A	Bra006781	PF00560,PF07714,PF00069	PTHR23258	KOG1187			AT5G58150.1		Leucine-rich repeat protein kinase family protein
Locus_1731	801	A	C	C	A	Bra008876	PF00939,PF03600	PTHR10283				AT5G12860.1	DiT1	dicarboxylate transporter 1
Locus_1837	176	T	g	g	g	AT5G54190.2		PTHR19410	KOG1208	1.3.1.33	K00218	AT5G54190.2		oxidoreductase, short chain dehydrogenase/reductase family domain containing family, expressed
Locus_1837	177	A	t	t	w	AT5G54190.2		PTHR19410	KOG1208	1.3.1.33	K00218	AT5G54190.2		oxidoreductase, short chain dehydrogenase/reductase family domain containing family, expressed
Locus_1898	124	G	A	A	G	Bra002113						AT5G17870.1	PSRP6	plastid-specific 50S ribosomal protein 6
Locus_1898	216	C	A	A	C	Bra002113						AT5G17870.1	PSRP6	plastid-specific 50S ribosomal protein 6
Locus_1898	418	G	C	C	G	Bra002113						AT5G17870.1	PSRP6	plastid-specific 50S ribosomal protein 6
Locus_2010	1620	G	A	a	G	Bra037042					K09834	AT4G32770.1	ATSDX1,VTE1	tocopherol cyclase, chloroplast / vitamin E deficient 1 (VTE1) / sucrose export defective 1 (SXD1)
Locus_2010	1623	G	A	A	G	Bra037042					K09834	AT4G32770.1	ATSDX1,VTE1	tocopherol cyclase, chloroplast / vitamin E deficient 1 (VTE1) / sucrose export defective 1 (SXD1)
Locus_2010	1626	A	G	G	A	Bra037042					K09834	AT4G32770.1	ATSDX1,VTE1	tocopherol cyclase, chloroplast / vitamin E deficient 1 (VTE1) / sucrose export defective 1 (SXD1)
Locus_2043	797	A	C	C	C	Bra019193	PF00550	PTHR20863	KOG1748			AT4G25050.1	ACP4	acyl carrier protein 4
Locus_2043	800	C	G	G	G	Bra019193	PF00550	PTHR20863	KOG1748			AT4G25050.1	ACP4	acyl carrier protein 4
Locus_2043	988	T	A	A	n	Bra019193	PF00550	PTHR20863	KOG1748			AT4G25050.1	ACP4	acyl carrier protein 4
Locus_2043	990	T	G	G	n	Bra019193	PF00550	PTHR20863	KOG1748			AT4G25050.1	ACP4	acyl carrier protein 4
Locus_2043	992	C	G	G	n	Bra019193	PF00550	PTHR20863	KOG1748			AT4G25050.1	ACP4	acyl carrier protein 4
Locus_2043	1224	A	C	C	C	Bra019193	PF00550	PTHR20863	KOG1748			AT4G25050.1	ACP4	acyl carrier protein 4
Locus_2043	1266	G	T	T	T	Bra019193	PF00550	PTHR20863	KOG1748			AT4G25050.1	ACP4	acyl carrier protein 4
Locus_2043	1325	G	C	C	C	Bra019193	PF00550	PTHR20863	KOG1748			AT4G25050.1	ACP4	acyl carrier protein 4
Locus_2168	1245	G	C	C	G	Bra007819	PF08534,PF00578,PF00255	PTHR11592	KOG1651	1.11.1.9	K00432	AT2G25080.1	ATGPX1,GPX1	glutathione peroxidase 1
Locus_2183	927	C	T	T	C	Bra010625	PF08240,PF00107	PTHR11695	KOG0023			AT4G37980.1	ATCAD7,CAD7,ELI3,ELI3-1	elicitor-activated gene 3-1
Locus_2183	1856	C	T	T	C	Bra010625	PF08240,PF00107	PTHR11695	KOG0023			AT4G37980.1	ATCAD7,CAD7,ELI3,ELI3-1	elicitor-activated gene 3-1
Locus_2183	1896	C	T	T	c	Bra010625	PF08240,PF00107	PTHR11695	KOG0023			AT4G37980.1	ATCAD7,CAD7,ELI3,ELI3-1	elicitor-activated gene 3-1
Locus_2183	2163	A	g	G	G	Bra010625	PF08240,PF00107	PTHR11695	KOG0023			AT4G37980.1	ATCAD7,CAD7,ELI3,ELI3-1	elicitor-activated gene 3-1
Locus_2283	199	C	a	A	A
Locus_2283	200	T	c	C	C
Locus_2283	201	C	t	T	T
Locus_2292	1424	C	T	t	C	Bra001182	PF03005					AT3G06080.2	TBL10	Plant protein of unknown function (DUF828)
Locus_2292	1469	G	T	T	G	Bra001182	PF03005					AT3G06080.2	TBL10	Plant protein of unknown function (DUF828)
Locus_2292	1472	C	T	T	C	Bra001182	PF03005					AT3G06080.2	TBL10	Plant protein of unknown function (DUF828)
Locus_2301	1998	G	C	C	G	AT3G26570.2	PF01384	PTHR11101	KOG2493		K14640	AT3G26570.2		inorganic phosphate transporter 2-1, chloroplast precursor, putative, expressed
Locus_2301	2115	C	A	A	C	AT3G26570.2	PF01384	PTHR11101	KOG2493		K14640	AT3G26570.2		inorganic phosphate transporter 2-1, chloroplast precursor, putative, expressed
Locus_2301	2118	C	A	A	C	AT3G26570.2	PF01384	PTHR11101	KOG2493		K14640	AT3G26570.2		inorganic phosphate transporter 2-1, chloroplast precursor, putative, expressed
Locus_2395	1878	G	A	A	R	Bra034824	PF00578,PF08534,PF10417	PTHR10681	KOG0852	1.11.1.15	K03386	AT3G11630.1		Thioredoxin superfamily protein
Locus_2395	3090	A	T	T	A	Bra034824	PF00578,PF08534,PF10417	PTHR10681	KOG0852	1.11.1.15	K03386	AT3G11630.1		Thioredoxin superfamily protein
Locus_2425	729	T	G	G	g	AT1G70260.1	PF00892					AT1G70260.1		auxin-induced protein 5NG4, putative, expressed
Locus_2445	612	T	c	C	C	AT1G70260.1	PF00892					AT1G70260.1		auxin-induced protein 5NG4, putative, expressed
Locus_2445	638	T	a	A	A	AT1G70260.1	PF00892					AT1G70260.1		auxin-induced protein 5NG4, putative, expressed
Locus_2445	674	T	c	C	C	AT1G70260.1	PF00892					AT1G70260.1		auxin-induced protein 5NG4, putative, expressed
Locus_2485	158	G	A	A	A	AT4G39460.1	PF00153	PTHR11896	KOG0768			AT4G39460.1		mitochondrial carrier protein, putative, expressed
Locus_2485	586	T	A	A	W	AT4G39460.1	PF00153	PTHR11896	KOG0768			AT4G39460.1		mitochondrial carrier protein, putative, expressed
Locus_2739	49	T	C	C	n	Bra028214						AT5G38980.1
Locus_2800	538	C	G	g	C	Bra025321	PF00892					AT3G28100.1		nodulin MtN21 /EamA-like transporter family protein
Locus_2800	1083	T	C	C	T	Bra025321	PF00892					AT3G28100.1		nodulin MtN21 /EamA-like transporter family protein
Locus_2800	1121	G	A	A	G	Bra025321	PF00892					AT3G28100.1		nodulin MtN21 /EamA-like transporter family protein
Locus_2800	1143	T	C	C	T	Bra025321	PF00892					AT3G28100.1		nodulin MtN21 /EamA-like transporter family protein
Locus_2800	1173	G	C	C	G	Bra025321	PF00892					AT3G28100.1		nodulin MtN21 /EamA-like transporter family protein
Locus_2800	1196	G	T	T	G	Bra025321	PF00892					AT3G28100.1		nodulin MtN21 /EamA-like transporter family protein
Locus_2879	114	C	a	A	C	Bra015802	PF00657	PTHR22835:SF27				AT1G75900.1		GDSL-like Lipase/Acylhydrolase superfamily protein
Locus_2879	731	G	A	A	n	Bra015802	PF00657	PTHR22835:SF27				AT1G75900.1		GDSL-like Lipase/Acylhydrolase superfamily protein
Locus_2940	613	G	A	A	A	AT5G58140.4	PF00989,PF08447	PTHR22985				AT5G58140.4		AGC_PVPK_like_kin82y.10 - ACG kinases include homologs to PKA, PKG and PKC, expressed
Locus_3044	464	T	C	C	C	AT3G26570.2	PF01384	PTHR11101	KOG2493		K14640	AT3G26570.2		inorganic phosphate transporter 2-1, chloroplast precursor, putative, expressed
Locus_3044	488	C	A	A	A	AT3G26570.2	PF01384	PTHR11101	KOG2493		K14640	AT3G26570.2		inorganic phosphate transporter 2-1, chloroplast precursor, putative, expressed
Locus_3044	500	A	C	C	C	AT3G26570.2	PF01384	PTHR11101	KOG2493		K14640	AT3G26570.2		inorganic phosphate transporter 2-1, chloroplast precursor, putative, expressed
Locus_3044	1021	A	T	T	T	AT3G26570.2	PF01384	PTHR11101	KOG2493		K14640	AT3G26570.2		inorganic phosphate transporter 2-1, chloroplast precursor, putative, expressed
Locus_3044	1025	G	A	A	A	AT3G26570.2	PF01384	PTHR11101	KOG2493		K14640	AT3G26570.2		inorganic phosphate transporter 2-1, chloroplast precursor, putative, expressed
Locus_3044	1064	T	G	G	G	AT3G26570.2	PF01384	PTHR11101	KOG2493		K14640	AT3G26570.2		inorganic phosphate transporter 2-1, chloroplast precursor, putative, expressed
Locus_3044	1070	T	G	G	G	AT3G26570.2	PF01384	PTHR11101	KOG2493		K14640	AT3G26570.2		inorganic phosphate transporter 2-1, chloroplast precursor, putative, expressed
Locus_3044	1212	C	A	A	a	AT3G26570.2	PF01384	PTHR11101	KOG2493		K14640	AT3G26570.2		inorganic phosphate transporter 2-1, chloroplast precursor, putative, expressed
Locus_3051	613	G	A	A	R	Bra033071	PF06094					AT3G28930.1	AIG2	AIG2-like (avirulence induced gene) family protein
Locus_3094	1202	T	C	C	T	Bra040762	PF00067	PTHR19383	KOG0157	1.14.13.93	K09843	AT2G29090.1	CYP707A2	cytochrome P450, family 707, subfamily A, polypeptide 2
Locus_3094	1218	C	A	A	C	Bra040762	PF00067	PTHR19383	KOG0157	1.14.13.93	K09843	AT2G29090.1	CYP707A2	cytochrome P450, family 707, subfamily A, polypeptide 2
Locus_3094	1248	A	T	T	A	Bra040762	PF00067	PTHR19383	KOG0157	1.14.13.93	K09843	AT2G29090.1	CYP707A2	cytochrome P450, family 707, subfamily A, polypeptide 2
Locus_3094	1285	G	A	A	G	Bra040762	PF00067	PTHR19383	KOG0157	1.14.13.93	K09843	AT2G29090.1	CYP707A2	cytochrome P450, family 707, subfamily A, polypeptide 2
Locus_3108	487	G	C	C	S	Bra013428						AT4G19840.1	ATPP2-A1,ATPP2A-1,PP2-A1	phloem protein 2-A1
Locus_3108	507	C	A	A	C	Bra013428						AT4G19840.1	ATPP2-A1,ATPP2A-1,PP2-A1	phloem protein 2-A1
Locus_3108	929	G	A	A	R	Bra013428						AT4G19840.1	ATPP2-A1,ATPP2A-1,PP2-A1	phloem protein 2-A1
Locus_3171	1729	A	G	G	G	AT3G61870.1						AT3G61870.1		expressed protein
Locus_3219	2064	A	C	C	C	AT4G24810.2	PF03109	PTHR10566	KOG1235		K08869	AT4G24810.2		ABC1 family domain containing protein, putative, expressed
Locus_3302	67	G	A	A	G	Bra033757						AT5G44650.1	AtCEST,CEST
Locus_3427	2281	A	G	G	A	AT1G02205.1	PF12076	PTHR11863				AT1G02205.1		WAX2, putative, expressed
Locus_3427	2301	T	C	C	T	AT1G02205.1	PF12076	PTHR11863				AT1G02205.1		WAX2, putative, expressed
Locus_3519	226	T	C	C	n	Bra032122	PF01632					AT2G24090.1		Ribosomal protein L35
Locus_3519	309	C	G	G	c	Bra032122	PF01632					AT2G24090.1		Ribosomal protein L35
Locus_3519	1074	G	t	T	G	Bra032122	PF01632					AT2G24090.1		Ribosomal protein L35
Locus_3519	1224	A	C	C	C	Bra032122	PF01632					AT2G24090.1		Ribosomal protein L35
Locus_3557	991	T	C	C	T	Bra016202	PF00155	PTHR11751	KOG0258	2.6.1.2	K00814	AT1G70580.1	AOAT2,GGT2	alanine-2-oxoglutarate aminotransferase 2
Locus_3654	117	G	A	A	G	Bra010274						AT4G30780.1
Locus_3754	332	T	C	C	Y	Bra008657	PF02544	PTHR10556	KOG1638			AT5G16010.1		3-oxo-5-alpha-steroid 4-dehydrogenase family protein
Locus_3754	677	G	A	A	R	Bra008657	PF02544	PTHR10556	KOG1638			AT5G16010.1		3-oxo-5-alpha-steroid 4-dehydrogenase family protein
Locus_3754	708	C	T	T	Y	Bra008657	PF02544	PTHR10556	KOG1638			AT5G16010.1		3-oxo-5-alpha-steroid 4-dehydrogenase family protein
Locus_3754	1634	T	A	A	T	Bra008657	PF02544	PTHR10556	KOG1638			AT5G16010.1		3-oxo-5-alpha-steroid 4-dehydrogenase family protein
Locus_3754	1684	A	G	G	a	Bra008657	PF02544	PTHR10556	KOG1638			AT5G16010.1		3-oxo-5-alpha-steroid 4-dehydrogenase family protein
Locus_3973	636	C	G	G	C	Bra022191		PTHR11246				AT3G17040.1	HCF107	high chlorophyll fluorescent 107
Locus_3973	674	G	A	A	G	Bra022191		PTHR11246				AT3G17040.1	HCF107	high chlorophyll fluorescent 107
Locus_4281	346	T	C	C	T	Bra038550	PF02704					AT1G75750.1	GASA1	GAST1 protein homolog 1
Locus_4283	1840	A	C	C	A	Bra040606	PF00520,PF07885,PF00027,PF00023,PF11834	PTHR10217	KOG0498			AT3G02850.1	SKOR	STELAR K+ outward rectifier
Locus_4283	3325	A	C	C	A	Bra040606	PF00520,PF07885,PF00027,PF00023,PF11834	PTHR10217	KOG0498			AT3G02850.1	SKOR	STELAR K+ outward rectifier
Locus_4283	3402	A	G	G	A	Bra040606	PF00520,PF07885,PF00027,PF00023,PF11834	PTHR10217	KOG0498			AT3G02850.1	SKOR	STELAR K+ outward rectifier
Locus_4283	3421	C	T	T	C	Bra040606	PF00520,PF07885,PF00027,PF00023,PF11834	PTHR10217	KOG0498			AT3G02850.1	SKOR	STELAR K+ outward rectifier
Locus_4286	754	G	C	C	G	Bra004439	PF04043	PTHR22931:SF5				AT2G47670.1		Plant invertase/pectin methylesterase inhibitor superfamily protein
Locus_4397	1261	G	A	A	G	Bra010272	PF00450	PTHR11802	KOG1282			AT4G30810.1	scpl29	serine carboxypeptidase-like 29
Locus_4397	1606	T	c	t	N	Bra010272	PF00450	PTHR11802	KOG1282			AT4G30810.1	scpl29	serine carboxypeptidase-like 29
Locus_4397	1734	C	T	T	C	Bra010272	PF00450	PTHR11802	KOG1282			AT4G30810.1	scpl29	serine carboxypeptidase-like 29
Locus_4410	478	A	t	t	T	Bra017217						AT2G36895.1
Locus_4410	554	T	G	G	n	Bra017217						AT2G36895.1
Locus_4436	469	A	C	C	A	AT3G04760.1	PF01535	PTHR10483				AT3G04760.1		pentatricopeptide repeat domain containing protein, putative, expressed
Locus_4436	470	T	G	G	T	AT3G04760.1	PF01535	PTHR10483				AT3G04760.1		pentatricopeptide repeat domain containing protein, putative, expressed
Locus_4436	473	A	T	T	A	AT3G04760.1	PF01535	PTHR10483				AT3G04760.1		pentatricopeptide repeat domain containing protein, putative, expressed
Locus_4436	570	C	T	T	C	AT3G04760.1	PF01535	PTHR10483				AT3G04760.1		pentatricopeptide repeat domain containing protein, putative, expressed
Locus_4436	625	G	T	T	G	AT3G04760.1	PF01535	PTHR10483				AT3G04760.1		pentatricopeptide repeat domain containing protein, putative, expressed
Locus_4436	682	C	A	A	C	AT3G04760.1	PF01535	PTHR10483				AT3G04760.1		pentatricopeptide repeat domain containing protein, putative, expressed
Locus_4436	1931	G	A	a	G	AT3G04760.1	PF01535	PTHR10483				AT3G04760.1		pentatricopeptide repeat domain containing protein, putative, expressed
Locus_4436	1966	A	G	g	A	AT3G04760.1	PF01535	PTHR10483				AT3G04760.1		pentatricopeptide repeat domain containing protein, putative, expressed
Locus_4436	1984	G	A	a	G	AT3G04760.1	PF01535	PTHR10483				AT3G04760.1		pentatricopeptide repeat domain containing protein, putative, expressed
Locus_4436	2007	A	G	G	G	AT3G04760.1	PF01535	PTHR10483				AT3G04760.1		pentatricopeptide repeat domain containing protein, putative, expressed
Locus_4436	2050	T	A	A	a	AT3G04760.1	PF01535	PTHR10483				AT3G04760.1		pentatricopeptide repeat domain containing protein, putative, expressed
Locus_4455	48	T	C	C	T	Bra038098	PF00069	PTHR11042				AT1G53090.1	SPA4	SPA1-related 4
Locus_4493	429	T	C	C	T	Bra016705	PF00076	PTHR11732				AT1G14340.1		RNA-binding (RRM/RBD/RNP motifs) family protein
Locus_4493	447	C	G	G	C	Bra016705	PF00076	PTHR11732				AT1G14340.1		RNA-binding (RRM/RBD/RNP motifs) family protein
Locus_4493	1006	C	T	T	C	Bra016705	PF00076	PTHR11732				AT1G14340.1		RNA-binding (RRM/RBD/RNP motifs) family protein
Locus_4522	904	C	T	c	C	Bra009007	PF00026	PTHR13683	KOG1339			AT5G10770.1		Eukaryotic aspartyl protease family protein
Locus_4547	212	T	G	G	T	Bra017224	PF00201	PTHR11926	KOG1192	2.4.1.-	K13496	AT2G36750.1	UGT73C1	UDP-glucosyl transferase 73C1
Locus_4547	253	G	A	A	G	Bra017224	PF00201	PTHR11926	KOG1192	2.4.1.-	K13496	AT2G36750.1	UGT73C1	UDP-glucosyl transferase 73C1
Locus_4547	282	C	T	T	C	Bra017224	PF00201	PTHR11926	KOG1192	2.4.1.-	K13496	AT2G36750.1	UGT73C1	UDP-glucosyl transferase 73C1
Locus_4547	296	A	G	G	A	Bra017224	PF00201	PTHR11926	KOG1192	2.4.1.-	K13496	AT2G36750.1	UGT73C1	UDP-glucosyl transferase 73C1
Locus_4647	1096	A	G	G	G	Bra033451	PF00076	PTHR10432	KOG0131			AT3G52150.1		RNA-binding (RRM/RBD/RNP motifs) family protein
Locus_4657	152	T	A	a	T	Bra031132	PF00155,PF01212	PTHR11751	KOG0259	2.6.1.5	K00815	AT5G36160.1		Tyrosine transaminase family protein
Locus_4657	172	C	t	T	C	Bra031132	PF00155,PF01212	PTHR11751	KOG0259	2.6.1.5	K00815	AT5G36160.1		Tyrosine transaminase family protein
Locus_4657	243	A	T	T	A	Bra031132	PF00155,PF01212	PTHR11751	KOG0259	2.6.1.5	K00815	AT5G36160.1		Tyrosine transaminase family protein
Locus_4694	221	T	C	C	C	AT4G35090.1	PF00199,PF06628	PTHR11465	KOG0047	1.11.1.6	K03781	AT4G35090.1		catalase domain containing protein, expressed
Locus_4694	228	A	G	G	G	AT4G35090.1	PF00199,PF06628	PTHR11465	KOG0047	1.11.1.6	K03781	AT4G35090.1		catalase domain containing protein, expressed
Locus_4694	267	A	t	T	T	AT4G35090.1	PF00199,PF06628	PTHR11465	KOG0047	1.11.1.6	K03781	AT4G35090.1		catalase domain containing protein, expressed
Locus_4694	1799	T	g	g	G	AT4G35090.1	PF00199,PF06628	PTHR11465	KOG0047	1.11.1.6	K03781	AT4G35090.1		catalase domain containing protein, expressed
Locus_4703	786	A	C	C	C	Bra036805	PF06799					AT5G67370.1		Protein of unknown function (DUF1230)
Locus_4703	1097	T	A	A	A	Bra036805	PF06799					AT5G67370.1		Protein of unknown function (DUF1230)
Locus_4849	178	C	T	T	C	Bra023006	PF02517					AT2G35260.1
Locus_4849	249	G	T	T	G	Bra023006	PF02517					AT2G35260.1
Locus_4849	270	A	T	T	A	Bra023006	PF02517					AT2G35260.1
Locus_4968	51	T	C	C	C	Bra031632	PF00085	PTHR10438	KOG0907			AT1G08570.1	ACHT4	atypical CYS HIS rich thioredoxin 4
Locus_4975	198	G	C	c	G	Bra009997	PF04852					AT5G28490.1	LSH1	Protein of unknown function (DUF640)
Locus_5014	132	G	C	C	N	Bra006171	PF07944				K09955	AT5G12950.1		Putative glycosyl hydrolase of unknown function (DUF1680)
Locus_5014	168	T	A	a	N	Bra006171	PF07944				K09955	AT5G12950.1		Putative glycosyl hydrolase of unknown function (DUF1680)
Locus_5068	1278	G	A	a	G	AT3G59480.1	PF00294	PTHR10584	KOG2855	2.7.1.4	K00847	AT3G59480.1		kinase, pfkB family, putative, expressed
Locus_5179	335	C	T	T	C	Bra005738	PF04520					AT5G03230.1		Protein of unknown function, DUF584
Locus_5196	983	T	G	G	g	Bra007212	PF00732,PF05199	PTHR11552	KOG1238			AT3G56060.1		Glucose-methanol-choline (GMC) oxidoreductase family protein
Locus_5196	984	A	C	C	c	Bra007212	PF00732,PF05199	PTHR11552	KOG1238			AT3G56060.1		Glucose-methanol-choline (GMC) oxidoreductase family protein
Locus_5284	235	G	A	A	n	Bra019425	PF01451	PTHR11717	KOG3217	3.1.3.48	K01104	AT3G44620.1		protein tyrosine phosphatases;protein tyrosine phosphatases
Locus_5284	1192	T	C	C	T	Bra019425	PF01451	PTHR11717	KOG3217	3.1.3.48	K01104	AT3G44620.1		protein tyrosine phosphatases;protein tyrosine phosphatases
Locus_5320	426	G	T	T	T	Bra032019	PF00107	PTHR11695	KOG1196	1.3.1.74	K08070	AT5G16970.1	AER,AT-AER	alkenal reductase
Locus_5320	459	T	A	A	T	Bra032019	PF00107	PTHR11695	KOG1196	1.3.1.74	K08070	AT5G16970.1	AER,AT-AER	alkenal reductase
Locus_5320	489	T	C	C	T	Bra032019	PF00107	PTHR11695	KOG1196	1.3.1.74	K08070	AT5G16970.1	AER,AT-AER	alkenal reductase
Locus_5320	531	T	C	C	C	Bra032019	PF00107	PTHR11695	KOG1196	1.3.1.74	K08070	AT5G16970.1	AER,AT-AER	alkenal reductase
Locus_5320	543	T	C	C	C	Bra032019	PF00107	PTHR11695	KOG1196	1.3.1.74	K08070	AT5G16970.1	AER,AT-AER	alkenal reductase
Locus_5320	561	A	G	G	A	Bra032019	PF00107	PTHR11695	KOG1196	1.3.1.74	K08070	AT5G16970.1	AER,AT-AER	alkenal reductase
Locus_5320	791	C	G	G	G	Bra032019	PF00107	PTHR11695	KOG1196	1.3.1.74	K08070	AT5G16970.1	AER,AT-AER	alkenal reductase
Locus_5450	308	G	A	A	A	Bra007348	PF00595,PF03572					AT3G57680.1		Peptidase S41 family protein
Locus_5450	599	C	T	T	T	Bra007348	PF00595,PF03572					AT3G57680.1		Peptidase S41 family protein
Locus_5450	643	T	C	C	C	Bra007348	PF00595,PF03572					AT3G57680.1		Peptidase S41 family protein
Locus_5450	998	T	C	C	C	Bra007348	PF00595,PF03572					AT3G57680.1		Peptidase S41 family protein
Locus_5450	1111	T	C	C	C	Bra007348	PF00595,PF03572					AT3G57680.1		Peptidase S41 family protein
Locus_5450	1335	T	A	A	A	Bra007348	PF00595,PF03572					AT3G57680.1		Peptidase S41 family protein
Locus_5450	1695	A	C	C	C	Bra007348	PF00595,PF03572					AT3G57680.1		Peptidase S41 family protein
Locus_5450	1736	C	G	G	G	Bra007348	PF00595,PF03572					AT3G57680.1		Peptidase S41 family protein
Locus_5450	1794	A	G	G	G	Bra007348	PF00595,PF03572					AT3G57680.1		Peptidase S41 family protein
Locus_5450	1797	G	T	T	T	Bra007348	PF00595,PF03572					AT3G57680.1		Peptidase S41 family protein
Locus_5450	1805	T	C	C	C	Bra007348	PF00595,PF03572					AT3G57680.1		Peptidase S41 family protein
Locus_5477	504	T	G	g	g	Bra009763	PF01182	PTHR11054	KOG3147	3.1.1.31	K01057	AT5G24420.1	PGL5	6-phosphogluconolactonase 5
Locus_5477	505	A	C	c	c	Bra009763	PF01182	PTHR11054	KOG3147	3.1.1.31	K01057	AT5G24420.1	PGL5	6-phosphogluconolactonase 5
Locus_5477	615	T	A	A	W	Bra009763	PF01182	PTHR11054	KOG3147	3.1.1.31	K01057	AT5G24420.1	PGL5	6-phosphogluconolactonase 5
Locus_5545	274	T	T	A	W	Bra012961	PF00249	PTHR10641	KOG0048		K09422	AT5G61420.2	AtMYB28,HAG1,MYB28,PMG1	myb domain protein 28
Locus_5591	583	A	G	G	A	AT5G58870.1	PF06480,PF07728,PF00004,PF01434	PTHR23076	KOG0731	3.4.24.-	K03798	AT5G58870.1		OsFtsH7 FtsH protease, homologue of AtFtsH7, expressed
Locus_5591	634	T	G	G	T	AT5G58870.1	PF06480,PF07728,PF00004,PF01434	PTHR23076	KOG0731	3.4.24.-	K03798	AT5G58870.1		OsFtsH7 FtsH protease, homologue of AtFtsH7, expressed
Locus_5591	664	C	G	G	C	AT5G58870.1	PF06480,PF07728,PF00004,PF01434	PTHR23076	KOG0731	3.4.24.-	K03798	AT5G58870.1		OsFtsH7 FtsH protease, homologue of AtFtsH7, expressed
Locus_5591	667	G	T	T	G	AT5G58870.1	PF06480,PF07728,PF00004,PF01434	PTHR23076	KOG0731	3.4.24.-	K03798	AT5G58870.1		OsFtsH7 FtsH protease, homologue of AtFtsH7, expressed
Locus_5591	1015	A	G	G	A	AT5G58870.1	PF06480,PF07728,PF00004,PF01434	PTHR23076	KOG0731	3.4.24.-	K03798	AT5G58870.1		OsFtsH7 FtsH protease, homologue of AtFtsH7, expressed
Locus_5591	1423	T	A	A	T	AT5G58870.1	PF06480,PF07728,PF00004,PF01434	PTHR23076	KOG0731	3.4.24.-	K03798	AT5G58870.1		OsFtsH7 FtsH protease, homologue of AtFtsH7, expressed
Locus_5591	1985	G	a	A	A	AT5G58870.1	PF06480,PF07728,PF00004,PF01434	PTHR23076	KOG0731	3.4.24.-	K03798	AT5G58870.1		OsFtsH7 FtsH protease, homologue of AtFtsH7, expressed
Locus_5591	2272	A	G	G	A	AT5G58870.1	PF06480,PF07728,PF00004,PF01434	PTHR23076	KOG0731	3.4.24.-	K03798	AT5G58870.1		OsFtsH7 FtsH protease, homologue of AtFtsH7, expressed
Locus_5591	2287	A	G	G	A	AT5G58870.1	PF06480,PF07728,PF00004,PF01434	PTHR23076	KOG0731	3.4.24.-	K03798	AT5G58870.1		OsFtsH7 FtsH protease, homologue of AtFtsH7, expressed
Locus_5591	2357	T	G	G	T	AT5G58870.1	PF06480,PF07728,PF00004,PF01434	PTHR23076	KOG0731	3.4.24.-	K03798	AT5G58870.1		OsFtsH7 FtsH protease, homologue of AtFtsH7, expressed
Locus_5591	2877	A	c	C	A	AT5G58870.1	PF06480,PF07728,PF00004,PF01434	PTHR23076	KOG0731	3.4.24.-	K03798	AT5G58870.1		OsFtsH7 FtsH protease, homologue of AtFtsH7, expressed
Locus_5623	2046	C	T	T	T	AT5G28960.1						AT5G28960.1		expressed protein
Locus_5811	1596	A	C	C	N	Bra019390	PF12056					AT4G22270.1	ATMRB1,MRB1	Protein of unknown function (DUF3537)
Locus_6133	787	T	C	C	T	Bra004496	PF12576					AT2G46915.1		Protein of unknown function (DUF3754)
Locus_6520	187	G	A	A	A	Bra017008	PF04187,PF11891					AT2G40400.1		Protein of unknown function (DUF399 and DUF3411)
Locus_6520	189	T	C	C	C	Bra017008	PF04187,PF11891					AT2G40400.1		Protein of unknown function (DUF399 and DUF3411)
Locus_6520	318	A	C	C	C	Bra017008	PF04187,PF11891					AT2G40400.1		Protein of unknown function (DUF399 and DUF3411)
Locus_6520	330	G	T	T	T	Bra017008	PF04187,PF11891					AT2G40400.1		Protein of unknown function (DUF399 and DUF3411)
Locus_6520	348	A	T	T	T	Bra017008	PF04187,PF11891					AT2G40400.1		Protein of unknown function (DUF399 and DUF3411)
Locus_6520	483	C	T	t	n	Bra017008	PF04187,PF11891					AT2G40400.1		Protein of unknown function (DUF399 and DUF3411)
Locus_6520	513	T	A	A	A	Bra017008	PF04187,PF11891					AT2G40400.1		Protein of unknown function (DUF399 and DUF3411)
Locus_6520	565	C	G	G	G	Bra017008	PF04187,PF11891					AT2G40400.1		Protein of unknown function (DUF399 and DUF3411)
Locus_6536	181	T	A	A	T	Bra027196		PTHR23160	KOG0978			AT3G16000.1	MFP1	MAR binding filament-like protein 1
Locus_6536	228	C	T	T	C	Bra027196		PTHR23160	KOG0978			AT3G16000.1	MFP1	MAR binding filament-like protein 1
Locus_6536	231	A	T	T	A	Bra027196		PTHR23160	KOG0978			AT3G16000.1	MFP1	MAR binding filament-like protein 1
Locus_6536	270	A	C	C	A	Bra027196		PTHR23160	KOG0978			AT3G16000.1	MFP1	MAR binding filament-like protein 1
Locus_6536	308	A	G	G	A	Bra027196		PTHR23160	KOG0978			AT3G16000.1	MFP1	MAR binding filament-like protein 1
Locus_6536	328	G	A	A	G	Bra027196		PTHR23160	KOG0978			AT3G16000.1	MFP1	MAR binding filament-like protein 1
Locus_6536	339	C	T	T	C	Bra027196		PTHR23160	KOG0978			AT3G16000.1	MFP1	MAR binding filament-like protein 1
Locus_6536	349	T	A	A	T	Bra027196		PTHR23160	KOG0978			AT3G16000.1	MFP1	MAR binding filament-like protein 1
Locus_6536	2278	A	T	T	T	Bra027196		PTHR23160	KOG0978			AT3G16000.1	MFP1	MAR binding filament-like protein 1
Locus_6693	445	T	G	G	G	Bra030589	PF00515,PF07719					AT1G04770.1		Tetratricopeptide repeat (TPR)-like superfamily protein
Locus_6693	447	C	T	T	T	Bra030589	PF00515,PF07719					AT1G04770.1		Tetratricopeptide repeat (TPR)-like superfamily protein
Locus_6693	892	A	T	T	A	Bra030589	PF00515,PF07719					AT1G04770.1		Tetratricopeptide repeat (TPR)-like superfamily protein
Locus_6693	1217	G	A	A	n	Bra030589	PF00515,PF07719					AT1G04770.1		Tetratricopeptide repeat (TPR)-like superfamily protein
Locus_6704	2383	C	T	t	C	Bra004999						AT2G39950.1
Locus_6785	3666	C	A	A	C	Bra001223	PF00400	PTHR19854				AT3G06880.2		Transducin/WD40 repeat-like superfamily protein
Locus_6932	277	T	C	C	T	AT2G41680.1	PF07992,PF00070,PF00085,PF00462	PTHR22912	KOG0404	1.8.1.9	K00384	AT2G41680.1		bifunctional thioredoxin reductase/thioredoxin, putative, expressed
Locus_6932	1423	C	A	A	A	AT2G41680.1	PF07992,PF00070,PF00085,PF00462	PTHR22912	KOG0404	1.8.1.9	K00384	AT2G41680.1		bifunctional thioredoxin reductase/thioredoxin, putative, expressed
Locus_6932	1471	C	T	T	T	AT2G41680.1	PF07992,PF00070,PF00085,PF00462	PTHR22912	KOG0404	1.8.1.9	K00384	AT2G41680.1		bifunctional thioredoxin reductase/thioredoxin, putative, expressed
Locus_6932	1476	G	T	T	T	AT2G41680.1	PF07992,PF00070,PF00085,PF00462	PTHR22912	KOG0404	1.8.1.9	K00384	AT2G41680.1		bifunctional thioredoxin reductase/thioredoxin, putative, expressed
Locus_6932	1502	C	A	A	A	AT2G41680.1	PF07992,PF00070,PF00085,PF00462	PTHR22912	KOG0404	1.8.1.9	K00384	AT2G41680.1		bifunctional thioredoxin reductase/thioredoxin, putative, expressed
Locus_6932	1544	T	C	C	C	AT2G41680.1	PF07992,PF00070,PF00085,PF00462	PTHR22912	KOG0404	1.8.1.9	K00384	AT2G41680.1		bifunctional thioredoxin reductase/thioredoxin, putative, expressed
Locus_6932	1578	G	T	T	G	AT2G41680.1	PF07992,PF00070,PF00085,PF00462	PTHR22912	KOG0404	1.8.1.9	K00384	AT2G41680.1		bifunctional thioredoxin reductase/thioredoxin, putative, expressed
Locus_7232	2282	T	C	C	C	AT5G55930.1	PF03169	PTHR22601	KOG2262			AT5G55930.1		oligopeptide transporter, putative, expressed
Locus_7232	2333	C	T	T	T	AT5G55930.1	PF03169	PTHR22601	KOG2262			AT5G55930.1		oligopeptide transporter, putative, expressed
Locus_7232	2337	C	T	T	T	AT5G55930.1	PF03169	PTHR22601	KOG2262			AT5G55930.1		oligopeptide transporter, putative, expressed
Locus_7232	2369	T	A	a	a	AT5G55930.1	PF03169	PTHR22601	KOG2262			AT5G55930.1		oligopeptide transporter, putative, expressed
Locus_7232	3245	T	C	C	C	AT5G55930.1	PF03169	PTHR22601	KOG2262			AT5G55930.1		oligopeptide transporter, putative, expressed
Locus_7402	691	A	C	c	n	AT5G58670.1	PF09279,PF00388,PF00387,PF00168	PTHR10336	KOG0169	3.1.4.11	K05857	AT5G58670.1		phospholipase C, putative, expressed
Locus_7402	692	G	T	t	g	AT5G58670.1	PF09279,PF00388,PF00387,PF00168	PTHR10336	KOG0169	3.1.4.11	K05857	AT5G58670.1		phospholipase C, putative, expressed
Locus_7402	693	T	C	c	t	AT5G58670.1	PF09279,PF00388,PF00387,PF00168	PTHR10336	KOG0169	3.1.4.11	K05857	AT5G58670.1		phospholipase C, putative, expressed
Locus_7402	1878	T	G	G	T	AT5G58670.1	PF09279,PF00388,PF00387,PF00168	PTHR10336	KOG0169	3.1.4.11	K05857	AT5G58670.1		phospholipase C, putative, expressed
Locus_7402	1912	G	A	A	G	AT5G58670.1	PF09279,PF00388,PF00387,PF00168	PTHR10336	KOG0169	3.1.4.11	K05857	AT5G58670.1		phospholipase C, putative, expressed
Locus_7496	257	A	A	G	n
Locus_7564	524	A	G	G	G	AT5G01220.1	PF00534	PTHR12526	KOG1111	2.4.1.-	K06119	AT5G01220.1		glycosyl transferase, group 1 domain containing protein, expressed
Locus_7636	1276	T	C	C	T	Bra003057	PF06203					AT5G53420.1		CCT motif family protein
Locus_7636	1381	A	G	G	A	Bra003057	PF06203					AT5G53420.1		CCT motif family protein
Locus_7895	14	C	T	T	T	Bra004545	PF00069,PF00400	PTHR22850	KOG1033			AT2G46340.1	SPA1	SPA (suppressor of phyA-105) protein family
Locus_7895	89	A	G	G	G	Bra004545	PF00069,PF00400	PTHR22850	KOG1033			AT2G46340.1	SPA1	SPA (suppressor of phyA-105) protein family
Locus_7895	125	C	a	A	A	Bra004545	PF00069,PF00400	PTHR22850	KOG1033			AT2G46340.1	SPA1	SPA (suppressor of phyA-105) protein family
Locus_7895	1630	G	T	T	G	Bra004545	PF00069,PF00400	PTHR22850	KOG1033			AT2G46340.1	SPA1	SPA (suppressor of phyA-105) protein family
Locus_7895	1712	A	G	G	A	Bra004545	PF00069,PF00400	PTHR22850	KOG1033			AT2G46340.1	SPA1	SPA (suppressor of phyA-105) protein family
Locus_7895	1754	A	G	G	A	Bra004545	PF00069,PF00400	PTHR22850	KOG1033			AT2G46340.1	SPA1	SPA (suppressor of phyA-105) protein family
Locus_7895	1775	G	A	A	G	Bra004545	PF00069,PF00400	PTHR22850	KOG1033			AT2G46340.1	SPA1	SPA (suppressor of phyA-105) protein family
Locus_7895	1801	G	A	A	G	Bra004545	PF00069,PF00400	PTHR22850	KOG1033			AT2G46340.1	SPA1	SPA (suppressor of phyA-105) protein family
Locus_7958	658	C	T	T	C	Bra014550	PF01095					AT3G59010.1	PME61	pectin methylesterase 61
Locus_8074	1682	A	T	T	t	Bra024380	PF01554	PTHR11206	KOG1347			AT5G65380.1		MATE efflux family protein
Locus_8100	259	G	a	A	G	Bra036258						AT4G02530.1		chloroplast thylakoid lumen protein
Locus_8143	322	G	C	C	G	Bra013968	PF01722	PTHR12735	KOG2313			AT5G17560.1		BolA-like family protein
Locus_8143	324	G	T	T	G	Bra013968	PF01722	PTHR12735	KOG2313			AT5G17560.1		BolA-like family protein
Locus_8143	335	G	A	A	G	Bra013968	PF01722	PTHR12735	KOG2313			AT5G17560.1		BolA-like family protein
Locus_8143	360	T	A	A	T	Bra013968	PF01722	PTHR12735	KOG2313			AT5G17560.1		BolA-like family protein
Locus_8143	1082	T	C	C	T	Bra013968	PF01722	PTHR12735	KOG2313			AT5G17560.1		BolA-like family protein
Locus_8526	938	G	A	A	G	Bra024995	PF10604,PF03364,PF00407				K14496	AT4G17870.1	PYR1,RCAR11	Polyketide cyclase/dehydrase and lipid transport superfamily protein
Locus_8526	1170	A	G	G	G	Bra024995	PF10604,PF03364,PF00407				K14496	AT4G17870.1	PYR1,RCAR11	Polyketide cyclase/dehydrase and lipid transport superfamily protein
Locus_8553	788	G	A	A	G	AT4G30400.1	PF00097	PTHR22764				AT4G30400.1		RING-H2 finger protein, putative, expressed
Locus_8553	861	G	A	A	G	AT4G30400.1	PF00097	PTHR22764				AT4G30400.1		RING-H2 finger protein, putative, expressed
Locus_8588	675	C	T	T	C	Bra011374	PF00069,PF07714	PTHR23258	KOG1187			AT4G32710.1		Protein kinase superfamily protein
Locus_8588	785	C	T	T	C	Bra011374	PF00069,PF07714	PTHR23258	KOG1187			AT4G32710.1		Protein kinase superfamily protein
Locus_8588	805	G	C	C	G	Bra011374	PF00069,PF07714	PTHR23258	KOG1187			AT4G32710.1		Protein kinase superfamily protein
Locus_8588	814	C	A	A	C	Bra011374	PF00069,PF07714	PTHR23258	KOG1187			AT4G32710.1		Protein kinase superfamily protein
Locus_8654	457	G	A	a	G	Bra026476	PF00225	PTHR16012				AT5G23910.1		ATP binding microtubule motor family protein
Locus_8663	57	C	T	T	T	AT5G49030.2	PF00133,PF08264	PTHR11946	KOG0433	6.1.1.5	K01870	AT5G49030.2		tRNA synthetase class I, putative, expressed
Locus_8663	115	C	G	G	G	AT5G49030.2	PF00133,PF08264	PTHR11946	KOG0433	6.1.1.5	K01870	AT5G49030.2		tRNA synthetase class I, putative, expressed
Locus_8663	117	A	G	G	G	AT5G49030.2	PF00133,PF08264	PTHR11946	KOG0433	6.1.1.5	K01870	AT5G49030.2		tRNA synthetase class I, putative, expressed
Locus_8663	2683	C	A	A	C	AT5G49030.2	PF00133,PF08264	PTHR11946	KOG0433	6.1.1.5	K01870	AT5G49030.2		tRNA synthetase class I, putative, expressed
Locus_8663	2774	C	A	A	A	AT5G49030.2	PF00133,PF08264	PTHR11946	KOG0433	6.1.1.5	K01870	AT5G49030.2		tRNA synthetase class I, putative, expressed
Locus_8663	2849	C	T	T	C	AT5G49030.2	PF00133,PF08264	PTHR11946	KOG0433	6.1.1.5	K01870	AT5G49030.2		tRNA synthetase class I, putative, expressed
Locus_8663	3115	A	G	G	A	AT5G49030.2	PF00133,PF08264	PTHR11946	KOG0433	6.1.1.5	K01870	AT5G49030.2		tRNA synthetase class I, putative, expressed
Locus_8663	3191	T	G	G	T	AT5G49030.2	PF00133,PF08264	PTHR11946	KOG0433	6.1.1.5	K01870	AT5G49030.2		tRNA synthetase class I, putative, expressed
Locus_8663	3328	G	C	C	S	AT5G49030.2	PF00133,PF08264	PTHR11946	KOG0433	6.1.1.5	K01870	AT5G49030.2		tRNA synthetase class I, putative, expressed
Locus_8663	3349	C	A	A	c	AT5G49030.2	PF00133,PF08264	PTHR11946	KOG0433	6.1.1.5	K01870	AT5G49030.2		tRNA synthetase class I, putative, expressed
Locus_8839	1708	A	G	G	A	Bra035818	PF00067	PTHR19383	KOG0156	1.14.-.-	K00517	AT3G20950.1	CYP705A32	cytochrome P450, family 705, subfamily A, polypeptide 32
Locus_9056	241	G	A	a	G	Bra003680	PF08100,PF00891	PTHR11746	KOG3178			AT1G77520.1		O-methyltransferase family protein
Locus_9056	276	G	A	a	G	Bra003680	PF08100,PF00891	PTHR11746	KOG3178			AT1G77520.1		O-methyltransferase family protein
Locus_9056	332	A	G	g	A	Bra003680	PF08100,PF00891	PTHR11746	KOG3178			AT1G77520.1		O-methyltransferase family protein
Locus_9108	922	T	G	g	G	AT1G77920.1	PF00170,PF07716				K14431	AT1G77920.1		transcription factor, putative, expressed
Locus_9108	942	G	A	a	A	AT1G77920.1	PF00170,PF07716				K14431	AT1G77920.1		transcription factor, putative, expressed
Locus_9108	954	G	T	T	T	AT1G77920.1	PF00170,PF07716				K14431	AT1G77920.1		transcription factor, putative, expressed
Locus_9108	977	G	A	A	A	AT1G77920.1	PF00170,PF07716				K14431	AT1G77920.1		transcription factor, putative, expressed
Locus_9108	1020	T	C	C	C	AT1G77920.1	PF00170,PF07716				K14431	AT1G77920.1		transcription factor, putative, expressed
Locus_9108	1052	G	C	C	C	AT1G77920.1	PF00170,PF07716				K14431	AT1G77920.1		transcription factor, putative, expressed
Locus_9376	163	A	G	g	n	Bra025224	PF12046					AT3G26710.1	CCB1	cofactor assembly of complex C
Locus_9376	799	T	G	t	K	Bra025224	PF12046					AT3G26710.1	CCB1	cofactor assembly of complex C
Locus_9376	800	A	G	a	R	Bra025224	PF12046					AT3G26710.1	CCB1	cofactor assembly of complex C
Locus_9502	70	G	T	T	k	AT1G67730.1	PF00106	PTHR19410	KOG1014			AT1G67730.1		oxidoreductase, short chain dehydrogenase/reductase family, putative, expressed
Locus_9502	1979	T	G	G	K	AT1G67730.1	PF00106	PTHR19410	KOG1014			AT1G67730.1		oxidoreductase, short chain dehydrogenase/reductase family, putative, expressed
Locus_9502	1980	C	A	A	M	AT1G67730.1	PF00106	PTHR19410	KOG1014			AT1G67730.1		oxidoreductase, short chain dehydrogenase/reductase family, putative, expressed
Locus_9689	489	C	T	T	T	AT5G16710.1	PF02798	PTHR11260	KOG1422			AT5G16710.1		glutathione S-transferase, N-terminal domain containing protein, expressed
Locus_9689	549	T	G	t	G	AT5G16710.1	PF02798	PTHR11260	KOG1422			AT5G16710.1		glutathione S-transferase, N-terminal domain containing protein, expressed
Locus_9893	1277	A	A	t	W	Bra003526	PF01477,PF00305	PTHR11771		1.13.11.12	K00454	AT3G45140.1	ATLOX2,LOX2	lipoxygenase 2
Locus_9970	1634	C	T	T	C	Bra014385	PF02536		KOG1267			AT1G21150.1		Mitochondrial transcription termination factor family protein
Locus_10645	1414	A	G	g	g	Bra023006	PF02517					AT2G35260.1
Locus_10927	1587	T	G	g	n	Bra007068						AT3G54360.1		zinc ion binding
Locus_10968	134	C	G	G	G	AT4G09650.1	PF00213	PTHR11910	KOG1662	3.6.3.14	K02113	AT4G09650.1		ATP synthase F1, delta subunit family protein, putative, expressed
Locus_10968	1585	G	c	C	g	AT4G09650.1	PF00213	PTHR11910	KOG1662	3.6.3.14	K02113	AT4G09650.1		ATP synthase F1, delta subunit family protein, putative, expressed
Locus_11019	363	C	T	T	T	Bra011733	PF00557	PTHR10804	KOG2738	3.4.11.18	K01265	AT4G37040.1	MAP1D	methionine aminopeptidase 1D
Locus_11019	396	C	T	T	C	Bra011733	PF00557	PTHR10804	KOG2738	3.4.11.18	K01265	AT4G37040.1	MAP1D	methionine aminopeptidase 1D
Locus_11019	550	G	A	A	A	Bra011733	PF00557	PTHR10804	KOG2738	3.4.11.18	K01265	AT4G37040.1	MAP1D	methionine aminopeptidase 1D
Locus_11019	580	C	T	T	C	Bra011733	PF00557	PTHR10804	KOG2738	3.4.11.18	K01265	AT4G37040.1	MAP1D	methionine aminopeptidase 1D
Locus_11019	586	T	G	G	T	Bra011733	PF00557	PTHR10804	KOG2738	3.4.11.18	K01265	AT4G37040.1	MAP1D	methionine aminopeptidase 1D
Locus_11019	598	A	G	G	G	Bra011733	PF00557	PTHR10804	KOG2738	3.4.11.18	K01265	AT4G37040.1	MAP1D	methionine aminopeptidase 1D
Locus_11100	1013	A	G	G	A
Locus_11630	487	T	C	c	T	Bra004147	PF01408	PTHR22604	KOG2741			AT1G66130.1		NAD(P)-binding Rossmann-fold superfamily protein
Locus_11630	542	T	G	G	T	Bra004147	PF01408	PTHR22604	KOG2741			AT1G66130.1		NAD(P)-binding Rossmann-fold superfamily protein
Locus_11630	557	G	T	T	G	Bra004147	PF01408	PTHR22604	KOG2741			AT1G66130.1		NAD(P)-binding Rossmann-fold superfamily protein
Locus_11678	27	G	C	C	C	Bra005345	PF00187,PF00182	PTHR22595	KOG4742			AT2G43590.1		Chitinase family protein
Locus_11678	76	A	G	G	A	Bra005345	PF00187,PF00182	PTHR22595	KOG4742			AT2G43590.1		Chitinase family protein
Locus_11764	359	T	G	G	G	AT1G26770.2	PF03330,PF01357					AT1G26770.2		expansin precursor, putative, expressed
Locus_11764	407	T	G	g	G	AT1G26770.2	PF03330,PF01357					AT1G26770.2		expansin precursor, putative, expressed
Locus_11764	409	G	A	a	G	AT1G26770.2	PF03330,PF01357					AT1G26770.2		expansin precursor, putative, expressed
Locus_12089	526	A	G	g	a	Bra020489	PF00067	PTHR19383	KOG0156	1.14.-.-	K00517	AT5G25120.1	CYP71B11	ytochrome p450, family 71, subfamily B, polypeptide 11
Locus_12089	640	G	A	A	G	Bra020489	PF00067	PTHR19383	KOG0156	1.14.-.-	K00517	AT5G25120.1	CYP71B11	ytochrome p450, family 71, subfamily B, polypeptide 11
Locus_12173	577	C	T	T	T	Bra014154	PF00234					AT1G48750.1		Bifunctional inhibitor/lipid-transfer protein/seed storage 2S albumin superfamily protein
Locus_12221	199	C	A	A	c	Bra012971	PF00743,PF03486,PF07992	PTHR23023	KOG1399			AT5G61290.1		Flavin-binding monooxygenase family protein
Locus_12221	254	C	T	T	C	Bra012971	PF00743,PF03486,PF07992	PTHR23023	KOG1399			AT5G61290.1		Flavin-binding monooxygenase family protein
Locus_12221	359	T	G	G	K	Bra012971	PF00743,PF03486,PF07992	PTHR23023	KOG1399			AT5G61290.1		Flavin-binding monooxygenase family protein
Locus_12221	368	A	G	G	R	Bra012971	PF00743,PF03486,PF07992	PTHR23023	KOG1399			AT5G61290.1		Flavin-binding monooxygenase family protein
Locus_12221	436	T	A	A	T	Bra012971	PF00743,PF03486,PF07992	PTHR23023	KOG1399			AT5G61290.1		Flavin-binding monooxygenase family protein
Locus_12221	604	G	T	T	K	Bra012971	PF00743,PF03486,PF07992	PTHR23023	KOG1399			AT5G61290.1		Flavin-binding monooxygenase family protein
Locus_12221	865	G	A	A	G	Bra012971	PF00743,PF03486,PF07992	PTHR23023	KOG1399			AT5G61290.1		Flavin-binding monooxygenase family protein
Locus_12221	1160	T	G	t	n	Bra012971	PF00743,PF03486,PF07992	PTHR23023	KOG1399			AT5G61290.1		Flavin-binding monooxygenase family protein
Locus_12221	1317	G	T	T	G	Bra012971	PF00743,PF03486,PF07992	PTHR23023	KOG1399			AT5G61290.1		Flavin-binding monooxygenase family protein
Locus_12221	1388	T	A	A	T	Bra012971	PF00743,PF03486,PF07992	PTHR23023	KOG1399			AT5G61290.1		Flavin-binding monooxygenase family protein
Locus_12221	1447	T	A	A	T	Bra012971	PF00743,PF03486,PF07992	PTHR23023	KOG1399			AT5G61290.1		Flavin-binding monooxygenase family protein
Locus_12221	1474	A	T	T	A	Bra012971	PF00743,PF03486,PF07992	PTHR23023	KOG1399			AT5G61290.1		Flavin-binding monooxygenase family protein
Locus_12449	176	C	T	t	c
Locus_12449	199	G	A	A	g
Locus_12449	297	C	T	T	n
Locus_12773	41	T	C	C	C
Locus_12773	69	C	t	T	T
Locus_12773	138	G	a	A	A
Locus_12773	181	T	A	A	A
Locus_12773	273	A	G	G	G
Locus_12773	297	C	T	T	T
Locus_12773	344	T	C	C	C
Locus_13153	16	G	C	C	C	AT3G13062.3		PTHR19308	KOG2761			AT3G13062.3		START domain containing protein, putative, expressed
Locus_13837	696	A	G	G	R	Bra035563	PF05697,PF00254,PF05698					AT5G55220.1		trigger factor type chaperone family protein
Locus_13837	698	G	C	C	S	Bra035563	PF05697,PF00254,PF05698					AT5G55220.1		trigger factor type chaperone family protein
Locus_15159	1318	C	T	T	C	Bra029778	PF00249	PTHR12802	KOG0724			AT3G09600.1		Homeodomain-like superfamily protein
Locus_15159	1349	G	c	C	G	Bra029778	PF00249	PTHR12802	KOG0724			AT3G09600.1		Homeodomain-like superfamily protein
Locus_15159	1584	T	C	C	T	Bra029778	PF00249	PTHR12802	KOG0724			AT3G09600.1		Homeodomain-like superfamily protein
Locus_15513	1713	A	G	G	A	Bra013579	PF01507,PF00085	PTHR18929	KOG0189	1.8.4.9	K05907	AT4G21990.1	APR3,ATAPR3,PRH-26,PRH26	APS reductase 3
Locus_15641	1045	T	C	C	T	Bra038032	PF01852	PTHR19308	KOG2761			AT1G55960.1		Polyketide cyclase/dehydrase and lipid transport superfamily protein
Locus_15641	1091	C	T	T	C	Bra038032	PF01852	PTHR19308	KOG2761			AT1G55960.1		Polyketide cyclase/dehydrase and lipid transport superfamily protein
Locus_15641	1163	G	A	A	G	Bra038032	PF01852	PTHR19308	KOG2761			AT1G55960.1		Polyketide cyclase/dehydrase and lipid transport superfamily protein
Locus_15641	1190	C	T	T	C	Bra038032	PF01852	PTHR19308	KOG2761			AT1G55960.1		Polyketide cyclase/dehydrase and lipid transport superfamily protein
Locus_15641	1292	A	G	G	A	Bra038032	PF01852	PTHR19308	KOG2761			AT1G55960.1		Polyketide cyclase/dehydrase and lipid transport superfamily protein
Locus_15641	1312	T	G	G	T	Bra038032	PF01852	PTHR19308	KOG2761			AT1G55960.1		Polyketide cyclase/dehydrase and lipid transport superfamily protein
Locus_15641	1375	G	C	C	G	Bra038032	PF01852	PTHR19308	KOG2761			AT1G55960.1		Polyketide cyclase/dehydrase and lipid transport superfamily protein
Locus_15882	570	A	C	C	C	Bra027083	PF00504	PTHR21649			K08909	AT1G61520.1	LHCA3	photosystem I light harvesting complex gene 3
Locus_15888	838	G	C	C	C	Bra040903	PF00917	PTHR10420	KOG1987			AT3G20370.1		TRAF-like family protein
Locus_15888	842	T	C	c	c	Bra040903	PF00917	PTHR10420	KOG1987			AT3G20370.1		TRAF-like family protein
Locus_16357	789	A	g	G	G	AT3G54600.1	PF01965	PTHR11019	KOG2764			AT3G54600.1		DJ-1 family protein, putative, expressed
Locus_18927	1060	A	G	G	A	Bra006215	PF00561	PTHR10992	KOG1454			AT5G13800.1	CRN1,PPH	pheophytinase
Locus_18927	1070	T	C	C	T	Bra006215	PF00561	PTHR10992	KOG1454			AT5G13800.1	CRN1,PPH	pheophytinase
Locus_18927	1431	T	A	A	T	Bra006215	PF00561	PTHR10992	KOG1454			AT5G13800.1	CRN1,PPH	pheophytinase
Locus_18927	1695	G	A	A	G	Bra006215	PF00561	PTHR10992	KOG1454			AT5G13800.1	CRN1,PPH	pheophytinase
Locus_19004	281	G	T	T	T
Locus_19004	1063	A	G	G	A
Locus_19004	1064	T	C	C	T
Locus_19004	1117	T	C	C	T
Locus_19254	122	C	T	T	C	Bra003775	PF01553	PTHR10983	KOG1505	2.3.1.-,2.3.1.51	K13513	AT1G75020.1	LPAT4	lysophosphatidyl acyltransferase 4
Locus_19254	170	G	t	T	G	Bra003775	PF01553	PTHR10983	KOG1505	2.3.1.-,2.3.1.51	K13513	AT1G75020.1	LPAT4	lysophosphatidyl acyltransferase 4
Locus_20207	583	A	T	T	T	Bra028625	PF00719	PTHR10286				AT5G09650.1	AtPPa6,PPa6	pyrophosphorylase 6
Locus_20207	606	G	a	A	G	Bra028625	PF00719	PTHR10286				AT5G09650.1	AtPPa6,PPa6	pyrophosphorylase 6
Locus_20509	210	G	A	a	G	Bra029355	PF00682	PTHR10277	KOG2367			AT5G23010.1	IMS3,MAM1	methylthioalkylmalate synthase 1
Locus_20509	215	A	C	c	C	Bra029355	PF00682	PTHR10277	KOG2367			AT5G23010.1	IMS3,MAM1	methylthioalkylmalate synthase 1
Locus_20509	283	T	T	g	G	Bra029355	PF00682	PTHR10277	KOG2367			AT5G23010.1	IMS3,MAM1	methylthioalkylmalate synthase 1
Locus_20509	318	T	C	C	C	Bra029355	PF00682	PTHR10277	KOG2367			AT5G23010.1	IMS3,MAM1	methylthioalkylmalate synthase 1
Locus_20509	324	T	C	C	C	Bra029355	PF00682	PTHR10277	KOG2367			AT5G23010.1	IMS3,MAM1	methylthioalkylmalate synthase 1
Locus_20509	545	C	T	T	c	Bra029355	PF00682	PTHR10277	KOG2367			AT5G23010.1	IMS3,MAM1	methylthioalkylmalate synthase 1
Locus_20509	669	T	C	C	T	Bra029355	PF00682	PTHR10277	KOG2367			AT5G23010.1	IMS3,MAM1	methylthioalkylmalate synthase 1
Locus_20509	974	G	A	A	g	Bra029355	PF00682	PTHR10277	KOG2367			AT5G23010.1	IMS3,MAM1	methylthioalkylmalate synthase 1
Locus_20509	1088	T	G	G	T	Bra029355	PF00682	PTHR10277	KOG2367			AT5G23010.1	IMS3,MAM1	methylthioalkylmalate synthase 1
Locus_20509	1425	A	G	G	a	Bra029355	PF00682	PTHR10277	KOG2367			AT5G23010.1	IMS3,MAM1	methylthioalkylmalate synthase 1
Locus_20509	1617	C	T	T	C	Bra029355	PF00682	PTHR10277	KOG2367			AT5G23010.1	IMS3,MAM1	methylthioalkylmalate synthase 1
Locus_20751	159	C	T	T	c	Bra023450	PF00180	PTHR11835	KOG0786	1.1.1.85	K00052	AT5G14200.1	ATIMD1,IMD1	isopropylmalate dehydrogenase 1
Locus_20751	198	A	C	c	a	Bra023450	PF00180	PTHR11835	KOG0786	1.1.1.85	K00052	AT5G14200.1	ATIMD1,IMD1	isopropylmalate dehydrogenase 1
Locus_20751	323	T	C	C	t	Bra023450	PF00180	PTHR11835	KOG0786	1.1.1.85	K00052	AT5G14200.1	ATIMD1,IMD1	isopropylmalate dehydrogenase 1
Locus_20751	380	T	G	G	T	Bra023450	PF00180	PTHR11835	KOG0786	1.1.1.85	K00052	AT5G14200.1	ATIMD1,IMD1	isopropylmalate dehydrogenase 1
Locus_20798	1583	A	G	G	G	Bra019912	PF00295					AT1G10640.1		Pectin lyase-like superfamily protein
Locus_21104	475	A	C	c	c	AT1G52230.1	PF03244				K02695	AT1G52230.1		expressed protein
Locus_21104	533	T	A	A	a	AT1G52230.1	PF03244				K02695	AT1G52230.1		expressed protein
Locus_21104	589	A	C	C	M	AT1G52230.1	PF03244				K02695	AT1G52230.1		expressed protein
Locus_21346	1528	C	T	T	C	Bra020448	PF07466					AT5G57345.1
Locus_21444	1915	C	T	t	c	Bra000093						AT2G38790.1
Locus_21444	1978	G	T	t	g	Bra000093						AT2G38790.1
Locus_21858	3113	G	C	c	g	AT1G78940.1	PF00069,PF07714	PTHR23258	KOG1187			AT1G78940.1		serine threonine kinase, putative, expressed
Locus_22377	1384	A	G	G	A	Bra025382	PF12204					AT3G29185.1		Domain of unknown function (DUF3598)
Locus_22381	735	T	c	C	n	AT2G06520.1	PF06596					AT2G06520.1		ultraviolet-B-repressible protein, putative, expressed
Locus_22429	256	T	G	G	t	AT1G57750.2		PTHR19383	KOG0157			AT1G57750.2		cytochrome P450, putative, expressed
Locus_22429	727	T	A	A	T	AT1G57750.2		PTHR19383	KOG0157			AT1G57750.2		cytochrome P450, putative, expressed
Locus_22429	747	T	C	C	C	AT1G57750.2		PTHR19383	KOG0157			AT1G57750.2		cytochrome P450, putative, expressed
Locus_22491	356	A	T	t	n	Bra015999	PF00197					AT1G73325.1		Kunitz family trypsin and protease inhibitor protein
Locus_22491	400	A	G	G	G	Bra015999	PF00197					AT1G73325.1		Kunitz family trypsin and protease inhibitor protein
Locus_22491	409	G	A	A	A	Bra015999	PF00197					AT1G73325.1		Kunitz family trypsin and protease inhibitor protein
Locus_22491	419	G	C	C	C	Bra015999	PF00197					AT1G73325.1		Kunitz family trypsin and protease inhibitor protein
Locus_22491	664	C	T	T	T	Bra015999	PF00197					AT1G73325.1		Kunitz family trypsin and protease inhibitor protein
Locus_22491	679	T	C	C	C	Bra015999	PF00197					AT1G73325.1		Kunitz family trypsin and protease inhibitor protein
Locus_22491	731	T	A	A	A	Bra015999	PF00197					AT1G73325.1		Kunitz family trypsin and protease inhibitor protein
Locus_22491	733	T	A	A	A	Bra015999	PF00197					AT1G73325.1		Kunitz family trypsin and protease inhibitor protein
Locus_22491	775	T	G	G	G	Bra015999	PF00197					AT1G73325.1		Kunitz family trypsin and protease inhibitor protein
Locus_22491	795	A	C	C	C	Bra015999	PF00197					AT1G73325.1		Kunitz family trypsin and protease inhibitor protein
Locus_22491	797	A	C	C	C	Bra015999	PF00197					AT1G73325.1		Kunitz family trypsin and protease inhibitor protein
Locus_22491	830	A	c	C	C	Bra015999	PF00197					AT1G73325.1		Kunitz family trypsin and protease inhibitor protein
Locus_22571	743	A	G	G	G	Bra032481	PF00347	PTHR11655	KOG3254			AT1G05190.1	emb2394	Ribosomal protein L6 family
Locus_22627	648	C	T	T	C	Bra029046	PF00201	PTHR11926	KOG1192			AT5G54010.1		UDP-Glycosyltransferase superfamily protein
Locus_22630	1112	G	A	A	G	Bra006215	PF00561	PTHR10992	KOG1454			AT5G13800.1	CRN1,PPH	pheophytinase
Locus_22630	1236	T	C	C	T	Bra006215	PF00561	PTHR10992	KOG1454			AT5G13800.1	CRN1,PPH	pheophytinase
Locus_22630	1257	G	T	T	G	Bra006215	PF00561	PTHR10992	KOG1454			AT5G13800.1	CRN1,PPH	pheophytinase
Locus_22630	1454	A	G	G	A	Bra006215	PF00561	PTHR10992	KOG1454			AT5G13800.1	CRN1,PPH	pheophytinase
Locus_22630	1480	G	A	A	G	Bra006215	PF00561	PTHR10992	KOG1454			AT5G13800.1	CRN1,PPH	pheophytinase
Locus_22630	1629	A	G	G	A	Bra006215	PF00561	PTHR10992	KOG1454			AT5G13800.1	CRN1,PPH	pheophytinase
Locus_22630	1637	G	C	C	G	Bra006215	PF00561	PTHR10992	KOG1454			AT5G13800.1	CRN1,PPH	pheophytinase
Locus_22630	1701	C	T	T	C	Bra006215	PF00561	PTHR10992	KOG1454			AT5G13800.1	CRN1,PPH	pheophytinase
Locus_22631	346	T	A	A	A	Bra023455	PF00416	PTHR10871				AT5G14320.1		Ribosomal protein S13/S18 family
Locus_22631	348	C	A	a	A	Bra023455	PF00416	PTHR10871				AT5G14320.1		Ribosomal protein S13/S18 family
Locus_22631	349	A	T	t	T	Bra023455	PF00416	PTHR10871				AT5G14320.1		Ribosomal protein S13/S18 family
Locus_22631	352	A	C	c	C	Bra023455	PF00416	PTHR10871				AT5G14320.1		Ribosomal protein S13/S18 family
Locus_22699	1986	A	C	C	M	AT4G39330.1	PF08240,PF00107	PTHR11695	KOG0023			AT4G39330.1		dehydrogenase, putative, expressed
Locus_22699	1987	C	T	T	Y	AT4G39330.1	PF08240,PF00107	PTHR11695	KOG0023			AT4G39330.1		dehydrogenase, putative, expressed
Locus_22943	1232	A	g	g	g	Bra024750	PF00643,PF06203		KOG1601			AT1G25440.1		B-box type zinc finger protein with CCT domain
Locus_22943	1235	T	g	g	g	Bra024750	PF00643,PF06203		KOG1601			AT1G25440.1		B-box type zinc finger protein with CCT domain
Locus_22943	1236	T	g	g	g	Bra024750	PF00643,PF06203		KOG1601			AT1G25440.1		B-box type zinc finger protein with CCT domain
Locus_22964	930	C	A	c	c	Bra027429	PF01336,PF00152	PTHR22594	KOG1885	6.1.1.6	K04567	AT3G13490.1	ATKRS-2,OVA5	Lysyl-tRNA synthetase, class II
Locus_23182	397	A	C	C	C	Bra033029	PF00542	PTHR11809	KOG1715			AT3G27830.1	RPL12,RPL12-A	ribosomal protein L12-A
Locus_23183	1175	C	T	T	T	Bra022655	PF06203					AT5G53420.1		CCT motif family protein
Locus_23183	1189	C	T	T	T	Bra022655	PF06203					AT5G53420.1		CCT motif family protein
Locus_23183	1240	A	G	G	G	Bra022655	PF06203					AT5G53420.1		CCT motif family protein
Locus_23287	244	G	C	C	C	AT2G42130.3						AT2G42130.3		expressed protein
Locus_23287	253	A	T	T	T	AT2G42130.3						AT2G42130.3		expressed protein
Locus_23287	304	C	T	T	T	AT2G42130.3						AT2G42130.3		expressed protein
Locus_23287	828	A	G	G	G	AT2G42130.3						AT2G42130.3		expressed protein
Locus_23476	225	C	T	T	C
Locus_23476	259	G	a	A	G
Locus_23476	278	A	g	G	A
Locus_23477	487	G	a	a	A
Locus_23490	1559	G	A	A	n	Bra034180	PF03171	PTHR10209				AT4G03070.1	AOP,AOP1,AOP1.1	2-oxoglutarate (2OG) and Fe(II)-dependent oxygenase superfamily protein
Locus_23490	1690	G	A	A	a	Bra034180	PF03171	PTHR10209				AT4G03070.1	AOP,AOP1,AOP1.1	2-oxoglutarate (2OG) and Fe(II)-dependent oxygenase superfamily protein
Locus_23560	70	C	t	T	T	Bra035054	PF00572	PTHR11545	KOG3203		K02871	AT1G78630.1	emb1473	Ribosomal protein L13 family protein
Locus_23560	379	C	T	T	T	Bra035054	PF00572	PTHR11545	KOG3203		K02871	AT1G78630.1	emb1473	Ribosomal protein L13 family protein
Locus_23594	972	A	C	C	A	Bra001449						AT3G12320.1
Locus_23595	546	G	T	t	n	AT5G51720.1	PF09360	PTHR13680	KOG3461			AT5G51720.1		CDGSH iron sulfur domain-containing protein 1, putative, expressed
Locus_23595	548	C	T	t	n	AT5G51720.1	PF09360	PTHR13680	KOG3461			AT5G51720.1		CDGSH iron sulfur domain-containing protein 1, putative, expressed
Locus_23724	2499	G	A	a	G	Bra001676	PF00520	PTHR10217	KOG0498			AT3G17700.1	ATCNGC20,CNBT1,CNGC20	cyclic nucleotide-binding transporter 1
Locus_23810	277	T	G	G	T	Bra005092	PF04525					AT2G38640.1		Protein of unknown function (DUF567)
Locus_23810	501	T	C	C	T	Bra005092	PF04525					AT2G38640.1		Protein of unknown function (DUF567)
Locus_23810	536	C	G	G	C	Bra005092	PF04525					AT2G38640.1		Protein of unknown function (DUF567)
Locus_23810	581	C	G	G	C	Bra005092	PF04525					AT2G38640.1		Protein of unknown function (DUF567)
Locus_24058	659	G	C	C	S	Bra027963	PF00685	PTHR11783	KOG1584			AT2G03750.1		P-loop containing nucleoside triphosphate hydrolases superfamily protein
Locus_24058	682	C	A	A	M	Bra027963	PF00685	PTHR11783	KOG1584			AT2G03750.1		P-loop containing nucleoside triphosphate hydrolases superfamily protein
Locus_24058	703	G	C	C	S	Bra027963	PF00685	PTHR11783	KOG1584			AT2G03750.1		P-loop containing nucleoside triphosphate hydrolases superfamily protein
Locus_24058	714	A	C	C	A	Bra027963	PF00685	PTHR11783	KOG1584			AT2G03750.1		P-loop containing nucleoside triphosphate hydrolases superfamily protein
Locus_24058	805	T	C	C	T	Bra027963	PF00685	PTHR11783	KOG1584			AT2G03750.1		P-loop containing nucleoside triphosphate hydrolases superfamily protein
Locus_24058	828	A	C	C	M	Bra027963	PF00685	PTHR11783	KOG1584			AT2G03750.1		P-loop containing nucleoside triphosphate hydrolases superfamily protein
Locus_24058	977	G	A	A	G	Bra027963	PF00685	PTHR11783	KOG1584			AT2G03750.1		P-loop containing nucleoside triphosphate hydrolases superfamily protein
Locus_24058	987	T	C	C	T	Bra027963	PF00685	PTHR11783	KOG1584			AT2G03750.1		P-loop containing nucleoside triphosphate hydrolases superfamily protein
Locus_24058	991	C	T	T	Y	Bra027963	PF00685	PTHR11783	KOG1584			AT2G03750.1		P-loop containing nucleoside triphosphate hydrolases superfamily protein
Locus_24924	103	T	C	C	T	Bra000854						AT4G02920.1
Locus_24924	1020	G	a	a	r	Bra000854						AT4G02920.1
Locus_24924	1334	C	T	T	T	Bra000854						AT4G02920.1
Locus_24924	1335	C	G	G	G	Bra000854						AT4G02920.1
Locus_24924	1338	C	G	G	G	Bra000854						AT4G02920.1
Locus_27459	77	C	G	G	C	Bra015696	PF01789					AT1G77090.1		Mog1/PsbP/DUF1795-like photosystem II reaction center PsbP family protein
Locus_27484	190	C	A	A	C	AT1G64500.1	PF00462	PTHR10168	KOG2824			AT1G64500.1		glutaredoxin, putative, expressed
Locus_27484	938	T	G	G	T	AT1G64500.1	PF00462	PTHR10168	KOG2824			AT1G64500.1		glutaredoxin, putative, expressed
Locus_27484	994	T	G	G	T	AT1G64500.1	PF00462	PTHR10168	KOG2824			AT1G64500.1		glutaredoxin, putative, expressed
Locus_27533	624	A	G	G	A	AT5G08260.1	PF00450	PTHR11802	KOG1282			AT5G08260.1		OsSCP8 - Putative Serine Carboxypeptidase homologue, expressed
Locus_27533	1290	G	C	C	C	AT5G08260.1	PF00450	PTHR11802	KOG1282			AT5G08260.1		OsSCP8 - Putative Serine Carboxypeptidase homologue, expressed
Locus_27533	1291	T	G	G	G	AT5G08260.1	PF00450	PTHR11802	KOG1282			AT5G08260.1		OsSCP8 - Putative Serine Carboxypeptidase homologue, expressed
Locus_27533	1292	T	G	G	G	AT5G08260.1	PF00450	PTHR11802	KOG1282			AT5G08260.1		OsSCP8 - Putative Serine Carboxypeptidase homologue, expressed
Locus_27533	1317	A	C	C	A	AT5G08260.1	PF00450	PTHR11802	KOG1282			AT5G08260.1		OsSCP8 - Putative Serine Carboxypeptidase homologue, expressed
Locus_27533	1897	A	G	G	A	AT5G08260.1	PF00450	PTHR11802	KOG1282			AT5G08260.1		OsSCP8 - Putative Serine Carboxypeptidase homologue, expressed
Locus_27533	1908	A	C	C	A	AT5G08260.1	PF00450	PTHR11802	KOG1282			AT5G08260.1		OsSCP8 - Putative Serine Carboxypeptidase homologue, expressed
Locus_27533	1960	T	C	C	T	AT5G08260.1	PF00450	PTHR11802	KOG1282			AT5G08260.1		OsSCP8 - Putative Serine Carboxypeptidase homologue, expressed
Locus_27695	59	T	G	G	T	AT1G16410.1	PF00067	PTHR19383	KOG0156	1.14.13.-	K12154	AT1G16410.1		cytochrome P450, putative, expressed
Locus_27695	72	G	A	A	G	AT1G16410.1	PF00067	PTHR19383	KOG0156	1.14.13.-	K12154	AT1G16410.1		cytochrome P450, putative, expressed
Locus_27695	109	A	T	T	A	AT1G16410.1	PF00067	PTHR19383	KOG0156	1.14.13.-	K12154	AT1G16410.1		cytochrome P450, putative, expressed
Locus_27695	121	G	A	A	G	AT1G16410.1	PF00067	PTHR19383	KOG0156	1.14.13.-	K12154	AT1G16410.1		cytochrome P450, putative, expressed
Locus_28438	973	T	C	C	T	Bra005964	PF06549					AT5G08050.1		Protein of unknown function (DUF1118)
Locus_29290	1156	A	c	C	C	Bra027820						AT1G60010.1
Locus_29314	148	T	C	C	T	Bra031295	PF07690,PF00854	PTHR11654	KOG1237			AT3G21670.1		Major facilitator superfamily protein
Locus_29341	332	A	g	G	a	Bra018842	PF00085,PF08534	PTHR10438	KOG0910			AT1G50320.1	ATHX,ATX,THX	thioredoxin X
Locus_29341	337	C	a	A	c	Bra018842	PF00085,PF08534	PTHR10438	KOG0910			AT1G50320.1	ATHX,ATX,THX	thioredoxin X
Locus_30133	141	G	a	A	G
Locus_30133	163	G	t	T	G
Locus_30133	193	T	A	A	T
Locus_30846	1770	T	C	C	C	AT2G22240.2	PF07994,PF01658	PTHR11510	KOG0693	5.5.1.4	K01858	AT2G22240.2		inositol-3-phosphate synthase, putative, expressed
Locus_31530	635	T	C	C	T	Bra016487	PF01747	PTHR11055	KOG0636			AT1G19920.1	APS2,ASA1	Pseudouridine synthase/archaeosine transglycosylase-like family protein
Locus_31530	739	T	C	c	Y	Bra016487	PF01747	PTHR11055	KOG0636			AT1G19920.1	APS2,ASA1	Pseudouridine synthase/archaeosine transglycosylase-like family protein
Locus_31530	768	T	C	C	T	Bra016487	PF01747	PTHR11055	KOG0636			AT1G19920.1	APS2,ASA1	Pseudouridine synthase/archaeosine transglycosylase-like family protein
Locus_31530	787	G	A	A	G	Bra016487	PF01747	PTHR11055	KOG0636			AT1G19920.1	APS2,ASA1	Pseudouridine synthase/archaeosine transglycosylase-like family protein
Locus_31530	832	G	A	A	G	Bra016487	PF01747	PTHR11055	KOG0636			AT1G19920.1	APS2,ASA1	Pseudouridine synthase/archaeosine transglycosylase-like family protein
Locus_31995	2349	G	A	A	G	AT3G51240.1	PF03171	PTHR10209	KOG0143	1.14.11.9	K00475	AT3G51240.1		naringenin,2-oxoglutarate 3-dioxygenase, putative, expressed
Locus_33138	458	A	t	T	T
Locus_34216	585	T	G	G	T	AT1G02816.1	PF04398					AT1G02816.1		expressed protein
Locus_35104	742	T	c	c	n	AT1G10960.1	PF00111				K02639	AT1G10960.1		2Fe-2S iron-sulfur cluster binding domain containing protein, expressed
Locus_36572	332	A	C	C	C	AT4G25080.1	PF08242,PF08241,PF07109	PTHR23134	KOG1270	2.1.1.11	K03428	AT4G25080.1		magnesium-protoporphyrin O-methyltransferase, putative, expressed
Locus_36572	465	G	A	A	A	AT4G25080.1	PF08242,PF08241,PF07109	PTHR23134	KOG1270	2.1.1.11	K03428	AT4G25080.1		magnesium-protoporphyrin O-methyltransferase, putative, expressed
Locus_36572	1353	C	G	g	G	AT4G25080.1	PF08242,PF08241,PF07109	PTHR23134	KOG1270	2.1.1.11	K03428	AT4G25080.1		magnesium-protoporphyrin O-methyltransferase, putative, expressed
Locus_37598	1084	G	C	C	C	Bra017101	PF01758	PTHR10361	KOG2718		K03453	AT2G26900.1		Sodium Bile acid symporter family
Locus_37698	2402	G	G	T	T
Locus_37699	610	A	G	G	G	Bra017920						AT1G21500.1
Locus_37699	624	G	T	T	T	Bra017920						AT1G21500.1
Locus_37699	652	C	G	G	G	Bra017920						AT1G21500.1
Locus_37877	433	C	C	T	C	Bra003019	PF00067	PTHR19383	KOG0156	1.14.-.-	K00517	AT5G25180.1	CYP71B14	cytochrome P450, family 71, subfamily B, polypeptide 14
Locus_37877	925	G	G	A	R	Bra003019	PF00067	PTHR19383	KOG0156	1.14.-.-	K00517	AT5G25180.1	CYP71B14	cytochrome P450, family 71, subfamily B, polypeptide 14
Locus_37880	412	A	c	C	N	Bra015094	PF00232	PTHR10353	KOG0626			AT4G22100.1	BGLU3	beta glucosidase 2
Locus_37928	477	G	T	T	G	AT4G24340.1	PF01048	PTHR21234				AT4G24340.1		bark storage protein A precursor, putative, expressed
Locus_37928	519	C	T	T	C	AT4G24340.1	PF01048	PTHR21234				AT4G24340.1		bark storage protein A precursor, putative, expressed
Locus_37928	526	C	A	A	C	AT4G24340.1	PF01048	PTHR21234				AT4G24340.1		bark storage protein A precursor, putative, expressed
Locus_38160	1148	G	A	A	A	Bra014106	PF00385	PTHR18958			K12271	AT2G47450.1	CAO,CPSRP43	chloroplast signal recognition particle component (CAO)
Locus_38160	1203	T	A	A	A	Bra014106	PF00385	PTHR18958			K12271	AT2G47450.1	CAO,CPSRP43	chloroplast signal recognition particle component (CAO)
Locus_38160	1207	C	T	T	T	Bra014106	PF00385	PTHR18958			K12271	AT2G47450.1	CAO,CPSRP43	chloroplast signal recognition particle component (CAO)
Locus_38160	1262	G	T	T	T	Bra014106	PF00385	PTHR18958			K12271	AT2G47450.1	CAO,CPSRP43	chloroplast signal recognition particle component (CAO)
Locus_38160	1270	A	T	T	T	Bra014106	PF00385	PTHR18958			K12271	AT2G47450.1	CAO,CPSRP43	chloroplast signal recognition particle component (CAO)
Locus_38232	259	C	A	a	c	Bra035544	PF00696	PTHR21499	KOG0456	2.7.2.4	K00928	AT3G02020.1	AK3	aspartate kinase 3
Locus_38232	285	A	G	g	a	Bra035544	PF00696	PTHR21499	KOG0456	2.7.2.4	K00928	AT3G02020.1	AK3	aspartate kinase 3
Locus_38232	364	G	A	A	G	Bra035544	PF00696	PTHR21499	KOG0456	2.7.2.4	K00928	AT3G02020.1	AK3	aspartate kinase 3
Locus_38232	370	G	C	C	G	Bra035544	PF00696	PTHR21499	KOG0456	2.7.2.4	K00928	AT3G02020.1	AK3	aspartate kinase 3
Locus_38232	382	A	C	C	a	Bra035544	PF00696	PTHR21499	KOG0456	2.7.2.4	K00928	AT3G02020.1	AK3	aspartate kinase 3
Locus_38232	385	C	T	t	c	Bra035544	PF00696	PTHR21499	KOG0456	2.7.2.4	K00928	AT3G02020.1	AK3	aspartate kinase 3
Locus_38232	399	G	A	A	G	Bra035544	PF00696	PTHR21499	KOG0456	2.7.2.4	K00928	AT3G02020.1	AK3	aspartate kinase 3
Locus_38232	467	C	A	A	c	Bra035544	PF00696	PTHR21499	KOG0456	2.7.2.4	K00928	AT3G02020.1	AK3	aspartate kinase 3
Locus_38232	623	G	A	A	n	Bra035544	PF00696	PTHR21499	KOG0456	2.7.2.4	K00928	AT3G02020.1	AK3	aspartate kinase 3
Locus_38548	109	A	G	G	A	Bra018970						AT1G52410.1	TSA1	TSK-associating protein 1
Locus_38548	143	G	A	A	G	Bra018970						AT1G52410.1	TSA1	TSK-associating protein 1
Locus_38548	242	T	C	C	T	Bra018970						AT1G52410.1	TSA1	TSK-associating protein 1
Locus_38548	463	A	C	C	A	Bra018970						AT1G52410.1	TSA1	TSK-associating protein 1
Locus_38633	173	G	T	T	G	Bra027035	PF00743,PF01946,PF01266,PF03486,PF07992,PF00890,PF01593	PTHR23023	KOG1399			AT1G62540.1	FMO GS-OX2	flavin-monooxygenase glucosinolate S-oxygenase 2
Locus_38633	616	G	c	C	G	Bra027035	PF00743,PF01946,PF01266,PF03486,PF07992,PF00890,PF01593	PTHR23023	KOG1399			AT1G62540.1	FMO GS-OX2	flavin-monooxygenase glucosinolate S-oxygenase 2
Locus_38806	1177	T	C	C	C	AT3G53130.1	PF00067	PTHR19383	KOG0157		K09837	AT3G53130.1		cytochrome P450 97B2, putative, expressed
Locus_38806	2024	A	T	T	A	AT3G53130.1	PF00067	PTHR19383	KOG0157		K09837	AT3G53130.1		cytochrome P450 97B2, putative, expressed
Locus_38806	2038	T	C	C	t	AT3G53130.1	PF00067	PTHR19383	KOG0157		K09837	AT3G53130.1		cytochrome P450 97B2, putative, expressed
Locus_38972	722	A	G	G	A	AT5G15780.1	PF01190					AT5G15780.1		POEI17 - Pollen Ole e I allergen and extensin family protein precursor, expressed
Locus_38972	749	T	C	C	T	AT5G15780.1	PF01190					AT5G15780.1		POEI17 - Pollen Ole e I allergen and extensin family protein precursor, expressed
Locus_38972	766	A	G	G	A	AT5G15780.1	PF01190					AT5G15780.1		POEI17 - Pollen Ole e I allergen and extensin family protein precursor, expressed
Locus_38972	772	T	C	C	T	AT5G15780.1	PF01190					AT5G15780.1		POEI17 - Pollen Ole e I allergen and extensin family protein precursor, expressed
Locus_39089	2624	G	C	C	C	AT1G26230.2	PF00118	PTHR11353	KOG0356			AT1G26230.2		T-complex protein, putative, expressed
Locus_39342	466	T	A	A	A	Pavirv00062376m						AT2G48070.1	RPH1	resistance to phytophthora 1
Locus_39342	505	C	T	T	T	Pavirv00062376m						AT2G48070.1	RPH1	resistance to phytophthora 1
Locus_39398	293	T	C	C	T	Bra027457	PF00106,PF08659,PF01370,PF05368,PF01073,PF07993	PTHR10366	KOG1502	1.1.1.219,1.1.1.234	K13082	AT5G42800.1	DFR,M318,TT3	dihydroflavonol 4-reductase
Locus_39398	326	C	A	A	C	Bra027457	PF00106,PF08659,PF01370,PF05368,PF01073,PF07993	PTHR10366	KOG1502	1.1.1.219,1.1.1.234	K13082	AT5G42800.1	DFR,M318,TT3	dihydroflavonol 4-reductase
Locus_39398	382	T	C	C	T	Bra027457	PF00106,PF08659,PF01370,PF05368,PF01073,PF07993	PTHR10366	KOG1502	1.1.1.219,1.1.1.234	K13082	AT5G42800.1	DFR,M318,TT3	dihydroflavonol 4-reductase
Locus_39398	832	A	T	T	T	Bra027457	PF00106,PF08659,PF01370,PF05368,PF01073,PF07993	PTHR10366	KOG1502	1.1.1.219,1.1.1.234	K13082	AT5G42800.1	DFR,M318,TT3	dihydroflavonol 4-reductase
Locus_39398	896	A	G	G	A	Bra027457	PF00106,PF08659,PF01370,PF05368,PF01073,PF07993	PTHR10366	KOG1502	1.1.1.219,1.1.1.234	K13082	AT5G42800.1	DFR,M318,TT3	dihydroflavonol 4-reductase
Locus_39398	1082	C	T	T	C	Bra027457	PF00106,PF08659,PF01370,PF05368,PF01073,PF07993	PTHR10366	KOG1502	1.1.1.219,1.1.1.234	K13082	AT5G42800.1	DFR,M318,TT3	dihydroflavonol 4-reductase
Locus_39398	1145	C	A	A	C	Bra027457	PF00106,PF08659,PF01370,PF05368,PF01073,PF07993	PTHR10366	KOG1502	1.1.1.219,1.1.1.234	K13082	AT5G42800.1	DFR,M318,TT3	dihydroflavonol 4-reductase
Locus_39398	1172	C	A	A	C	Bra027457	PF00106,PF08659,PF01370,PF05368,PF01073,PF07993	PTHR10366	KOG1502	1.1.1.219,1.1.1.234	K13082	AT5G42800.1	DFR,M318,TT3	dihydroflavonol 4-reductase
Locus_39832	199	C	A	A	c	Bra029108	PF00579	PTHR10055	KOG2713	6.1.1.2	K01867	AT2G25840.2	OVA4	Nucleotidylyl transferase superfamily protein
Locus_39832	201	G	A	A	g	Bra029108	PF00579	PTHR10055	KOG2713	6.1.1.2	K01867	AT2G25840.2	OVA4	Nucleotidylyl transferase superfamily protein
Locus_40317	411	T	C	C	C	Bra009094	PF03109	PTHR10566	KOG1235		K08869	AT5G05200.1		Protein kinase superfamily protein
Locus_40317	465	C	G	G	G	Bra009094	PF03109	PTHR10566	KOG1235		K08869	AT5G05200.1		Protein kinase superfamily protein
Locus_41247	378	C	A	A	A	Bra016404	PF05340					AT1G21830.1
Locus_41247	420	G	A	A	A	Bra016404	PF05340					AT1G21830.1
Locus_41247	435	A	G	G	G	Bra016404	PF05340					AT1G21830.1
Locus_42116	1289	C	G	G	C
Locus_42622	705	A	T	T	A	Bra029436	PF02861	PTHR11638				AT4G12060.1		Double Clp-N motif protein
Locus_42975	355	A	T	t	a	AT1G19670.1	PF07224			3.1.1.14	K08099	AT1G19670.1		chlorophyllase-2, chloroplast precursor, putative, expressed
Locus_44100	154	A	G	G	G	AT4G16490.1	PF00514	PTHR23315				AT4G16490.1		spotted leaf 11, putative, expressed
Locus_44100	392	A	G	G	A	AT4G16490.1	PF00514	PTHR23315				AT4G16490.1		spotted leaf 11, putative, expressed
Locus_44100	428	G	C	C	G	AT4G16490.1	PF00514	PTHR23315				AT4G16490.1		spotted leaf 11, putative, expressed
Locus_44112	642	T	C	C	C	Bra026006	PF00348	PTHR12001	KOG0776	2.5.1.84,2.5.1.85	K05356	AT1G17050.1	SPS2	solanesyl diphosphate synthase 2
Locus_44134	701	C	T	T	C	Bra035247	PF01176				K02518	AT4G11175.1		Nucleic acid-binding, OB-fold-like protein
Locus_44134	703	G	C	C	G	Bra035247	PF01176				K02518	AT4G11175.1		Nucleic acid-binding, OB-fold-like protein
Locus_44311	1574	A	G	G	A	Bra024308						AT5G64550.1		loricrin-related
Locus_44311	1755	T	C	C	T	Bra024308						AT5G64550.1		loricrin-related
Locus_44311	2112	T	C	C	T	Bra024308						AT5G64550.1		loricrin-related
Locus_44322	1319	T	C	C	n	AT1G61800.1	PF00892,PF03151	PTHR11132	KOG1441			AT1G61800.1		phosphate/phosphate translocator, putative, expressed
Locus_44851	549	T	C	C	T	Bra027940	PF00187,PF00182	PTHR22595	KOG4742			AT2G43590.1		Chitinase family protein
Locus_44851	598	G	A	A	G	Bra027940	PF00187,PF00182	PTHR22595	KOG4742			AT2G43590.1		Chitinase family protein
Locus_44851	655	A	G	G	A	Bra027940	PF00187,PF00182	PTHR22595	KOG4742			AT2G43590.1		Chitinase family protein
Locus_44851	670	A	T	T	A	Bra027940	PF00187,PF00182	PTHR22595	KOG4742			AT2G43590.1		Chitinase family protein
Locus_46870	187	G	C	C	G	Bra003776	PF00380	PTHR21569	KOG1753			AT1G74970.1	RPS9,TWN3	ribosomal protein S9
Locus_47744	521	G	A	A	a	Bra004744	PF00694	PTHR11670:SF2		4.2.1.33,4.2.1.35	K01704	AT2G43100.1	ATLEUD1,IPMI2	isopropylmalate isomerase 2
Locus_47744	551	G	T	T	T	Bra004744	PF00694	PTHR11670:SF2		4.2.1.33,4.2.1.35	K01704	AT2G43100.1	ATLEUD1,IPMI2	isopropylmalate isomerase 2
Locus_47744	554	G	A	A	A	Bra004744	PF00694	PTHR11670:SF2		4.2.1.33,4.2.1.35	K01704	AT2G43100.1	ATLEUD1,IPMI2	isopropylmalate isomerase 2
Locus_48032	301	G	A	A	a	Bra011581	PF00403	PTHR22814	KOG1603			AT4G35060.1		Heavy metal transport/detoxification superfamily protein
Locus_48032	302	T	C	C	c	Bra011581	PF00403	PTHR22814	KOG1603			AT4G35060.1		Heavy metal transport/detoxification superfamily protein
Locus_48032	303	A	G	G	g	Bra011581	PF00403	PTHR22814	KOG1603			AT4G35060.1		Heavy metal transport/detoxification superfamily protein
Locus_48032	304	A	G	G	g	Bra011581	PF00403	PTHR22814	KOG1603			AT4G35060.1		Heavy metal transport/detoxification superfamily protein
Locus_48032	455	A	T	T	A	Bra011581	PF00403	PTHR22814	KOG1603			AT4G35060.1		Heavy metal transport/detoxification superfamily protein
Locus_48032	471	A	G	G	A	Bra011581	PF00403	PTHR22814	KOG1603			AT4G35060.1		Heavy metal transport/detoxification superfamily protein

## Sheet: Ca처리관련_D_up_SNP
Locus ID	position	Reference	SNP			Annotation info
			둔감형 유묘 칼슘 무처리	둔감형 유묘 칼슘 처리	표준형 유묘 칼슘 처리	Gene ID	PFAM	PANTHER	KOG	KEGG ec	KEGG orthology	TAIR10 name	TAIR10 symbol	TAIR10 dese.
Locus_15	60	A	A	G	A
Locus_130	582	A	g	a	g	Bra037913	PF00504	PTHR21649			K08916	AT4G10340.1	LHCB5	light harvesting complex of photosystem II 5
Locus_872	894	A	T	a	n	Bra000663	PF00141			1.11.1.11	K00434	AT4G09010.1	APX4,TL29	ascorbate peroxidase 4
Locus_995	6056	T	G	t	g	AT4G24280.1	PF00012	PTHR19375	KOG0102		K03283	AT4G24280.1		DnaK family protein, putative, expressed
Locus_1471	1420	C	A	c	C
Locus_4397	1606	T	c	t	N	Bra010272	PF00450	PTHR11802	KOG1282			AT4G30810.1	scpl29	serine carboxypeptidase-like 29
Locus_4522	904	C	T	c	C	Bra009007	PF00026	PTHR13683	KOG1339			AT5G10770.1		Eukaryotic aspartyl protease family protein
Locus_5545	274	T	T	A	W	Bra012961	PF00249	PTHR10641	KOG0048		K09422	AT5G61420.2	AtMYB28,HAG1,MYB28,PMG1	myb domain protein 28
Locus_7496	257	A	A	G	n
Locus_9376	799	T	G	t	K	Bra025224	PF12046					AT3G26710.1	CCB1	cofactor assembly of complex C
Locus_9376	800	A	G	a	R	Bra025224	PF12046					AT3G26710.1	CCB1	cofactor assembly of complex C
Locus_9689	549	T	G	t	G	AT5G16710.1	PF02798	PTHR11260	KOG1422			AT5G16710.1		glutathione S-transferase, N-terminal domain containing protein, expressed
Locus_9893	1277	A	A	t	W	Bra003526	PF01477,PF00305	PTHR11771		1.13.11.12	K00454	AT3G45140.1	ATLOX2,LOX2	lipoxygenase 2
Locus_12221	1160	T	G	t	n	Bra012971	PF00743,PF03486,PF07992	PTHR23023	KOG1399			AT5G61290.1		Flavin-binding monooxygenase family protein
Locus_20509	283	T	T	g	G	Bra029355	PF00682	PTHR10277	KOG2367			AT5G23010.1	IMS3,MAM1	methylthioalkylmalate synthase 1
Locus_22964	930	C	A	c	c	Bra027429	PF01336,PF00152	PTHR22594	KOG1885	6.1.1.6	K04567	AT3G13490.1	ATKRS-2,OVA5	Lysyl-tRNA synthetase, class II
Locus_37698	2402	G	G	T	T
Locus_37877	433	C	C	T	C	Bra003019	PF00067	PTHR19383	KOG0156	1.14.-.-	K00517	AT5G25180.1	CYP71B14	cytochrome P450, family 71, subfamily B, polypeptide 14
Locus_37877	925	G	G	A	R	Bra003019	PF00067	PTHR19383	KOG0156	1.14.-.-	K00517	AT5G25180.1	CYP71B14	cytochrome P450, family 71, subfamily B, polypeptide 14

## Sheet: Ca처리관련_D_down
Locus ID	position	Reference	SNP			Annotation info
			둔감형 유묘 칼슘 무처리	둔감형 유묘 칼슘 처리	표준형 유묘 칼슘 처리	Gene ID	PFAM	PANTHER	KOG	KEGG ec	KEGG orthology	TAIR10 name	TAIR10 symbol	TAIR10 dese.
Locus_331	424	A	G	G	G	Bra006850	PF01301	PTHR23421	KOG0496			AT5G56870.1	BGAL4	beta-galactosidase 4
Locus_331	436	T	C	C	C	Bra006850	PF01301	PTHR23421	KOG0496			AT5G56870.1	BGAL4	beta-galactosidase 4
Locus_387	139	A	C	c	A	Bra020507	PF05495,PF00097	PTHR21319	KOG1940			AT5G25560.1		CHY-type/CTCHY-type/RING-type Zinc finger protein
Locus_387	763	C	C	G	C	Bra020507	PF05495,PF00097	PTHR21319	KOG1940			AT5G25560.1		CHY-type/CTCHY-type/RING-type Zinc finger protein
Locus_387	2179	C	T	t	c	Bra020507	PF05495,PF00097	PTHR21319	KOG1940			AT5G25560.1		CHY-type/CTCHY-type/RING-type Zinc finger protein
Locus_387	2180	A	T	t	a	Bra020507	PF05495,PF00097	PTHR21319	KOG1940			AT5G25560.1		CHY-type/CTCHY-type/RING-type Zinc finger protein
Locus_387	2183	G	A	a	g	Bra020507	PF05495,PF00097	PTHR21319	KOG1940			AT5G25560.1		CHY-type/CTCHY-type/RING-type Zinc finger protein
Locus_387	2280	C	T	T	c	Bra020507	PF05495,PF00097	PTHR21319	KOG1940			AT5G25560.1		CHY-type/CTCHY-type/RING-type Zinc finger protein
Locus_387	2303	G	A	A	g	Bra020507	PF05495,PF00097	PTHR21319	KOG1940			AT5G25560.1		CHY-type/CTCHY-type/RING-type Zinc finger protein
Locus_387	2305	C	G	G	c	Bra020507	PF05495,PF00097	PTHR21319	KOG1940			AT5G25560.1		CHY-type/CTCHY-type/RING-type Zinc finger protein
Locus_387	2422	G	A	A	g	Bra020507	PF05495,PF00097	PTHR21319	KOG1940			AT5G25560.1		CHY-type/CTCHY-type/RING-type Zinc finger protein
Locus_387	2428	G	T	T	g	Bra020507	PF05495,PF00097	PTHR21319	KOG1940			AT5G25560.1		CHY-type/CTCHY-type/RING-type Zinc finger protein
Locus_387	2614	G	A	a	g	Bra020507	PF05495,PF00097	PTHR21319	KOG1940			AT5G25560.1		CHY-type/CTCHY-type/RING-type Zinc finger protein
Locus_915	2692	T	C	C	T	AT4G15530.1	PF01326,PF00391,PF02896	PTHR22931		2.7.9.1	K01006	AT4G15530.1		pyruvate, phosphate dikinase, chloroplast precursor, putative, expressed
Locus_915	2695	C	G	G	C	AT4G15530.1	PF01326,PF00391,PF02896	PTHR22931		2.7.9.1	K01006	AT4G15530.1		pyruvate, phosphate dikinase, chloroplast precursor, putative, expressed
Locus_915	3700	A	T	T	A	AT4G15530.1	PF01326,PF00391,PF02896	PTHR22931		2.7.9.1	K01006	AT4G15530.1		pyruvate, phosphate dikinase, chloroplast precursor, putative, expressed
Locus_919	2232	G	T	T	T	Bra038662	PF00097		KOG1609			AT5G63780.1	SHA1	RING/FYVE/PHD zinc finger superfamily protein
Locus_1085	640	G	T	T	T	AT1G21400.1	PF00676	PTHR11516	KOG1182	1.2.4.4	K00166	AT1G21400.1		dehydrogenase E1 component domain containing protein, expressed
Locus_1085	641	C	A	A	A	AT1G21400.1	PF00676	PTHR11516	KOG1182	1.2.4.4	K00166	AT1G21400.1		dehydrogenase E1 component domain containing protein, expressed
Locus_1085	1632	A	T	T	A	AT1G21400.1	PF00676	PTHR11516	KOG1182	1.2.4.4	K00166	AT1G21400.1		dehydrogenase E1 component domain containing protein, expressed
Locus_1085	1638	G	A	A	G	AT1G21400.1	PF00676	PTHR11516	KOG1182	1.2.4.4	K00166	AT1G21400.1		dehydrogenase E1 component domain containing protein, expressed
Locus_1170	1765	A	G	G	G	Bra025191	PF00067	PTHR19383	KOG0156	1.14.-.-	K00517	AT3G26190.1	CYP71B21	cytochrome P450, family 71, subfamily B, polypeptide 21
Locus_1285	1697	G	A	A	G	AT3G30775.1	PF01619	PTHR13914	KOG0186	1.5.99.8	K00318	AT3G30775.1		proline oxidase, mitochondrial precursor, putative, expressed
Locus_1418	1083	C	A	A	C	Bra006103	PF00155	PTHR11879	KOG1411	2.6.1.1	K00813	AT5G11520.1	ASP3,YLS4	aspartate aminotransferase 3
Locus_1631	1376	G	C	C	C	Bra021506	PF01301,PF02449,PF02140	PTHR23421	KOG0496			AT3G13750.1	BGAL1	beta galactosidase 1
Locus_1685	104	G	A	A	G	Bra001571	PF04859					AT3G14870.2		Plant protein of unknown function (DUF641)
Locus_1685	143	C	G	G	C	Bra001571	PF04859					AT3G14870.2		Plant protein of unknown function (DUF641)
Locus_1685	145	C	T	T	C	Bra001571	PF04859					AT3G14870.2		Plant protein of unknown function (DUF641)
Locus_1685	171	G	A	A	G	Bra001571	PF04859					AT3G14870.2		Plant protein of unknown function (DUF641)
Locus_1768	114	C	T	T	Y	Bra010817	PF11721,PF00069,PF07714	PTHR23258	KOG1187			AT1G29720.1		Leucine-rich repeat transmembrane protein kinase
Locus_1768	121	G	T	T	K	Bra010817	PF11721,PF00069,PF07714	PTHR23258	KOG1187			AT1G29720.1		Leucine-rich repeat transmembrane protein kinase
Locus_1768	379	C	T	T	Y	Bra010817	PF11721,PF00069,PF07714	PTHR23258	KOG1187			AT1G29720.1		Leucine-rich repeat transmembrane protein kinase
Locus_1768	392	T	C	C	Y	Bra010817	PF11721,PF00069,PF07714	PTHR23258	KOG1187			AT1G29720.1		Leucine-rich repeat transmembrane protein kinase
Locus_1768	2073	C	C	A	M	Bra010817	PF11721,PF00069,PF07714	PTHR23258	KOG1187			AT1G29720.1		Leucine-rich repeat transmembrane protein kinase
Locus_1768	2074	T	T	C	Y	Bra010817	PF11721,PF00069,PF07714	PTHR23258	KOG1187			AT1G29720.1		Leucine-rich repeat transmembrane protein kinase
Locus_1768	2343	T	g	G	G	Bra010817	PF11721,PF00069,PF07714	PTHR23258	KOG1187			AT1G29720.1		Leucine-rich repeat transmembrane protein kinase
Locus_1927	989	G	C	C	C	AT5G15230.2	PF02704					AT5G15230.2		GASR7 - Gibberellin-regulated GASA/GAST/Snakin family protein precursor, expressed
Locus_2228	383	A	G	G	A	Bra023432	PF07690	PTHR10074				AT5G13740.1	ZIF1	zinc induced facilitator 1
Locus_2228	418	T	C	C	T	Bra023432	PF07690	PTHR10074				AT5G13740.1	ZIF1	zinc induced facilitator 1
Locus_2228	439	A	C	C	A	Bra023432	PF07690	PTHR10074				AT5G13740.1	ZIF1	zinc induced facilitator 1
Locus_2228	442	C	T	T	C	Bra023432	PF07690	PTHR10074				AT5G13740.1	ZIF1	zinc induced facilitator 1
Locus_2228	478	G	C	C	G	Bra023432	PF07690	PTHR10074				AT5G13740.1	ZIF1	zinc induced facilitator 1
Locus_2228	484	A	G	G	A	Bra023432	PF07690	PTHR10074				AT5G13740.1	ZIF1	zinc induced facilitator 1
Locus_2228	1142	G	A	A	G	Bra023432	PF07690	PTHR10074				AT5G13740.1	ZIF1	zinc induced facilitator 1
Locus_2228	1690	C	A	A	C	Bra023432	PF07690	PTHR10074				AT5G13740.1	ZIF1	zinc induced facilitator 1
Locus_2228	1726	G	A	A	G	Bra023432	PF07690	PTHR10074				AT5G13740.1	ZIF1	zinc induced facilitator 1
Locus_2228	1774	A	C	C	A	Bra023432	PF07690	PTHR10074				AT5G13740.1	ZIF1	zinc induced facilitator 1
Locus_2415	1433	C	T	T	c	Bra028893	PF02458					AT5G01210.1		HXXXD-type acyl-transferase family protein
Locus_2415	1783	T	C	C	t	Bra028893	PF02458					AT5G01210.1		HXXXD-type acyl-transferase family protein
Locus_2415	1786	C	G	G	c	Bra028893	PF02458					AT5G01210.1		HXXXD-type acyl-transferase family protein
Locus_2415	1789	A	G	G	a	Bra028893	PF02458					AT5G01210.1		HXXXD-type acyl-transferase family protein
Locus_2415	1808	A	T	T	A	Bra028893	PF02458					AT5G01210.1		HXXXD-type acyl-transferase family protein
Locus_2415	1845	C	G	G	C	Bra028893	PF02458					AT5G01210.1		HXXXD-type acyl-transferase family protein
Locus_2415	1897	C	G	G	C	Bra028893	PF02458					AT5G01210.1		HXXXD-type acyl-transferase family protein
Locus_2454	501	G	T	T	g	Bra016444	PF03479					AT1G20900.1	AHL27,ESC,ORE7	Predicted AT-hook DNA-binding family protein
Locus_2454	547	A	G	G	A	Bra016444	PF03479					AT1G20900.1	AHL27,ESC,ORE7	Predicted AT-hook DNA-binding family protein
Locus_2454	682	T	C	C	T	Bra016444	PF03479					AT1G20900.1	AHL27,ESC,ORE7	Predicted AT-hook DNA-binding family protein
Locus_2454	811	A	T	T	A	Bra016444	PF03479					AT1G20900.1	AHL27,ESC,ORE7	Predicted AT-hook DNA-binding family protein
Locus_2454	928	A	C	C	A	Bra016444	PF03479					AT1G20900.1	AHL27,ESC,ORE7	Predicted AT-hook DNA-binding family protein
Locus_2454	1403	C	G	G	C	Bra016444	PF03479					AT1G20900.1	AHL27,ESC,ORE7	Predicted AT-hook DNA-binding family protein
Locus_2560	2238	T	C	C	T	AT1G11310.1	PF03094				K08472	AT1G11310.1		MLO domain containing protein, putative, expressed
Locus_2560	3563	C	T	T	C	AT1G11310.1	PF03094				K08472	AT1G11310.1		MLO domain containing protein, putative, expressed
Locus_2778	484	A	G	G	G	Bra026157	PF00005,PF01061,PF08370	PTHR19241	KOG0065			AT1G15210.1	ATPDR7,PDR7	pleiotropic drug resistance 7
Locus_2778	499	C	T	T	T	Bra026157	PF00005,PF01061,PF08370	PTHR19241	KOG0065			AT1G15210.1	ATPDR7,PDR7	pleiotropic drug resistance 7
Locus_2869	2467	G	A	a	R	Bra037181	PF00069,PF07714	PTHR22982	KOG0032			AT5G66210.1	CPK28	calcium-dependent protein kinase 28
Locus_2869	2468	A	T	t	W	Bra037181	PF00069,PF07714	PTHR22982	KOG0032			AT5G66210.1	CPK28	calcium-dependent protein kinase 28
Locus_2869	2469	C	T	t	Y	Bra037181	PF00069,PF07714	PTHR22982	KOG0032			AT5G66210.1	CPK28	calcium-dependent protein kinase 28
Locus_2976	1250	A	T	T	A	Bra025400	PF07897					AT3G29575.1	AFP3	ABI five binding protein 3
Locus_3034	757	T	C	C	t	AT5G49360.1	PF00933,PF01915					AT5G49360.1		glycosyl hydrolase family 3 protein, putative, expressed
Locus_3515	233	T	C	C	c	Bra017005	PF01490,PF03222	PTHR22950	KOG1305			AT2G40420.1		Transmembrane amino acid transporter family protein
Locus_3515	261	T	C	C	T	Bra017005	PF01490,PF03222	PTHR22950	KOG1305			AT2G40420.1		Transmembrane amino acid transporter family protein
Locus_3515	282	G	A	A	g	Bra017005	PF01490,PF03222	PTHR22950	KOG1305			AT2G40420.1		Transmembrane amino acid transporter family protein
Locus_3800	1300	G	A	A	G	AT4G27450.1	PF12481,PF12504	PTHR11772				AT4G27450.1		stem-specific protein TSJT1, putative, expressed
Locus_3800	1305	A	G	G	A	AT4G27450.1	PF12481,PF12504	PTHR11772				AT4G27450.1		stem-specific protein TSJT1, putative, expressed
Locus_4337	471	A	T	T	A	Bra002286	PF05691					AT5G20250.4	DIN10	Raffinose synthase family protein
Locus_4337	604	A	G	G	A	Bra002286	PF05691					AT5G20250.4	DIN10	Raffinose synthase family protein
Locus_4337	612	G	C	C	G	Bra002286	PF05691					AT5G20250.4	DIN10	Raffinose synthase family protein
Locus_4337	741	G	C	C	g	Bra002286	PF05691					AT5G20250.4	DIN10	Raffinose synthase family protein
Locus_4337	774	C	T	T	c	Bra002286	PF05691					AT5G20250.4	DIN10	Raffinose synthase family protein
Locus_4337	900	G	A	A	G	Bra002286	PF05691					AT5G20250.4	DIN10	Raffinose synthase family protein
Locus_4337	918	C	G	G	C	Bra002286	PF05691					AT5G20250.4	DIN10	Raffinose synthase family protein
Locus_4337	921	G	C	C	G	Bra002286	PF05691					AT5G20250.4	DIN10	Raffinose synthase family protein
Locus_4337	2002	C	T	T	C	Bra002286	PF05691					AT5G20250.4	DIN10	Raffinose synthase family protein
Locus_4337	2063	T	G	G	T	Bra002286	PF05691					AT5G20250.4	DIN10	Raffinose synthase family protein
Locus_4387	2969	A	G	G	R	Bra022693	PF00488	PTHR11361				AT5G54090.1		DNA mismatch repair protein MutS, type 2
Locus_4481	503	T	G	G	T	Bra009037	PF00097	PTHR22764	KOG1493			AT5G10380.1	ATRING1,RING1	RING/U-box superfamily protein
Locus_4481	524	C	G	G	C	Bra009037	PF00097	PTHR22764	KOG1493			AT5G10380.1	ATRING1,RING1	RING/U-box superfamily protein
Locus_4481	534	T	G	G	T	Bra009037	PF00097	PTHR22764	KOG1493			AT5G10380.1	ATRING1,RING1	RING/U-box superfamily protein
Locus_4481	581	A	C	C	A	Bra009037	PF00097	PTHR22764	KOG1493			AT5G10380.1	ATRING1,RING1	RING/U-box superfamily protein
Locus_4481	1192	T	a	A	T	Bra009037	PF00097	PTHR22764	KOG1493			AT5G10380.1	ATRING1,RING1	RING/U-box superfamily protein
Locus_4481	1195	A	G	G	A	Bra009037	PF00097	PTHR22764	KOG1493			AT5G10380.1	ATRING1,RING1	RING/U-box superfamily protein
Locus_4512	761	T	G	g	K	Bra020023	PF07983					AT1G09460.1		Carbohydrate-binding X8 domain superfamily protein
Locus_4512	763	A	G	G	R	Bra020023	PF07983					AT1G09460.1		Carbohydrate-binding X8 domain superfamily protein
Locus_4956	833	T	C	C	T	Bra027717	PF02298					AT1G64640.1	AtENODL8,ENODL8	early nodulin-like protein 8
Locus_5832	663	C	T	T	C	Bra006620						AT5G22310.1
Locus_5832	666	C	T	T	C	Bra006620						AT5G22310.1
Locus_5832	669	G	A	A	G	Bra006620						AT5G22310.1
Locus_5832	762	A	G	G	A	Bra006620						AT5G22310.1
Locus_5832	897	T	G	G	T	Bra006620						AT5G22310.1
Locus_5832	900	C	T	T	C	Bra006620						AT5G22310.1
Locus_5832	924	T	C	C	T	Bra006620						AT5G22310.1
Locus_5832	963	A	T	T	A	Bra006620						AT5G22310.1
Locus_5832	978	G	C	C	G	Bra006620						AT5G22310.1
Locus_5832	984	T	C	C	T	Bra006620						AT5G22310.1
Locus_5832	1033	G	A	A	G	Bra006620						AT5G22310.1
Locus_5832	1179	G	T	T	G	Bra006620						AT5G22310.1
Locus_5832	1211	T	G	G	T	Bra006620						AT5G22310.1
Locus_5832	1213	C	A	A	C	Bra006620						AT5G22310.1
Locus_5832	1220	C	T	T	C	Bra006620						AT5G22310.1
Locus_5832	1614	T	A	A	T	Bra006620						AT5G22310.1
Locus_6071	28	G	A	A	G	AT5G47720.2	PF00108,PF02803	PTHR18919	KOG1390	2.3.1.9	K00626	AT5G47720.2		acetyl-CoA acetyltransferase, cytosolic, putative, expressed
Locus_6626	119	C	A	A	C	Bra022174	PF00097	PTHR22765				AT3G16720.1	ATL2,TL2	TOXICOS EN LEVADURA 2
Locus_6626	319	C	A	A	C	Bra022174	PF00097	PTHR22765				AT3G16720.1	ATL2,TL2	TOXICOS EN LEVADURA 2
Locus_6626	334	A	G	G	A	Bra022174	PF00097	PTHR22765				AT3G16720.1	ATL2,TL2	TOXICOS EN LEVADURA 2
Locus_6626	722	A	G	G	A	Bra022174	PF00097	PTHR22765				AT3G16720.1	ATL2,TL2	TOXICOS EN LEVADURA 2
Locus_6626	752	A	G	G	A	Bra022174	PF00097	PTHR22765				AT3G16720.1	ATL2,TL2	TOXICOS EN LEVADURA 2
Locus_6626	765	A	G	G	A	Bra022174	PF00097	PTHR22765				AT3G16720.1	ATL2,TL2	TOXICOS EN LEVADURA 2
Locus_6626	785	G	C	C	G	Bra022174	PF00097	PTHR22765				AT3G16720.1	ATL2,TL2	TOXICOS EN LEVADURA 2
Locus_6626	941	G	C	C	G	Bra022174	PF00097	PTHR22765				AT3G16720.1	ATL2,TL2	TOXICOS EN LEVADURA 2
Locus_6649	1648	T	C	C	T	AT1G13210.1	PF00702	PTHR11939	KOG0206	3.6.3.1	K01530	AT1G13210.1		phospholipid-transporting ATPase, putative, expressed
Locus_6649	1699	T	C	C	T	AT1G13210.1	PF00702	PTHR11939	KOG0206	3.6.3.1	K01530	AT1G13210.1		phospholipid-transporting ATPase, putative, expressed
Locus_6709	1684	C	T	T	C	Bra034739	PF03352					AT3G12710.1		DNA glycosylase superfamily protein
Locus_7418	269	C	C	A	C
Locus_7418	271	A	A	C	M
Locus_7418	272	C	C	T	Y
Locus_7548	860	T	C	C	T	Bra002599	PF00069,PF07714	PTHR23258	KOG1187			AT5G59010.1		Protein kinase protein with tetratricopeptide repeat domain
Locus_7548	2670	A	G	G	A	Bra002599	PF00069,PF07714	PTHR23258	KOG1187			AT5G59010.1		Protein kinase protein with tetratricopeptide repeat domain
Locus_7604	1012	C	A	A	C	AT1G01110.2	PF00612					AT1G01110.2		IQ calmodulin-binding motif domain containing protein, expressed
Locus_7604	1067	G	A	A	G	AT1G01110.2	PF00612					AT1G01110.2		IQ calmodulin-binding motif domain containing protein, expressed
Locus_7657	220	G	A	A	G	Bra015673	PF01490	PTHR22950	KOG1303			AT1G77380.1	AAP3,ATAAP3	amino acid permease 3
Locus_7769	346	G	C	C	g	AT1G10090.1	PF02714	PTHR13018	KOG1134			AT1G10090.1		early-responsive to dehydration protein-related, putative, expressed
Locus_7769	375	A	G	G	A	AT1G10090.1	PF02714	PTHR13018	KOG1134			AT1G10090.1		early-responsive to dehydration protein-related, putative, expressed
Locus_7769	432	A	T	T	A	AT1G10090.1	PF02714	PTHR13018	KOG1134			AT1G10090.1		early-responsive to dehydration protein-related, putative, expressed
Locus_7769	552	C	A	A	C	AT1G10090.1	PF02714	PTHR13018	KOG1134			AT1G10090.1		early-responsive to dehydration protein-related, putative, expressed
Locus_7769	569	T	A	A	T	AT1G10090.1	PF02714	PTHR13018	KOG1134			AT1G10090.1		early-responsive to dehydration protein-related, putative, expressed
Locus_7769	590	A	T	T	A	AT1G10090.1	PF02714	PTHR13018	KOG1134			AT1G10090.1		early-responsive to dehydration protein-related, putative, expressed
Locus_7769	623	C	A	A	C	AT1G10090.1	PF02714	PTHR13018	KOG1134			AT1G10090.1		early-responsive to dehydration protein-related, putative, expressed
Locus_7769	631	T	C	C	T	AT1G10090.1	PF02714	PTHR13018	KOG1134			AT1G10090.1		early-responsive to dehydration protein-related, putative, expressed
Locus_7769	674	T	C	C	T	AT1G10090.1	PF02714	PTHR13018	KOG1134			AT1G10090.1		early-responsive to dehydration protein-related, putative, expressed
Locus_7769	767	T	A	A	T	AT1G10090.1	PF02714	PTHR13018	KOG1134			AT1G10090.1		early-responsive to dehydration protein-related, putative, expressed
Locus_7769	785	C	T	T	C	AT1G10090.1	PF02714	PTHR13018	KOG1134			AT1G10090.1		early-responsive to dehydration protein-related, putative, expressed
Locus_7769	812	T	A	A	T	AT1G10090.1	PF02714	PTHR13018	KOG1134			AT1G10090.1		early-responsive to dehydration protein-related, putative, expressed
Locus_7769	823	G	A	A	G	AT1G10090.1	PF02714	PTHR13018	KOG1134			AT1G10090.1		early-responsive to dehydration protein-related, putative, expressed
Locus_8276	871	C	c	A	C	Bra031159	PF00313,PF08206,PF00098	PTHR11544	KOG3070			AT2G21060.1	ATCSP4,ATGRP2B,GRP2B	glycine-rich protein 2B
Locus_8276	883	C	T	T	C	Bra031159	PF00313,PF08206,PF00098	PTHR11544	KOG3070			AT2G21060.1	ATCSP4,ATGRP2B,GRP2B	glycine-rich protein 2B
Locus_9150	157	G	T	T	G	Bra001220	PF00364,PF02817,PF00198	PTHR23151	KOG0558	2.3.1.168	K09699	AT3G06850.1	BCE2,DIN3,LTA1	2-oxoacid dehydrogenases acyltransferase family protein
Locus_9150	348	G	C	C	G	Bra001220	PF00364,PF02817,PF00198	PTHR23151	KOG0558	2.3.1.168	K09699	AT3G06850.1	BCE2,DIN3,LTA1	2-oxoacid dehydrogenases acyltransferase family protein
Locus_9150	804	C	T	T	c	Bra001220	PF00364,PF02817,PF00198	PTHR23151	KOG0558	2.3.1.168	K09699	AT3G06850.1	BCE2,DIN3,LTA1	2-oxoacid dehydrogenases acyltransferase family protein
Locus_9150	918	T	G	G	t	Bra001220	PF00364,PF02817,PF00198	PTHR23151	KOG0558	2.3.1.168	K09699	AT3G06850.1	BCE2,DIN3,LTA1	2-oxoacid dehydrogenases acyltransferase family protein
Locus_9150	920	T	C	C	t	Bra001220	PF00364,PF02817,PF00198	PTHR23151	KOG0558	2.3.1.168	K09699	AT3G06850.1	BCE2,DIN3,LTA1	2-oxoacid dehydrogenases acyltransferase family protein
Locus_9150	922	T	G	G	t	Bra001220	PF00364,PF02817,PF00198	PTHR23151	KOG0558	2.3.1.168	K09699	AT3G06850.1	BCE2,DIN3,LTA1	2-oxoacid dehydrogenases acyltransferase family protein
Locus_9150	924	C	T	T	c	Bra001220	PF00364,PF02817,PF00198	PTHR23151	KOG0558	2.3.1.168	K09699	AT3G06850.1	BCE2,DIN3,LTA1	2-oxoacid dehydrogenases acyltransferase family protein
Locus_9150	1326	A	C	C	a	Bra001220	PF00364,PF02817,PF00198	PTHR23151	KOG0558	2.3.1.168	K09699	AT3G06850.1	BCE2,DIN3,LTA1	2-oxoacid dehydrogenases acyltransferase family protein
Locus_9150	1332	G	T	T	g	Bra001220	PF00364,PF02817,PF00198	PTHR23151	KOG0558	2.3.1.168	K09699	AT3G06850.1	BCE2,DIN3,LTA1	2-oxoacid dehydrogenases acyltransferase family protein
Locus_9150	1416	C	T	T	c	Bra001220	PF00364,PF02817,PF00198	PTHR23151	KOG0558	2.3.1.168	K09699	AT3G06850.1	BCE2,DIN3,LTA1	2-oxoacid dehydrogenases acyltransferase family protein
Locus_9150	1425	A	C	C	a	Bra001220	PF00364,PF02817,PF00198	PTHR23151	KOG0558	2.3.1.168	K09699	AT3G06850.1	BCE2,DIN3,LTA1	2-oxoacid dehydrogenases acyltransferase family protein
Locus_9150	1443	A	G	G	a	Bra001220	PF00364,PF02817,PF00198	PTHR23151	KOG0558	2.3.1.168	K09699	AT3G06850.1	BCE2,DIN3,LTA1	2-oxoacid dehydrogenases acyltransferase family protein
Locus_9150	1458	C	T	T	c	Bra001220	PF00364,PF02817,PF00198	PTHR23151	KOG0558	2.3.1.168	K09699	AT3G06850.1	BCE2,DIN3,LTA1	2-oxoacid dehydrogenases acyltransferase family protein
Locus_9150	1488	T	G	g	t	Bra001220	PF00364,PF02817,PF00198	PTHR23151	KOG0558	2.3.1.168	K09699	AT3G06850.1	BCE2,DIN3,LTA1	2-oxoacid dehydrogenases acyltransferase family protein
Locus_9150	1728	G	A	a	g	Bra001220	PF00364,PF02817,PF00198	PTHR23151	KOG0558	2.3.1.168	K09699	AT3G06850.1	BCE2,DIN3,LTA1	2-oxoacid dehydrogenases acyltransferase family protein
Locus_9150	1906	A	T	T	A	Bra001220	PF00364,PF02817,PF00198	PTHR23151	KOG0558	2.3.1.168	K09699	AT3G06850.1	BCE2,DIN3,LTA1	2-oxoacid dehydrogenases acyltransferase family protein
Locus_9395	59	G	A	A	G	AT1G55510.1	PF02779,PF02780	PTHR11624	KOG0525	1.2.4.4	K00167	AT1G55510.1		transketolase, putative, expressed
Locus_9395	174	T	C	C	T	AT1G55510.1	PF02779,PF02780	PTHR11624	KOG0525	1.2.4.4	K00167	AT1G55510.1		transketolase, putative, expressed
Locus_9473	1281	C	c	T	t	AT5G07440.1	PF02812,PF00208	PTHR11606	KOG2250	1.4.1.3	K00261	AT5G07440.1		glutamate dehydrogenase protein, putative, expressed
Locus_9690	158	G	A	A	G	Bra001926	PF00310,PF01380	PTHR10937	KOG1268	2.6.1.16	K00820	AT3G24090.1		glutamine-fructose-6-phosphate transaminase (isomerizing)s;sugar binding;transaminases
Locus_9690	1187	G	C	C	G	Bra001926	PF00310,PF01380	PTHR10937	KOG1268	2.6.1.16	K00820	AT3G24090.1		glutamine-fructose-6-phosphate transaminase (isomerizing)s;sugar binding;transaminases
Locus_9691	950	C	A	A	a	Bra011899	PF03330,PF01357					AT3G45970.1	ATEXLA1,ATEXPL1,ATHEXP BETA 2.1,EXLA1,EXPL1	expansin-like A1
Locus_10007	2589	C	C	A	C	AT1G12780.1	PF01370	PTHR10366	KOG1371	5.1.3.2	K01784	AT1G12780.1		UDP-glucose 4-epimerase, putative, expressed
Locus_10233	1251	T	C	C	C	Bra017912	PF00676,PF00456	PTHR11516	KOG1182	1.2.4.4	K00166	AT1G21400.1		Thiamin diphosphate-binding fold (THDP-binding) superfamily protein
Locus_10415	937	C	c	T	T	AT1G08630.1	PF01212	PTHR10289	KOG1368	4.1.2.5	K01620	AT1G08630.1		L-allo-threonine aldolase, putative, expressed
Locus_10415	940	C	T	T	T	AT1G08630.1	PF01212	PTHR10289	KOG1368	4.1.2.5	K01620	AT1G08630.1		L-allo-threonine aldolase, putative, expressed
Locus_10415	942	G	A	A	A	AT1G08630.1	PF01212	PTHR10289	KOG1368	4.1.2.5	K01620	AT1G08630.1		L-allo-threonine aldolase, putative, expressed
Locus_10415	944	A	G	g	G	AT1G08630.1	PF01212	PTHR10289	KOG1368	4.1.2.5	K01620	AT1G08630.1		L-allo-threonine aldolase, putative, expressed
Locus_10415	1522	G	T	T	G	AT1G08630.1	PF01212	PTHR10289	KOG1368	4.1.2.5	K01620	AT1G08630.1		L-allo-threonine aldolase, putative, expressed
Locus_10516	1267	A	G	G	R	AT2G38170.2	PF01699		KOG1397		K07300	AT2G38170.2		sodium/calcium exchanger protein, putative, expressed
Locus_11228	194	C	A	A	C	Bra010035	PF07716,PF00170					AT5G49450.1	AtbZIP1,bZIP1	basic leucine-zipper 1
Locus_11228	222	C	T	T	c	Bra010035	PF07716,PF00170					AT5G49450.1	AtbZIP1,bZIP1	basic leucine-zipper 1
Locus_11228	226	A	G	G	a	Bra010035	PF07716,PF00170					AT5G49450.1	AtbZIP1,bZIP1	basic leucine-zipper 1
Locus_11228	235	T	C	C	t	Bra010035	PF07716,PF00170					AT5G49450.1	AtbZIP1,bZIP1	basic leucine-zipper 1
Locus_11629	448	A	C	C	M	Bra030370	PF02230,PF03959,PF03583	PTHR10655	KOG2112			AT1G52700.1		alpha/beta-Hydrolases superfamily protein
Locus_11672	59	G	T	T	G	AT1G19300.1	PF01501					AT1G19300.1		glycosyl transferase 8 domain containing protein, putative, expressed
Locus_11672	80	G	A	A	G	AT1G19300.1	PF01501					AT1G19300.1		glycosyl transferase 8 domain containing protein, putative, expressed
Locus_11672	112	G	T	T	G	AT1G19300.1	PF01501					AT1G19300.1		glycosyl transferase 8 domain containing protein, putative, expressed
Locus_11672	130	T	C	C	T	AT1G19300.1	PF01501					AT1G19300.1		glycosyl transferase 8 domain containing protein, putative, expressed
Locus_11672	166	C	A	A	C	AT1G19300.1	PF01501					AT1G19300.1		glycosyl transferase 8 domain containing protein, putative, expressed
Locus_11847	845	G	C	C	G	Bra004787	PF00201	PTHR11926	KOG1192	2.4.1.-	K13691	AT2G43820.1	ATSAGT1,GT,SAGT1,SGT1,UGT74F2	UDP-glucosyltransferase 74F2
Locus_11847	875	T	A	A	T	Bra004787	PF00201	PTHR11926	KOG1192	2.4.1.-	K13691	AT2G43820.1	ATSAGT1,GT,SAGT1,SGT1,UGT74F2	UDP-glucosyltransferase 74F2
Locus_11847	894	A	c	C	A	Bra004787	PF00201	PTHR11926	KOG1192	2.4.1.-	K13691	AT2G43820.1	ATSAGT1,GT,SAGT1,SGT1,UGT74F2	UDP-glucosyltransferase 74F2
Locus_11847	1061	G	C	C	G	Bra004787	PF00201	PTHR11926	KOG1192	2.4.1.-	K13691	AT2G43820.1	ATSAGT1,GT,SAGT1,SGT1,UGT74F2	UDP-glucosyltransferase 74F2
Locus_11847	1079	G	A	A	G	Bra004787	PF00201	PTHR11926	KOG1192	2.4.1.-	K13691	AT2G43820.1	ATSAGT1,GT,SAGT1,SGT1,UGT74F2	UDP-glucosyltransferase 74F2
Locus_11847	1233	A	C	C	A	Bra004787	PF00201	PTHR11926	KOG1192	2.4.1.-	K13691	AT2G43820.1	ATSAGT1,GT,SAGT1,SGT1,UGT74F2	UDP-glucosyltransferase 74F2
Locus_12071	14	A	c	C	A	Bra008255	PF00069,PF07714	PTHR23258	KOG1187			AT1G76360.1		Protein kinase superfamily protein
Locus_12071	49	A	T	T	A	Bra008255	PF00069,PF07714	PTHR23258	KOG1187			AT1G76360.1		Protein kinase superfamily protein
Locus_12071	72	G	A	A	G	Bra008255	PF00069,PF07714	PTHR23258	KOG1187			AT1G76360.1		Protein kinase superfamily protein
Locus_12071	125	A	G	G	A	Bra008255	PF00069,PF07714	PTHR23258	KOG1187			AT1G76360.1		Protein kinase superfamily protein
Locus_12071	137	G	A	A	G	Bra008255	PF00069,PF07714	PTHR23258	KOG1187			AT1G76360.1		Protein kinase superfamily protein
Locus_12071	390	T	C	C	T	Bra008255	PF00069,PF07714	PTHR23258	KOG1187			AT1G76360.1		Protein kinase superfamily protein
Locus_12071	972	G	A	A	R	Bra008255	PF00069,PF07714	PTHR23258	KOG1187			AT1G76360.1		Protein kinase superfamily protein
Locus_12071	1632	G	T	T	G	Bra008255	PF00069,PF07714	PTHR23258	KOG1187			AT1G76360.1		Protein kinase superfamily protein
Locus_12071	1639	T	C	C	T	Bra008255	PF00069,PF07714	PTHR23258	KOG1187			AT1G76360.1		Protein kinase superfamily protein
Locus_12620	365	C	T	T	C	Bra027537	PF00642	PTHR14493:SF3	KOG1595			AT5G44260.1		Zinc finger C-x8-C-x5-C-x3-H type family protein
Locus_12823	391	G	T	T	G	Bra001184	PF00403	PTHR22814	KOG1603			AT5G19090.2		Heavy metal transport/detoxification superfamily protein
Locus_12823	418	C	T	T	C	Bra001184	PF00403	PTHR22814	KOG1603			AT5G19090.2		Heavy metal transport/detoxification superfamily protein
Locus_12823	454	T	G	G	T	Bra001184	PF00403	PTHR22814	KOG1603			AT5G19090.2		Heavy metal transport/detoxification superfamily protein
Locus_12823	475	G	C	C	G	Bra001184	PF00403	PTHR22814	KOG1603			AT5G19090.2		Heavy metal transport/detoxification superfamily protein
Locus_12823	527	G	A	A	G	Bra001184	PF00403	PTHR22814	KOG1603			AT5G19090.2		Heavy metal transport/detoxification superfamily protein
Locus_13431	232	A	G	G	A	Bra034212	PF00097	PTHR12313	KOG0823			AT4G03510.1	ATRMA1,RMA1	RING membrane-anchor 1
Locus_13496	1845	G	A	A	R	Bra004421
Locus_13496	1975	A	G	G	R	Bra004421
Locus_14279	867	C	A	A	C	AT5G63530.2	PF00403	PTHR22814	KOG1603			AT5G63530.2		heavy metal-associated domain containing protein, expressed
Locus_14279	981	C	G	G	C	AT5G63530.2	PF00403	PTHR22814	KOG1603			AT5G63530.2		heavy metal-associated domain containing protein, expressed
Locus_14279	1552	G	A	A	g	AT5G63530.2	PF00403	PTHR22814	KOG1603			AT5G63530.2		heavy metal-associated domain containing protein, expressed
Locus_14279	1561	C	T	T	c	AT5G63530.2	PF00403	PTHR22814	KOG1603			AT5G63530.2		heavy metal-associated domain containing protein, expressed
Locus_14279	1620	T	G	G	T	AT5G63530.2	PF00403	PTHR22814	KOG1603			AT5G63530.2		heavy metal-associated domain containing protein, expressed
Locus_14279	1756	C	T	T	c	AT5G63530.2	PF00403	PTHR22814	KOG1603			AT5G63530.2		heavy metal-associated domain containing protein, expressed
Locus_14279	1759	C	T	T	C	AT5G63530.2	PF00403	PTHR22814	KOG1603			AT5G63530.2		heavy metal-associated domain containing protein, expressed
Locus_14279	1815	T	C	C	T	AT5G63530.2	PF00403	PTHR22814	KOG1603			AT5G63530.2		heavy metal-associated domain containing protein, expressed
Locus_14279	1818	A	T	T	A	AT5G63530.2	PF00403	PTHR22814	KOG1603			AT5G63530.2		heavy metal-associated domain containing protein, expressed
Locus_14279	1911	G	A	A	G	AT5G63530.2	PF00403	PTHR22814	KOG1603			AT5G63530.2		heavy metal-associated domain containing protein, expressed
Locus_14467	1432	T	C	C	C	Bra027547	PF01565,PF08031	PTHR11748				AT5G44390.1		FAD-binding Berberine family protein
Locus_14772	716	A	C	c	A	Bra036303	PF01553					AT4G01950.1	ATGPAT3,GPAT3	glycerol-3-phosphate acyltransferase 3
Locus_14772	718	C	A	A	C	Bra036303	PF01553					AT4G01950.1	ATGPAT3,GPAT3	glycerol-3-phosphate acyltransferase 3
Locus_14772	820	A	T	T	A	Bra036303	PF01553					AT4G01950.1	ATGPAT3,GPAT3	glycerol-3-phosphate acyltransferase 3
Locus_14772	1300	G	A	A	G	Bra036303	PF01553					AT4G01950.1	ATGPAT3,GPAT3	glycerol-3-phosphate acyltransferase 3
Locus_15019	850	T	A	A	T	Bra025493	PF01582,PF00931,PF07725	PTHR13779	KOG4658			AT5G41550.1		Disease resistance protein (TIR-NBS-LRR class) family
Locus_15019	874	G	C	C	G	Bra025493	PF01582,PF00931,PF07725	PTHR13779	KOG4658			AT5G41550.1		Disease resistance protein (TIR-NBS-LRR class) family
Locus_15019	908	A	G	G	A	Bra025493	PF01582,PF00931,PF07725	PTHR13779	KOG4658			AT5G41550.1		Disease resistance protein (TIR-NBS-LRR class) family
Locus_15019	928	A	G	G	A	Bra025493	PF01582,PF00931,PF07725	PTHR13779	KOG4658			AT5G41550.1		Disease resistance protein (TIR-NBS-LRR class) family
Locus_15019	935	A	C	C	A	Bra025493	PF01582,PF00931,PF07725	PTHR13779	KOG4658			AT5G41550.1		Disease resistance protein (TIR-NBS-LRR class) family
Locus_15019	949	C	T	T	C	Bra025493	PF01582,PF00931,PF07725	PTHR13779	KOG4658			AT5G41550.1		Disease resistance protein (TIR-NBS-LRR class) family
Locus_15019	991	A	T	T	A	Bra025493	PF01582,PF00931,PF07725	PTHR13779	KOG4658			AT5G41550.1		Disease resistance protein (TIR-NBS-LRR class) family
Locus_15019	1024	G	T	T	G	Bra025493	PF01582,PF00931,PF07725	PTHR13779	KOG4658			AT5G41550.1		Disease resistance protein (TIR-NBS-LRR class) family
Locus_17280	379	T	C	C	T	AT2G37940.1		PTHR21290	KOG3058			AT2G37940.1		phosphatidic acid phosphatase-related, putative, expressed
Locus_17280	624	A	c	C	A	AT2G37940.1		PTHR21290	KOG3058			AT2G37940.1		phosphatidic acid phosphatase-related, putative, expressed
Locus_17280	838	G	C	C	G	AT2G37940.1		PTHR21290	KOG3058			AT2G37940.1		phosphatidic acid phosphatase-related, putative, expressed
Locus_17449	221	G	T	t	n	Bra007176	PF03479					AT3G55560.1	AGF2,AHL15	AT-hook protein of GA feedback 2
Locus_18639	1521	G	G	C	C	Bra000710	PF00230	PTHR19139	KOG0223		K09874	AT4G10380.1	NIP5;1,NLM6,NLM8	NOD26-like intrinsic protein 5;1
Locus_18639	1529	G	G	A	R	Bra000710	PF00230	PTHR19139	KOG0223		K09874	AT4G10380.1	NIP5;1,NLM6,NLM8	NOD26-like intrinsic protein 5;1
Locus_18851	561	C	T	T	C	AT4G08290.2	PF00892					AT4G08290.2		integral membrane protein DUF6 containing protein, expressed
Locus_18851	950	G	A	A	G	AT4G08290.2	PF00892					AT4G08290.2		integral membrane protein DUF6 containing protein, expressed
Locus_19931	170	T	G	T	N	Bra009549		PTHR11389				AT5G03150.1	JKD	C2H2-like zinc finger protein
Locus_19961	1452	A	T	T	T	Bra020195	PF01370,PF07993,PF03015	PTHR11011	KOG1221			AT5G22500.1	FAR1	fatty acid reductase 1
Locus_21604	320	C	T	T	C	Bra033335	PF00097,PF12428	PTHR23012				AT1G02610.1		RING/FYVE/PHD zinc finger superfamily protein
Locus_21604	463	C	G	G	C	Bra033335	PF00097,PF12428	PTHR23012				AT1G02610.1		RING/FYVE/PHD zinc finger superfamily protein
Locus_21604	474	G	A	A	G	Bra033335	PF00097,PF12428	PTHR23012				AT1G02610.1		RING/FYVE/PHD zinc finger superfamily protein
Locus_21604	479	G	T	T	G	Bra033335	PF00097,PF12428	PTHR23012				AT1G02610.1		RING/FYVE/PHD zinc finger superfamily protein
Locus_21604	485	G	A	A	G	Bra033335	PF00097,PF12428	PTHR23012				AT1G02610.1		RING/FYVE/PHD zinc finger superfamily protein
Locus_21604	557	T	c	C	T	Bra033335	PF00097,PF12428	PTHR23012				AT1G02610.1		RING/FYVE/PHD zinc finger superfamily protein
Locus_21604	962	T	C	C	T	Bra033335	PF00097,PF12428	PTHR23012				AT1G02610.1		RING/FYVE/PHD zinc finger superfamily protein
Locus_21604	1774	T	C	C	T	Bra033335	PF00097,PF12428	PTHR23012				AT1G02610.1		RING/FYVE/PHD zinc finger superfamily protein
Locus_22686	98	T	C	C	T	Bra005131	PF01699		KOG1397		K07300	AT2G38170.1	ATCAX1,CAX1,RCI4	cation exchanger 1
Locus_22723	462	T	C	C	C
Locus_22725	223	G	A	a	N	AT4G34150.1	PF00168	PTHR10024	KOG1030			AT4G34150.1		retrotransposon protein, putative, unclassified, expressed
Locus_22725	950	T	C	c	T	AT4G34150.1	PF00168	PTHR10024	KOG1030			AT4G34150.1		retrotransposon protein, putative, unclassified, expressed
Locus_22725	951	G	A	a	G	AT4G34150.1	PF00168	PTHR10024	KOG1030			AT4G34150.1		retrotransposon protein, putative, unclassified, expressed
Locus_22725	952	C	A	a	C	AT4G34150.1	PF00168	PTHR10024	KOG1030			AT4G34150.1		retrotransposon protein, putative, unclassified, expressed
Locus_22935	1352	A	T	T	T	Bra018468	PF08263,PF00560,PF00069,PF07714	PTHR23258	KOG1187			AT1G09970.1	LRR XI-23,RLK7	Leucine-rich receptor-like protein kinase family protein
Locus_22935	2426	C	T	T	C	Bra018468	PF08263,PF00560,PF00069,PF07714	PTHR23258	KOG1187			AT1G09970.1	LRR XI-23,RLK7	Leucine-rich receptor-like protein kinase family protein
Locus_22935	2507	G	A	A	G	Bra018468	PF08263,PF00560,PF00069,PF07714	PTHR23258	KOG1187			AT1G09970.1	LRR XI-23,RLK7	Leucine-rich receptor-like protein kinase family protein
Locus_22967	344	G	C	C	c	Bra027432	PF04146	PTHR12357	KOG1901			AT3G13460.1	ECT2	evolutionarily conserved C-terminal region 2
Locus_23111	330	T	c	C	c	Bra019785	PF04321,PF01370,PF02719,PF00106,PF01073,PF07993	PTHR10366	KOG1371			AT1G12780.1	ATUGE1,UGE1	UDP-D-glucose/UDP-D-galactose 4-epimerase 1
Locus_23310	21	G	a	A	G	Bra011542	PF05553					AT4G34560.1
Locus_23310	58	T	C	C	T	Bra011542	PF05553					AT4G34560.1
Locus_23313	714	A	C	C	A	Bra033251	PF00067	PTHR19383	KOG0157	1.14.-.-	K00517	AT1G01600.1	CYP86A4	cytochrome P450, family 86, subfamily A, polypeptide 4
Locus_23354	270	C	A	A	A	AT1G03090.2	PF00289,PF02786,PF02785,PF00364	PTHR18866	KOG0238	6.4.1.4	K01968	AT1G03090.2		methylcrotonoyl-CoA carboxylase subunit alpha, mitochondrial precursor, putative, expressed
Locus_23354	283	C	G	G	G	AT1G03090.2	PF00289,PF02786,PF02785,PF00364	PTHR18866	KOG0238	6.4.1.4	K01968	AT1G03090.2		methylcrotonoyl-CoA carboxylase subunit alpha, mitochondrial precursor, putative, expressed
Locus_23354	301	G	T	T	T	AT1G03090.2	PF00289,PF02786,PF02785,PF00364	PTHR18866	KOG0238	6.4.1.4	K01968	AT1G03090.2		methylcrotonoyl-CoA carboxylase subunit alpha, mitochondrial precursor, putative, expressed
Locus_23354	373	G	A	A	g	AT1G03090.2	PF00289,PF02786,PF02785,PF00364	PTHR18866	KOG0238	6.4.1.4	K01968	AT1G03090.2		methylcrotonoyl-CoA carboxylase subunit alpha, mitochondrial precursor, putative, expressed
Locus_23657	18	T	c	C	C	Bra024886	PF00069,PF07714	PTHR11295	KOG0660	2.7.1.-	K00924	AT2G01450.1	ATMPK17,MPK17	MAP kinase 17
Locus_23657	36	C	G	G	C	Bra024886	PF00069,PF07714	PTHR11295	KOG0660	2.7.1.-	K00924	AT2G01450.1	ATMPK17,MPK17	MAP kinase 17
Locus_23657	79	C	G	G	G	Bra024886	PF00069,PF07714	PTHR11295	KOG0660	2.7.1.-	K00924	AT2G01450.1	ATMPK17,MPK17	MAP kinase 17
Locus_23657	88	G	A	A	A	Bra024886	PF00069,PF07714	PTHR11295	KOG0660	2.7.1.-	K00924	AT2G01450.1	ATMPK17,MPK17	MAP kinase 17
Locus_23657	106	T	G	G	G	Bra024886	PF00069,PF07714	PTHR11295	KOG0660	2.7.1.-	K00924	AT2G01450.1	ATMPK17,MPK17	MAP kinase 17
Locus_23657	124	C	T	T	T	Bra024886	PF00069,PF07714	PTHR11295	KOG0660	2.7.1.-	K00924	AT2G01450.1	ATMPK17,MPK17	MAP kinase 17
Locus_24050	269	A	c	C	A	Bra015303	PF01590	PTHR23283	KOG0519	2.7.13.-	K14509	AT1G04310.1	ERS2	ethylene response sensor 2
Locus_24050	279	T	G	G	T	Bra015303	PF01590	PTHR23283	KOG0519	2.7.13.-	K14509	AT1G04310.1	ERS2	ethylene response sensor 2
Locus_24050	564	C	T	T	C	Bra015303	PF01590	PTHR23283	KOG0519	2.7.13.-	K14509	AT1G04310.1	ERS2	ethylene response sensor 2
Locus_24050	1680	A	G	G	a	Bra015303	PF01590	PTHR23283	KOG0519	2.7.13.-	K14509	AT1G04310.1	ERS2	ethylene response sensor 2
Locus_24050	1934	A	t	T	A	Bra015303	PF01590	PTHR23283	KOG0519	2.7.13.-	K14509	AT1G04310.1	ERS2	ethylene response sensor 2
Locus_24050	2356	A	G	G	A	Bra015303	PF01590	PTHR23283	KOG0519	2.7.13.-	K14509	AT1G04310.1	ERS2	ethylene response sensor 2
Locus_24050	2360	A	g	G	A	Bra015303	PF01590	PTHR23283	KOG0519	2.7.13.-	K14509	AT1G04310.1	ERS2	ethylene response sensor 2
Locus_24851	400	A	G	G	A	AT4G35720.1	PF03087					AT4G35720.1		carrier, putative, expressed
Locus_25422	174	C	A	A	C	Bra020632						AT5G49360.1	ATBXL1,BXL1	beta-xylosidase 1
Locus_27499	1273	A	G	G	A	Bra007279	PF05678					AT3G56880.1		VQ motif-containing protein
Locus_27677	791	G	A	A	G	AT3G53810.1	PF00139,PF00069,PF07714	PTHR23258	KOG1187			AT3G53810.1		lectin-like receptor kinase, putative, expressed
Locus_27677	830	C	G	G	C	AT3G53810.1	PF00139,PF00069,PF07714	PTHR23258	KOG1187			AT3G53810.1		lectin-like receptor kinase, putative, expressed
Locus_27677	863	T	C	C	T	AT3G53810.1	PF00139,PF00069,PF07714	PTHR23258	KOG1187			AT3G53810.1		lectin-like receptor kinase, putative, expressed
Locus_27677	970	C	A	a	C	AT3G53810.1	PF00139,PF00069,PF07714	PTHR23258	KOG1187			AT3G53810.1		lectin-like receptor kinase, putative, expressed
Locus_27677	973	G	A	a	G	AT3G53810.1	PF00139,PF00069,PF07714	PTHR23258	KOG1187			AT3G53810.1		lectin-like receptor kinase, putative, expressed
Locus_27677	1026	A	T	T	A	AT3G53810.1	PF00139,PF00069,PF07714	PTHR23258	KOG1187			AT3G53810.1		lectin-like receptor kinase, putative, expressed
Locus_27677	1154	G	C	C	G	AT3G53810.1	PF00139,PF00069,PF07714	PTHR23258	KOG1187			AT3G53810.1		lectin-like receptor kinase, putative, expressed
Locus_27677	1187	A	G	G	A	AT3G53810.1	PF00139,PF00069,PF07714	PTHR23258	KOG1187			AT3G53810.1		lectin-like receptor kinase, putative, expressed
Locus_27880	853	G	T	T	G	AT1G29340.1	PF04564,PF00514	PTHR22849				AT1G29340.1		spotted leaf 11, putative, expressed
Locus_32531	220	A	G	G	G	Bra010541	PF00407					AT2G01520.1	MLP328	MLP-like protein 328
Locus_32531	221	A	G	G	G	Bra010541	PF00407					AT2G01520.1	MLP328	MLP-like protein 328
Locus_32531	227	T	C	C	C	Bra010541	PF00407					AT2G01520.1	MLP328	MLP-like protein 328
Locus_32531	240	C	T	t	T	Bra010541	PF00407					AT2G01520.1	MLP328	MLP-like protein 328
Locus_32649	776	G	A	A	G	Bra009237	PF08263,PF00560	PTHR23258				AT5G06860.1	ATPGIP1,PGIP1	polygalacturonase inhibiting protein 1
Locus_32649	904	G	A	A	G	Bra009237	PF08263,PF00560	PTHR23258				AT5G06860.1	ATPGIP1,PGIP1	polygalacturonase inhibiting protein 1
Locus_37335	684	A	T	T	A	Bra018112	PF01263	PTHR10091	KOG1604	5.1.3.3	K01785	AT3G47800.1		Galactose mutarotase-like superfamily protein
Locus_37607	1182	A	G	G	A	AT4G18205.1	PF00892,PF03151					AT4G18205.1		purine permease, putative, expressed
Locus_37607	1195	C	T	T	C	AT4G18205.1	PF00892,PF03151					AT4G18205.1		purine permease, putative, expressed
Locus_37607	1340	A	G	G	G	AT4G18205.1	PF00892,PF03151					AT4G18205.1		purine permease, putative, expressed
Locus_37607	1345	T	c	C	T	AT4G18205.1	PF00892,PF03151					AT4G18205.1		purine permease, putative, expressed
Locus_37635	538	T	G	G	K	Bra035271	PF00201	PTHR11926	KOG1192			AT5G49690.1		UDP-Glycosyltransferase superfamily protein
Locus_37635	589	A	G	G	R	Bra035271	PF00201	PTHR11926	KOG1192			AT5G49690.1		UDP-Glycosyltransferase superfamily protein
Locus_38545	825	T	C	C	C	Bra004033	PF00847					AT1G68550.1		Integrase-type DNA-binding superfamily protein
Locus_38545	885	G	A	A	A	Bra004033	PF00847					AT1G68550.1		Integrase-type DNA-binding superfamily protein
Locus_38545	904	C	G	G	G	Bra004033	PF00847					AT1G68550.1		Integrase-type DNA-binding superfamily protein
Locus_38545	938	T	C	C	C	Bra004033	PF00847					AT1G68550.1		Integrase-type DNA-binding superfamily protein
Locus_38545	984	T	A	A	T	Bra004033	PF00847					AT1G68550.1		Integrase-type DNA-binding superfamily protein
Locus_38708	502	C	G	G	C	AT3G18200.2	PF00892					AT3G18200.2		auxin-induced protein 5NG4, putative, expressed
Locus_39485	513	G	A	A	G	Bra025189	PF00067	PTHR19383	KOG0156	1.14.-.-	K00517	AT3G26170.1	CYP71B19	cytochrome P450, family 71, subfamily B, polypeptide 19
Locus_39485	567	T	G	G	T	Bra025189	PF00067	PTHR19383	KOG0156	1.14.-.-	K00517	AT3G26170.1	CYP71B19	cytochrome P450, family 71, subfamily B, polypeptide 19
Locus_39593	618	T	C	C	T
Locus_39593	632	A	T	T	A
Locus_39593	634	A	G	G	A
Locus_39593	1129	T	G	G	T
Locus_39593	1166	C	A	A	C
Locus_39633	1689	A	C	C	A	Bra020399	PF02453	PTHR10994	KOG1792			AT5G58000.1		Reticulon family protein
Locus_39633	1824	G	T	T	G	Bra020399	PF02453	PTHR10994	KOG1792			AT5G58000.1		Reticulon family protein
Locus_40160	55	T	G	G	G	Bra013164	PF00722,PF06955			2.4.1.207	K08235	AT2G06850.1	EXGT-A1,EXT,XTH4	xyloglucan endotransglucosylase/hydrolase 4
Locus_40527	2167	C	C	T	C	Bra031478	PF01820,PF07478	PTHR23132				AT3G08840.2		D-alanine--D-alanine ligase family
Locus_41478	956	G	A	A	G	Bra004620	PF00036	PTHR10891	KOG0027		K13448	AT2G41410.1		Calcium-binding EF-hand family protein
Locus_42041	1325	T	G	G	G	Bra003635	PF01453					AT1G78850.1		D-mannose binding lectin protein with Apple-like carbohydrate-binding domain
Locus_42624	708	T	T	c	Y	Bra019177	PF03171	PTHR10209	KOG0143			AT4G25300.1		2-oxoglutarate (2OG) and Fe(II)-dependent oxygenase superfamily protein
Locus_44027	90	T	A	A	T	AT5G27600.1	PF00501	PTHR11968	KOG1256	6.2.1.3	K01897	AT5G27600.1		acyl-CoA synthetase protein, putative, expressed
Locus_44027	314	A	C	C	A	AT5G27600.1	PF00501	PTHR11968	KOG1256	6.2.1.3	K01897	AT5G27600.1		acyl-CoA synthetase protein, putative, expressed
Locus_44027	603	G	T	T	G	AT5G27600.1	PF00501	PTHR11968	KOG1256	6.2.1.3	K01897	AT5G27600.1		acyl-CoA synthetase protein, putative, expressed
Locus_44027	639	G	A	A	G	AT5G27600.1	PF00501	PTHR11968	KOG1256	6.2.1.3	K01897	AT5G27600.1		acyl-CoA synthetase protein, putative, expressed
Locus_44027	876	T	C	C	T	AT5G27600.1	PF00501	PTHR11968	KOG1256	6.2.1.3	K01897	AT5G27600.1		acyl-CoA synthetase protein, putative, expressed
Locus_44027	914	C	T	T	C	AT5G27600.1	PF00501	PTHR11968	KOG1256	6.2.1.3	K01897	AT5G27600.1		acyl-CoA synthetase protein, putative, expressed
Locus_44027	936	T	C	C	T	AT5G27600.1	PF00501	PTHR11968	KOG1256	6.2.1.3	K01897	AT5G27600.1		acyl-CoA synthetase protein, putative, expressed
Locus_44027	1503	T	C	C	T	AT5G27600.1	PF00501	PTHR11968	KOG1256	6.2.1.3	K01897	AT5G27600.1		acyl-CoA synthetase protein, putative, expressed
Locus_44027	2066	A	T	T	A	AT5G27600.1	PF00501	PTHR11968	KOG1256	6.2.1.3	K01897	AT5G27600.1		acyl-CoA synthetase protein, putative, expressed
Locus_44027	2356	T	C	C	T	AT5G27600.1	PF00501	PTHR11968	KOG1256	6.2.1.3	K01897	AT5G27600.1		acyl-CoA synthetase protein, putative, expressed
Locus_44813	1034	T	G	g	t	AT4G16260.1	PF00332					AT4G16260.1		glycosyl hydrolases family 17, putative, expressed
Locus_44813	1064	A	G	g	a	AT4G16260.1	PF00332					AT4G16260.1		glycosyl hydrolases family 17, putative, expressed
Locus_47395	373	G	A	A	G	Bra017040	PF07231,PF07014					AT2G40000.1	ATHSPRO2,HSPRO2	ortholog of sugar beet HS1 PRO-1 2
Locus_47395	388	A	G	G	A	Bra017040	PF07231,PF07014					AT2G40000.1	ATHSPRO2,HSPRO2	ortholog of sugar beet HS1 PRO-1 2
Locus_47395	391	T	C	C	T	Bra017040	PF07231,PF07014					AT2G40000.1	ATHSPRO2,HSPRO2	ortholog of sugar beet HS1 PRO-1 2
Locus_47395	490	G	T	T	g	Bra017040	PF07231,PF07014					AT2G40000.1	ATHSPRO2,HSPRO2	ortholog of sugar beet HS1 PRO-1 2
Locus_47395	496	A	G	G	A	Bra017040	PF07231,PF07014					AT2G40000.1	ATHSPRO2,HSPRO2	ortholog of sugar beet HS1 PRO-1 2
Locus_47395	502	A	C	C	A	Bra017040	PF07231,PF07014					AT2G40000.1	ATHSPRO2,HSPRO2	ortholog of sugar beet HS1 PRO-1 2
Locus_47395	559	C	T	T	c	Bra017040	PF07231,PF07014					AT2G40000.1	ATHSPRO2,HSPRO2	ortholog of sugar beet HS1 PRO-1 2
Locus_47395	883	A	C	C	a	Bra017040	PF07231,PF07014					AT2G40000.1	ATHSPRO2,HSPRO2	ortholog of sugar beet HS1 PRO-1 2
Locus_47395	976	A	G	g	a	Bra017040	PF07231,PF07014					AT2G40000.1	ATHSPRO2,HSPRO2	ortholog of sugar beet HS1 PRO-1 2
Locus_52012	539	T	C	C	T	AT1G71100.1	PF06026	PTHR11934	KOG3075	5.3.1.6	K01807	AT1G71100.1		ribose-5-phosphate isomerase A, putative, expressed
Locus_52012	667	T	C	C	T	AT1G71100.1	PF06026	PTHR11934	KOG3075	5.3.1.6	K01807	AT1G71100.1		ribose-5-phosphate isomerase A, putative, expressed
Locus_52012	691	A	G	G	A	AT1G71100.1	PF06026	PTHR11934	KOG3075	5.3.1.6	K01807	AT1G71100.1		ribose-5-phosphate isomerase A, putative, expressed
Locus_52012	774	A	T	T	A	AT1G71100.1	PF06026	PTHR11934	KOG3075	5.3.1.6	K01807	AT1G71100.1		ribose-5-phosphate isomerase A, putative, expressed

## Sheet: Ca처리관련_D_down_SNP
Locus ID	position	Reference	SNP			Annotation info
			둔감형 유묘 칼슘 무처리	둔감형 유묘 칼슘 처리	표준형 유묘 칼슘 처리	Gene ID	PFAM	PANTHER	KOG	KEGG ec	KEGG orthology	TAIR10 name	TAIR10 symbol	TAIR10 dese.
Locus_387	763	C	C	G	C	Bra020507	PF05495,PF00097	PTHR21319	KOG1940			AT5G25560.1		CHY-type/CTCHY-type/RING-type Zinc finger protein
Locus_1768	2073	C	C	A	M	Bra010817	PF11721,PF00069,PF07714	PTHR23258	KOG1187			AT1G29720.1		Leucine-rich repeat transmembrane protein kinase
Locus_1768	2074	T	T	C	Y	Bra010817	PF11721,PF00069,PF07714	PTHR23258	KOG1187			AT1G29720.1		Leucine-rich repeat transmembrane protein kinase
Locus_7418	269	C	C	A	C
Locus_7418	271	A	A	C	M
Locus_7418	272	C	C	T	Y
Locus_8276	871	C	c	A	C	Bra031159	PF00313,PF08206,PF00098	PTHR11544	KOG3070			AT2G21060.1	ATCSP4,ATGRP2B,GRP2B	glycine-rich protein 2B
Locus_9473	1281	C	c	T	t	AT5G07440.1	PF02812,PF00208	PTHR11606	KOG2250	1.4.1.3	K00261	AT5G07440.1		glutamate dehydrogenase protein, putative, expressed
Locus_10007	2589	C	C	A	C	AT1G12780.1	PF01370	PTHR10366	KOG1371	5.1.3.2	K01784	AT1G12780.1		UDP-glucose 4-epimerase, putative, expressed
Locus_10415	937	C	c	T	T	AT1G08630.1	PF01212	PTHR10289	KOG1368	4.1.2.5	K01620	AT1G08630.1		L-allo-threonine aldolase, putative, expressed
Locus_18639	1521	G	G	C	C	Bra000710	PF00230	PTHR19139	KOG0223		K09874	AT4G10380.1	NIP5;1,NLM6,NLM8	NOD26-like intrinsic protein 5;1
Locus_18639	1529	G	G	A	R	Bra000710	PF00230	PTHR19139	KOG0223		K09874	AT4G10380.1	NIP5;1,NLM6,NLM8	NOD26-like intrinsic protein 5;1
Locus_19931	170	T	G	T	N	Bra009549		PTHR11389				AT5G03150.1	JKD	C2H2-like zinc finger protein
Locus_40527	2167	C	C	T	C	Bra031478	PF01820,PF07478	PTHR23132				AT3G08840.2		D-alanine--D-alanine ligase family
Locus_42624	708	T	T	c	Y	Bra019177	PF03171	PTHR10209	KOG0143			AT4G25300.1		2-oxoglutarate (2OG) and Fe(II)-dependent oxygenase superfamily protein

## Sheet: 품종관련_D_up
Locus ID	position	Reference	SNP			Annotation info
			둔감형 유묘 칼슘 무처리	둔감형 유묘 칼슘 처리	표준형 유묘 칼슘 처리	Gene ID	PFAM	PANTHER	KOG	KEGG ec	KEGG orthology	TAIR10 name	TAIR10 symbol	TAIR10 dese.
Locus_215	15	G	G	G	A	Bra014626		PTHR11600				AT2G48020.1		Major facilitator superfamily protein
Locus_215	255	A	A	A	C	Bra014626		PTHR11600				AT2G48020.1		Major facilitator superfamily protein
Locus_228	1082	A	n	G	A	Bra015176
Locus_228	1087	A	n	G	A	Bra015176
Locus_228	1093	G	n	A	G	Bra015176
Locus_228	1105	G	n	C	G	Bra015176
Locus_228	1136	G	A	A	G	Bra015176
Locus_228	5116	C	G	g	C	Bra015176
Locus_228	5136	A	T	t	A	Bra015176
Locus_228	5151	A	C	C	A	Bra015176
Locus_228	5180	A	T	T	A	Bra015176
Locus_228	5204	G	T	T	G	Bra015176
Locus_228	5223	T	G	G	T	Bra015176
Locus_228	5241	C	T	T	C	Bra015176
Locus_228	5282	A	G	G	a	Bra015176
Locus_228	5524	T	T	C	T	Bra015176
Locus_228	5543	G	A	A	G	Bra015176
Locus_228	6193	A	T	T	A	Bra015176
Locus_228	6276	C	T	T	C	Bra015176
Locus_228	6299	A	G	G	A	Bra015176
Locus_228	7720	G	g	G	A	Bra015176
Locus_228	7927	T	C	C	C	Bra015176
Locus_228	8001	T	G	G	g	Bra015176
Locus_313	2080	A	c	C	C	Bra005479	PF00112	PTHR12411				AT5G43060.1		Granulin repeat cysteine protease family protein
Locus_401	204	T	T	t	C	Bra016840	PF03094					AT1G11310.1	ATMLO2,MLO2,PMR2	Seven transmembrane MLO family protein
Locus_407	129	T	W	A	t	AT4G05320.2	PF11976,PF00240,PF07708	PTHR10666	KOG0005		K08770	AT4G05320.2		ubiquitin family protein, putative, expressed
Locus_557	298	T	Y	C	T	Bra021554						AT3G44713.1
Locus_557	306	A	W	T	A	Bra021554						AT3G44713.1
Locus_557	2860	G	n	A	G	Bra021554						AT3G44713.1
Locus_557	2869	C	n	A	C	Bra021554						AT3G44713.1
Locus_557	2871	C	n	T	C	Bra021554						AT3G44713.1
Locus_557	3444	G	n	A	G	Bra021554						AT3G44713.1
Locus_562	183	T	C	C	T	AT5G48230.1	PF00108,PF02803	PTHR18919	KOG1390	2.3.1.9	K00626	AT5G48230.1		acetyl-CoA acetyltransferase, cytosolic, putative, expressed
Locus_562	186	T	C	C	T	AT5G48230.1	PF00108,PF02803	PTHR18919	KOG1390	2.3.1.9	K00626	AT5G48230.1		acetyl-CoA acetyltransferase, cytosolic, putative, expressed
Locus_562	228	G	C	C	G	AT5G48230.1	PF00108,PF02803	PTHR18919	KOG1390	2.3.1.9	K00626	AT5G48230.1		acetyl-CoA acetyltransferase, cytosolic, putative, expressed
Locus_562	230	C	T	T	C	AT5G48230.1	PF00108,PF02803	PTHR18919	KOG1390	2.3.1.9	K00626	AT5G48230.1		acetyl-CoA acetyltransferase, cytosolic, putative, expressed
Locus_562	252	C	T	T	C	AT5G48230.1	PF00108,PF02803	PTHR18919	KOG1390	2.3.1.9	K00626	AT5G48230.1		acetyl-CoA acetyltransferase, cytosolic, putative, expressed
Locus_562	255	G	A	A	G	AT5G48230.1	PF00108,PF02803	PTHR18919	KOG1390	2.3.1.9	K00626	AT5G48230.1		acetyl-CoA acetyltransferase, cytosolic, putative, expressed
Locus_562	405	C	T	T	c	AT5G48230.1	PF00108,PF02803	PTHR18919	KOG1390	2.3.1.9	K00626	AT5G48230.1		acetyl-CoA acetyltransferase, cytosolic, putative, expressed
Locus_562	432	A	G	G	a	AT5G48230.1	PF00108,PF02803	PTHR18919	KOG1390	2.3.1.9	K00626	AT5G48230.1		acetyl-CoA acetyltransferase, cytosolic, putative, expressed
Locus_562	433	C	T	T	c	AT5G48230.1	PF00108,PF02803	PTHR18919	KOG1390	2.3.1.9	K00626	AT5G48230.1		acetyl-CoA acetyltransferase, cytosolic, putative, expressed
Locus_562	514	C	A	A	C	AT5G48230.1	PF00108,PF02803	PTHR18919	KOG1390	2.3.1.9	K00626	AT5G48230.1		acetyl-CoA acetyltransferase, cytosolic, putative, expressed
Locus_562	516	A	G	G	A	AT5G48230.1	PF00108,PF02803	PTHR18919	KOG1390	2.3.1.9	K00626	AT5G48230.1		acetyl-CoA acetyltransferase, cytosolic, putative, expressed
Locus_562	657	A	G	G	A	AT5G48230.1	PF00108,PF02803	PTHR18919	KOG1390	2.3.1.9	K00626	AT5G48230.1		acetyl-CoA acetyltransferase, cytosolic, putative, expressed
Locus_562	660	G	C	C	G	AT5G48230.1	PF00108,PF02803	PTHR18919	KOG1390	2.3.1.9	K00626	AT5G48230.1		acetyl-CoA acetyltransferase, cytosolic, putative, expressed
Locus_562	686	C	A	A	C	AT5G48230.1	PF00108,PF02803	PTHR18919	KOG1390	2.3.1.9	K00626	AT5G48230.1		acetyl-CoA acetyltransferase, cytosolic, putative, expressed
Locus_562	807	A	G	G	A	AT5G48230.1	PF00108,PF02803	PTHR18919	KOG1390	2.3.1.9	K00626	AT5G48230.1		acetyl-CoA acetyltransferase, cytosolic, putative, expressed
Locus_562	1026	A	A	A	T	AT5G48230.1	PF00108,PF02803	PTHR18919	KOG1390	2.3.1.9	K00626	AT5G48230.1		acetyl-CoA acetyltransferase, cytosolic, putative, expressed
Locus_562	1041	G	G	G	T	AT5G48230.1	PF00108,PF02803	PTHR18919	KOG1390	2.3.1.9	K00626	AT5G48230.1		acetyl-CoA acetyltransferase, cytosolic, putative, expressed
Locus_563	830	G	A	A	g	AT5G24490.1	PF02482					AT5G24490.1		plastid-specific 30S ribosomal protein 1, chloroplast precursor, putative, expressed
Locus_563	850	C	T	T	c	AT5G24490.1	PF02482					AT5G24490.1		plastid-specific 30S ribosomal protein 1, chloroplast precursor, putative, expressed
Locus_563	853	T	A	A	t	AT5G24490.1	PF02482					AT5G24490.1		plastid-specific 30S ribosomal protein 1, chloroplast precursor, putative, expressed
Locus_563	854	T	C	C	t	AT5G24490.1	PF02482					AT5G24490.1		plastid-specific 30S ribosomal protein 1, chloroplast precursor, putative, expressed
Locus_563	863	A	C	C	a	AT5G24490.1	PF02482					AT5G24490.1		plastid-specific 30S ribosomal protein 1, chloroplast precursor, putative, expressed
Locus_563	1191	T	t	t	C	AT5G24490.1	PF02482					AT5G24490.1		plastid-specific 30S ribosomal protein 1, chloroplast precursor, putative, expressed
Locus_563	1279	C	A	A	C	AT5G24490.1	PF02482					AT5G24490.1		plastid-specific 30S ribosomal protein 1, chloroplast precursor, putative, expressed
Locus_563	1317	T	C	C	T	AT5G24490.1	PF02482					AT5G24490.1		plastid-specific 30S ribosomal protein 1, chloroplast precursor, putative, expressed
Locus_563	1537	C	C	C	T	AT5G24490.1	PF02482					AT5G24490.1		plastid-specific 30S ribosomal protein 1, chloroplast precursor, putative, expressed
Locus_563	1583	A	A	A	T	AT5G24490.1	PF02482					AT5G24490.1		plastid-specific 30S ribosomal protein 1, chloroplast precursor, putative, expressed
Locus_663	321	T	t	T	G	Bra029924	PF00752,PF00867	PTHR11081	KOG2519			AT3G48900.2		single-stranded DNA endonuclease family protein
Locus_663	354	C	C	C	G	Bra029924	PF00752,PF00867	PTHR11081	KOG2519			AT3G48900.2		single-stranded DNA endonuclease family protein
Locus_663	360	T	T	T	G	Bra029924	PF00752,PF00867	PTHR11081	KOG2519			AT3G48900.2		single-stranded DNA endonuclease family protein
Locus_663	485	G	G	G	A	Bra029924	PF00752,PF00867	PTHR11081	KOG2519			AT3G48900.2		single-stranded DNA endonuclease family protein
Locus_663	633	A	A	A	C	Bra029924	PF00752,PF00867	PTHR11081	KOG2519			AT3G48900.2		single-stranded DNA endonuclease family protein
Locus_663	674	G	G	G	A	Bra029924	PF00752,PF00867	PTHR11081	KOG2519			AT3G48900.2		single-stranded DNA endonuclease family protein
Locus_663	726	A	A	A	G	Bra029924	PF00752,PF00867	PTHR11081	KOG2519			AT3G48900.2		single-stranded DNA endonuclease family protein
Locus_663	750	A	A	A	T	Bra029924	PF00752,PF00867	PTHR11081	KOG2519			AT3G48900.2		single-stranded DNA endonuclease family protein
Locus_663	1020	G	G	G	T	Bra029924	PF00752,PF00867	PTHR11081	KOG2519			AT3G48900.2		single-stranded DNA endonuclease family protein
Locus_663	1021	C	C	C	T	Bra029924	PF00752,PF00867	PTHR11081	KOG2519			AT3G48900.2		single-stranded DNA endonuclease family protein
Locus_663	1080	A	A	A	T	Bra029924	PF00752,PF00867	PTHR11081	KOG2519			AT3G48900.2		single-stranded DNA endonuclease family protein
Locus_663	1552	A	A	A	G	Bra029924	PF00752,PF00867	PTHR11081	KOG2519			AT3G48900.2		single-stranded DNA endonuclease family protein
Locus_663	1598	C	C	C	T	Bra029924	PF00752,PF00867	PTHR11081	KOG2519			AT3G48900.2		single-stranded DNA endonuclease family protein
Locus_663	1711	G	G	G	A	Bra029924	PF00752,PF00867	PTHR11081	KOG2519			AT3G48900.2		single-stranded DNA endonuclease family protein
Locus_663	1814	G	G	G	A	Bra029924	PF00752,PF00867	PTHR11081	KOG2519			AT3G48900.2		single-stranded DNA endonuclease family protein
Locus_663	1817	G	G	G	A	Bra029924	PF00752,PF00867	PTHR11081	KOG2519			AT3G48900.2		single-stranded DNA endonuclease family protein
Locus_663	1966	C	C	C	G	Bra029924	PF00752,PF00867	PTHR11081	KOG2519			AT3G48900.2		single-stranded DNA endonuclease family protein
Locus_762	478	A	C	C	A	Bra028760	PF07732,PF00394,PF07731	PTHR11709	KOG1263			AT5G05390.1	LAC12	laccase 12
Locus_762	739	A	A	A	T	Bra028760	PF07732,PF00394,PF07731	PTHR11709	KOG1263			AT5G05390.1	LAC12	laccase 12
Locus_762	775	T	T	T	C	Bra028760	PF07732,PF00394,PF07731	PTHR11709	KOG1263			AT5G05390.1	LAC12	laccase 12
Locus_762	781	A	A	A	G	Bra028760	PF07732,PF00394,PF07731	PTHR11709	KOG1263			AT5G05390.1	LAC12	laccase 12
Locus_762	860	G	T	T	G	Bra028760	PF07732,PF00394,PF07731	PTHR11709	KOG1263			AT5G05390.1	LAC12	laccase 12
Locus_762	915	T	C	C	T	Bra028760	PF07732,PF00394,PF07731	PTHR11709	KOG1263			AT5G05390.1	LAC12	laccase 12
Locus_762	976	C	T	T	C	Bra028760	PF07732,PF00394,PF07731	PTHR11709	KOG1263			AT5G05390.1	LAC12	laccase 12
Locus_762	982	C	T	T	C	Bra028760	PF07732,PF00394,PF07731	PTHR11709	KOG1263			AT5G05390.1	LAC12	laccase 12
Locus_762	1018	A	C	C	A	Bra028760	PF07732,PF00394,PF07731	PTHR11709	KOG1263			AT5G05390.1	LAC12	laccase 12
Locus_762	1120	G	G	G	A	Bra028760	PF07732,PF00394,PF07731	PTHR11709	KOG1263			AT5G05390.1	LAC12	laccase 12
Locus_762	1190	G	C	C	G	Bra028760	PF07732,PF00394,PF07731	PTHR11709	KOG1263			AT5G05390.1	LAC12	laccase 12
Locus_762	1210	G	A	a	G	Bra028760	PF07732,PF00394,PF07731	PTHR11709	KOG1263			AT5G05390.1	LAC12	laccase 12
Locus_762	1228	C	T	t	C	Bra028760	PF07732,PF00394,PF07731	PTHR11709	KOG1263			AT5G05390.1	LAC12	laccase 12
Locus_762	1231	C	T	T	C	Bra028760	PF07732,PF00394,PF07731	PTHR11709	KOG1263			AT5G05390.1	LAC12	laccase 12
Locus_762	1390	A	A	A	G	Bra028760	PF07732,PF00394,PF07731	PTHR11709	KOG1263			AT5G05390.1	LAC12	laccase 12
Locus_762	1555	C	C	C	T	Bra028760	PF07732,PF00394,PF07731	PTHR11709	KOG1263			AT5G05390.1	LAC12	laccase 12
Locus_762	1612	T	T	T	A	Bra028760	PF07732,PF00394,PF07731	PTHR11709	KOG1263			AT5G05390.1	LAC12	laccase 12
Locus_762	1615	C	C	C	T	Bra028760	PF07732,PF00394,PF07731	PTHR11709	KOG1263			AT5G05390.1	LAC12	laccase 12
Locus_805	668	G	t	T	g	Bra000757						AT4G11960.1	PGRL1B	PGR5-like B
Locus_805	701	G	A	A	g	Bra000757						AT4G11960.1	PGRL1B	PGR5-like B
Locus_805	719	G	A	A	g	Bra000757						AT4G11960.1	PGRL1B	PGR5-like B
Locus_805	2508	C	T	T	T	Bra000757						AT4G11960.1	PGRL1B	PGR5-like B
Locus_820	683	T	T	T	A	Bra007683	PF00582					AT3G62550.1		Adenine nucleotide alpha hydrolases-like superfamily protein
Locus_820	705	T	T	T	G	Bra007683	PF00582					AT3G62550.1		Adenine nucleotide alpha hydrolases-like superfamily protein
Locus_820	753	C	C	C	T	Bra007683	PF00582					AT3G62550.1		Adenine nucleotide alpha hydrolases-like superfamily protein
Locus_860	360	C	T	T	C	Phvulv091012850m	PF05699	PTHR23272	KOG1121			AT3G42170.1		BED zinc finger ;hAT family dimerisation domain
Locus_860	392	T	A	A	T	Phvulv091012850m	PF05699	PTHR23272	KOG1121			AT3G42170.1		BED zinc finger ;hAT family dimerisation domain
Locus_860	402	A	T	T	A	Phvulv091012850m	PF05699	PTHR23272	KOG1121			AT3G42170.1		BED zinc finger ;hAT family dimerisation domain
Locus_860	460	G	C	C	g	Phvulv091012850m	PF05699	PTHR23272	KOG1121			AT3G42170.1		BED zinc finger ;hAT family dimerisation domain
Locus_860	532	C	C	C	T	Phvulv091012850m	PF05699	PTHR23272	KOG1121			AT3G42170.1		BED zinc finger ;hAT family dimerisation domain
Locus_860	670	G	A	A	G	Phvulv091012850m	PF05699	PTHR23272	KOG1121			AT3G42170.1		BED zinc finger ;hAT family dimerisation domain
Locus_860	778	C	T	T	c	Phvulv091012850m	PF05699	PTHR23272	KOG1121			AT3G42170.1		BED zinc finger ;hAT family dimerisation domain
Locus_860	977	A	A	A	G	Phvulv091012850m	PF05699	PTHR23272	KOG1121			AT3G42170.1		BED zinc finger ;hAT family dimerisation domain
Locus_860	1077	T	T	T	C	Phvulv091012850m	PF05699	PTHR23272	KOG1121			AT3G42170.1		BED zinc finger ;hAT family dimerisation domain
Locus_860	1297	C	A	A	C	Phvulv091012850m	PF05699	PTHR23272	KOG1121			AT3G42170.1		BED zinc finger ;hAT family dimerisation domain
Locus_860	1320	C	A	A	C	Phvulv091012850m	PF05699	PTHR23272	KOG1121			AT3G42170.1		BED zinc finger ;hAT family dimerisation domain
Locus_860	1356	G	A	A	G	Phvulv091012850m	PF05699	PTHR23272	KOG1121			AT3G42170.1		BED zinc finger ;hAT family dimerisation domain
Locus_860	1625	C	G	G	C	Phvulv091012850m	PF05699	PTHR23272	KOG1121			AT3G42170.1		BED zinc finger ;hAT family dimerisation domain
Locus_860	1756	G	K	T	G	Phvulv091012850m	PF05699	PTHR23272	KOG1121			AT3G42170.1		BED zinc finger ;hAT family dimerisation domain
Locus_860	2091	C	T	T	C	Phvulv091012850m	PF05699	PTHR23272	KOG1121			AT3G42170.1		BED zinc finger ;hAT family dimerisation domain
Locus_860	2216	T	T	T	C	Phvulv091012850m	PF05699	PTHR23272	KOG1121			AT3G42170.1		BED zinc finger ;hAT family dimerisation domain
Locus_863	245	A	n	a	G	Bra039681	PF00753	PTHR11935	KOG0814			AT1G53580.1	ETHE1,GLX2-3,GLY3	glyoxalase II 3
Locus_863	300	G	n	T	G	Bra039681	PF00753	PTHR11935	KOG0814			AT1G53580.1	ETHE1,GLX2-3,GLY3	glyoxalase II 3
Locus_863	317	G	n	T	G	Bra039681	PF00753	PTHR11935	KOG0814			AT1G53580.1	ETHE1,GLX2-3,GLY3	glyoxalase II 3
Locus_863	320	T	n	A	T	Bra039681	PF00753	PTHR11935	KOG0814			AT1G53580.1	ETHE1,GLX2-3,GLY3	glyoxalase II 3
Locus_863	864	G	A	A	a	Bra039681	PF00753	PTHR11935	KOG0814			AT1G53580.1	ETHE1,GLX2-3,GLY3	glyoxalase II 3
Locus_863	891	A	G	G	a	Bra039681	PF00753	PTHR11935	KOG0814			AT1G53580.1	ETHE1,GLX2-3,GLY3	glyoxalase II 3
Locus_863	1105	C	C	C	G	Bra039681	PF00753	PTHR11935	KOG0814			AT1G53580.1	ETHE1,GLX2-3,GLY3	glyoxalase II 3
Locus_863	1165	G	G	G	C	Bra039681	PF00753	PTHR11935	KOG0814			AT1G53580.1	ETHE1,GLX2-3,GLY3	glyoxalase II 3
Locus_863	1235	C	C	C	T	Bra039681	PF00753	PTHR11935	KOG0814			AT1G53580.1	ETHE1,GLX2-3,GLY3	glyoxalase II 3
Locus_863	1250	G	G	G	A	Bra039681	PF00753	PTHR11935	KOG0814			AT1G53580.1	ETHE1,GLX2-3,GLY3	glyoxalase II 3
Locus_890	180	A	G	G	A	Bra019614	PF01535	PTHR10483				AT5G61800.1		Pentatricopeptide repeat (PPR) superfamily protein
Locus_890	271	A	G	G	A	Bra019614	PF01535	PTHR10483				AT5G61800.1		Pentatricopeptide repeat (PPR) superfamily protein
Locus_890	423	T	T	T	A	Bra019614	PF01535	PTHR10483				AT5G61800.1		Pentatricopeptide repeat (PPR) superfamily protein
Locus_890	498	T	C	C	C	Bra019614	PF01535	PTHR10483				AT5G61800.1		Pentatricopeptide repeat (PPR) superfamily protein
Locus_890	658	A	W	t	t	Bra019614	PF01535	PTHR10483				AT5G61800.1		Pentatricopeptide repeat (PPR) superfamily protein
Locus_890	2992	A	G	g	A	Bra019614	PF01535	PTHR10483				AT5G61800.1		Pentatricopeptide repeat (PPR) superfamily protein
Locus_893	259	G	A	A	G	AT2G05050.1	PF00481	PTHR13832	KOG0698			AT2G05050.1		protein phosphatase 2C, putative, expressed
Locus_893	412	C	T	T	C	AT2G05050.1	PF00481	PTHR13832	KOG0698			AT2G05050.1		protein phosphatase 2C, putative, expressed
Locus_893	697	T	C	C	T	AT2G05050.1	PF00481	PTHR13832	KOG0698			AT2G05050.1		protein phosphatase 2C, putative, expressed
Locus_926	17	G	A	A	A	Bra010692						AT4G38280.1
Locus_926	431	C	T	T	C	Bra010692						AT4G38280.1
Locus_926	440	A	C	C	A	Bra010692						AT4G38280.1
Locus_926	632	C	G	G	C	Bra010692						AT4G38280.1
Locus_929	127	C	t	T	C	Bra040899	PF08263,PF00560	PTHR23258				AT5G21090.1		Leucine-rich repeat (LRR) family protein
Locus_929	131	C	g	G	C	Bra040899	PF08263,PF00560	PTHR23258				AT5G21090.1		Leucine-rich repeat (LRR) family protein
Locus_929	229	C	T	T	c	Bra040899	PF08263,PF00560	PTHR23258				AT5G21090.1		Leucine-rich repeat (LRR) family protein
Locus_929	242	C	n	T	c	Bra040899	PF08263,PF00560	PTHR23258				AT5G21090.1		Leucine-rich repeat (LRR) family protein
Locus_929	245	A	G	G	a	Bra040899	PF08263,PF00560	PTHR23258				AT5G21090.1		Leucine-rich repeat (LRR) family protein
Locus_979	493	T	T	T	C	Bra036540						AT5G25280.1		serine-rich protein-related
Locus_979	624	C	C	C	A	Bra036540						AT5G25280.1		serine-rich protein-related
Locus_979	772	A	A	A	G	Bra036540						AT5G25280.1		serine-rich protein-related
Locus_979	998	G	T	T	G	Bra036540						AT5G25280.1		serine-rich protein-related
Locus_979	1037	T	C	C	T	Bra036540						AT5G25280.1		serine-rich protein-related
Locus_979	1043	T	c	C	T	Bra036540						AT5G25280.1		serine-rich protein-related
Locus_979	1250	C	T	T	c	Bra036540						AT5G25280.1		serine-rich protein-related
Locus_979	1364	T	A	A	t	Bra036540						AT5G25280.1		serine-rich protein-related
Locus_979	1412	C	A	A	c	Bra036540						AT5G25280.1		serine-rich protein-related
Locus_979	1413	G	A	A	g	Bra036540						AT5G25280.1		serine-rich protein-related
Locus_1025	1257	A	G	G	A	AT2G34560.2	PF00004	PTHR23074	KOG0738			AT2G34560.2		AAA-type ATPase family protein, putative, expressed
Locus_1025	1281	G	A	A	G	AT2G34560.2	PF00004	PTHR23074	KOG0738			AT2G34560.2		AAA-type ATPase family protein, putative, expressed
Locus_1025	1302	A	G	G	A	AT2G34560.2	PF00004	PTHR23074	KOG0738			AT2G34560.2		AAA-type ATPase family protein, putative, expressed
Locus_1025	1308	A	G	G	A	AT2G34560.2	PF00004	PTHR23074	KOG0738			AT2G34560.2		AAA-type ATPase family protein, putative, expressed
Locus_1025	2052	T	T	T	A	AT2G34560.2	PF00004	PTHR23074	KOG0738			AT2G34560.2		AAA-type ATPase family protein, putative, expressed
Locus_1151	59	C	a	A	C	Bra002678	PF04641	PTHR12775	KOG3113			AT5G58020.1
Locus_1151	293	C	T	T	C	Bra002678	PF04641	PTHR12775	KOG3113			AT5G58020.1
Locus_1151	307	G	A	A	G	Bra002678	PF04641	PTHR12775	KOG3113			AT5G58020.1
Locus_1151	344	T	G	G	T	Bra002678	PF04641	PTHR12775	KOG3113			AT5G58020.1
Locus_1151	711	T	C	C	T	Bra002678	PF04641	PTHR12775	KOG3113			AT5G58020.1
Locus_1151	785	T	G	G	T	Bra002678	PF04641	PTHR12775	KOG3113			AT5G58020.1
Locus_1151	861	G	A	A	G	Bra002678	PF04641	PTHR12775	KOG3113			AT5G58020.1
Locus_1151	869	G	T	T	G	Bra002678	PF04641	PTHR12775	KOG3113			AT5G58020.1
Locus_1151	1022	A	g	G	A	Bra002678	PF04641	PTHR12775	KOG3113			AT5G58020.1
Locus_1151	1028	A	n	G	A	Bra002678	PF04641	PTHR12775	KOG3113			AT5G58020.1
Locus_1166	86	T	T	T	G	AT5G14660.1	PF01327	PTHR10458	KOG3137	3.5.1.88	K01462	AT5G14660.1		peptide deformylase, putative, expressed
Locus_1166	104	T	T	T	C	AT5G14660.1	PF01327	PTHR10458	KOG3137	3.5.1.88	K01462	AT5G14660.1		peptide deformylase, putative, expressed
Locus_1166	289	G	A	A	A	AT5G14660.1	PF01327	PTHR10458	KOG3137	3.5.1.88	K01462	AT5G14660.1		peptide deformylase, putative, expressed
Locus_1166	419	G	T	T	G	AT5G14660.1	PF01327	PTHR10458	KOG3137	3.5.1.88	K01462	AT5G14660.1		peptide deformylase, putative, expressed
Locus_1166	495	G	A	A	G	AT5G14660.1	PF01327	PTHR10458	KOG3137	3.5.1.88	K01462	AT5G14660.1		peptide deformylase, putative, expressed
Locus_1166	578	G	T	T	G	AT5G14660.1	PF01327	PTHR10458	KOG3137	3.5.1.88	K01462	AT5G14660.1		peptide deformylase, putative, expressed
Locus_1166	650	T	G	G	T	AT5G14660.1	PF01327	PTHR10458	KOG3137	3.5.1.88	K01462	AT5G14660.1		peptide deformylase, putative, expressed
Locus_1166	662	A	G	G	a	AT5G14660.1	PF01327	PTHR10458	KOG3137	3.5.1.88	K01462	AT5G14660.1		peptide deformylase, putative, expressed
Locus_1166	683	A	T	T	A	AT5G14660.1	PF01327	PTHR10458	KOG3137	3.5.1.88	K01462	AT5G14660.1		peptide deformylase, putative, expressed
Locus_1166	806	G	A	A	G	AT5G14660.1	PF01327	PTHR10458	KOG3137	3.5.1.88	K01462	AT5G14660.1		peptide deformylase, putative, expressed
Locus_1166	1103	G	g	g	T	AT5G14660.1	PF01327	PTHR10458	KOG3137	3.5.1.88	K01462	AT5G14660.1		peptide deformylase, putative, expressed
Locus_1259	1199	T	T	T	C	Bra027915	PF00026,PF03489,PF05184	PTHR13683	KOG1339			AT1G11910.1	APA1,ATAPA1	aspartic proteinase A1
Locus_1259	1272	C	C	C	G	Bra027915	PF00026,PF03489,PF05184	PTHR13683	KOG1339			AT1G11910.1	APA1,ATAPA1	aspartic proteinase A1
Locus_1259	1273	C	C	C	T	Bra027915	PF00026,PF03489,PF05184	PTHR13683	KOG1339			AT1G11910.1	APA1,ATAPA1	aspartic proteinase A1
Locus_1259	1959	G	G	G	A	Bra027915	PF00026,PF03489,PF05184	PTHR13683	KOG1339			AT1G11910.1	APA1,ATAPA1	aspartic proteinase A1
Locus_1259	1962	G	G	G	T	Bra027915	PF00026,PF03489,PF05184	PTHR13683	KOG1339			AT1G11910.1	APA1,ATAPA1	aspartic proteinase A1
Locus_1357	284	A	G	G	A	Bra004728	PF00076,PF04059	PTHR10432	KOG4660			AT2G42890.1	AML2,ML2	MEI2-like 2
Locus_1357	321	C	T	T	C	Bra004728	PF00076,PF04059	PTHR10432	KOG4660			AT2G42890.1	AML2,ML2	MEI2-like 2
Locus_1357	333	C	A	A	C	Bra004728	PF00076,PF04059	PTHR10432	KOG4660			AT2G42890.1	AML2,ML2	MEI2-like 2
Locus_1357	337	T	A	A	T	Bra004728	PF00076,PF04059	PTHR10432	KOG4660			AT2G42890.1	AML2,ML2	MEI2-like 2
Locus_1357	366	G	C	C	G	Bra004728	PF00076,PF04059	PTHR10432	KOG4660			AT2G42890.1	AML2,ML2	MEI2-like 2
Locus_1357	424	G	T	T	G	Bra004728	PF00076,PF04059	PTHR10432	KOG4660			AT2G42890.1	AML2,ML2	MEI2-like 2
Locus_1357	481	A	g	G	A	Bra004728	PF00076,PF04059	PTHR10432	KOG4660			AT2G42890.1	AML2,ML2	MEI2-like 2
Locus_1357	484	T	n	C	T	Bra004728	PF00076,PF04059	PTHR10432	KOG4660			AT2G42890.1	AML2,ML2	MEI2-like 2
Locus_1357	568	G	A	a	G	Bra004728	PF00076,PF04059	PTHR10432	KOG4660			AT2G42890.1	AML2,ML2	MEI2-like 2
Locus_1357	676	C	T	T	C	Bra004728	PF00076,PF04059	PTHR10432	KOG4660			AT2G42890.1	AML2,ML2	MEI2-like 2
Locus_1357	726	A	G	G	A	Bra004728	PF00076,PF04059	PTHR10432	KOG4660			AT2G42890.1	AML2,ML2	MEI2-like 2
Locus_1357	868	T	G	G	T	Bra004728	PF00076,PF04059	PTHR10432	KOG4660			AT2G42890.1	AML2,ML2	MEI2-like 2
Locus_1357	967	C	T	T	C	Bra004728	PF00076,PF04059	PTHR10432	KOG4660			AT2G42890.1	AML2,ML2	MEI2-like 2
Locus_1357	972	T	C	C	T	Bra004728	PF00076,PF04059	PTHR10432	KOG4660			AT2G42890.1	AML2,ML2	MEI2-like 2
Locus_1357	1062	G	C	C	G	Bra004728	PF00076,PF04059	PTHR10432	KOG4660			AT2G42890.1	AML2,ML2	MEI2-like 2
Locus_1357	1160	A	C	C	A	Bra004728	PF00076,PF04059	PTHR10432	KOG4660			AT2G42890.1	AML2,ML2	MEI2-like 2
Locus_1357	1243	C	G	G	C	Bra004728	PF00076,PF04059	PTHR10432	KOG4660			AT2G42890.1	AML2,ML2	MEI2-like 2
Locus_1357	1533	C	A	A	C	Bra004728	PF00076,PF04059	PTHR10432	KOG4660			AT2G42890.1	AML2,ML2	MEI2-like 2
Locus_1357	1546	G	T	T	G	Bra004728	PF00076,PF04059	PTHR10432	KOG4660			AT2G42890.1	AML2,ML2	MEI2-like 2
Locus_1357	1549	T	A	A	T	Bra004728	PF00076,PF04059	PTHR10432	KOG4660			AT2G42890.1	AML2,ML2	MEI2-like 2
Locus_1357	1567	G	C	C	G	Bra004728	PF00076,PF04059	PTHR10432	KOG4660			AT2G42890.1	AML2,ML2	MEI2-like 2
Locus_1357	1641	G	A	A	G	Bra004728	PF00076,PF04059	PTHR10432	KOG4660			AT2G42890.1	AML2,ML2	MEI2-like 2
Locus_1357	1714	G	C	C	G	Bra004728	PF00076,PF04059	PTHR10432	KOG4660			AT2G42890.1	AML2,ML2	MEI2-like 2
Locus_1357	1881	A	C	C	A	Bra004728	PF00076,PF04059	PTHR10432	KOG4660			AT2G42890.1	AML2,ML2	MEI2-like 2
Locus_1357	1900	G	A	A	G	Bra004728	PF00076,PF04059	PTHR10432	KOG4660			AT2G42890.1	AML2,ML2	MEI2-like 2
Locus_1357	1980	G	A	A	G	Bra004728	PF00076,PF04059	PTHR10432	KOG4660			AT2G42890.1	AML2,ML2	MEI2-like 2
Locus_1357	2294	G	A	A	G	Bra004728	PF00076,PF04059	PTHR10432	KOG4660			AT2G42890.1	AML2,ML2	MEI2-like 2
Locus_1357	2383	C	G	G	C	Bra004728	PF00076,PF04059	PTHR10432	KOG4660			AT2G42890.1	AML2,ML2	MEI2-like 2
Locus_1357	2445	C	T	T	C	Bra004728	PF00076,PF04059	PTHR10432	KOG4660			AT2G42890.1	AML2,ML2	MEI2-like 2
Locus_1357	2509	T	A	A	T	Bra004728	PF00076,PF04059	PTHR10432	KOG4660			AT2G42890.1	AML2,ML2	MEI2-like 2
Locus_1372	158	T	C	C	C
Locus_1372	178	G	R	G	A
Locus_1372	332	T	C	C	C
Locus_1372	827	A	G	G	A
Locus_1372	847	A	G	G	A
Locus_1372	881	A	G	G	G
Locus_1372	928	C	Y	T	T
Locus_1372	934	T	G	G	G
Locus_1372	1132	A	G	G	A
Locus_1372	1219	C	T	t	C
Locus_1372	1262	A	G	G	A
Locus_1372	1285	T	C	C	T
Locus_1372	1532	A	G	G	A
Locus_1372	1802	C	G	G	C
Locus_1372	1849	T	C	C	T
Locus_1372	1958	T	C	C	T
Locus_1372	2410	A	G	G	A
Locus_1372	2680	G	A	A	G
Locus_1372	2797	T	G	G	T
Locus_1372	3190	C	Y	T	C
Locus_1372	3597	T	A	A	T
Locus_1372	3670	T	Y	C	C
Locus_1372	3758	A	G	G	G
Locus_1372	4007	T	C	C	T
Locus_1372	4087	T	C	C	T
Locus_1372	4249	A	C	C	A
Locus_1372	4492	T	G	G	G
Locus_1372	4780	T	T	T	A
Locus_1372	5050	A	C	C	C
Locus_1372	5132	C	G	G	c
Locus_1372	5148	T	G	G	g
Locus_1450	1171	T	T	T	A	Bra003117	PF00249	PTHR12802	KOG0724			AT5G52660.2		Homeodomain-like superfamily protein
Locus_1450	1277	T	T	T	A	Bra003117	PF00249	PTHR12802	KOG0724			AT5G52660.2		Homeodomain-like superfamily protein
Locus_1450	1313	T	T	T	C	Bra003117	PF00249	PTHR12802	KOG0724			AT5G52660.2		Homeodomain-like superfamily protein
Locus_1450	1443	C	G	G	C	Bra003117	PF00249	PTHR12802	KOG0724			AT5G52660.2		Homeodomain-like superfamily protein
Locus_1450	1457	G	A	A	G	Bra003117	PF00249	PTHR12802	KOG0724			AT5G52660.2		Homeodomain-like superfamily protein
Locus_1450	1483	T	C	C	T	Bra003117	PF00249	PTHR12802	KOG0724			AT5G52660.2		Homeodomain-like superfamily protein
Locus_1511	677	T	T	T	C
Locus_1511	682	G	G	G	A
Locus_1511	968	A	G	g	A
Locus_1511	1213	T	C	C	T
Locus_1519	23	T	T	T	A	Bra012433		PTHR10218:SF80				AT1G27030.1
Locus_1519	266	G	G	G	T	Bra012433		PTHR10218:SF80				AT1G27030.1
Locus_1519	827	C	C	C	T	Bra012433		PTHR10218:SF80				AT1G27030.1
Locus_1519	949	A	G	G	A	Bra012433		PTHR10218:SF80				AT1G27030.1
Locus_1519	1015	A	n	G	A	Bra012433		PTHR10218:SF80				AT1G27030.1
Locus_1519	1017	C	n	G	C	Bra012433		PTHR10218:SF80				AT1G27030.1
Locus_1519	1109	C	T	T	C	Bra012433		PTHR10218:SF80				AT1G27030.1
Locus_1519	1226	T	T	T	A	Bra012433		PTHR10218:SF80				AT1G27030.1
Locus_1539	45	T	G	G	T	Bra035256	PF00505	PTHR13711	KOG0381			AT4G11080.1		HMG (high mobility group) box protein
Locus_1539	65	C	T	T	C	Bra035256	PF00505	PTHR13711	KOG0381			AT4G11080.1		HMG (high mobility group) box protein
Locus_1539	459	A	G	G	A	Bra035256	PF00505	PTHR13711	KOG0381			AT4G11080.1		HMG (high mobility group) box protein
Locus_1539	685	C	T	T	C	Bra035256	PF00505	PTHR13711	KOG0381			AT4G11080.1		HMG (high mobility group) box protein
Locus_1539	1012	A	C	C	A	Bra035256	PF00505	PTHR13711	KOG0381			AT4G11080.1		HMG (high mobility group) box protein
Locus_1567	101	T	T	T	C	AT4G03020.1	PF00400	PTHR19847	KOG0266		K11801	AT4G03020.1		WD domain, G-beta repeat domain containing protein, expressed
Locus_1567	144	C	C	C	T	AT4G03020.1	PF00400	PTHR19847	KOG0266		K11801	AT4G03020.1		WD domain, G-beta repeat domain containing protein, expressed
Locus_1567	182	G	G	G	T	AT4G03020.1	PF00400	PTHR19847	KOG0266		K11801	AT4G03020.1		WD domain, G-beta repeat domain containing protein, expressed
Locus_1567	221	A	A	A	G	AT4G03020.1	PF00400	PTHR19847	KOG0266		K11801	AT4G03020.1		WD domain, G-beta repeat domain containing protein, expressed
Locus_1567	275	A	a	a	C	AT4G03020.1	PF00400	PTHR19847	KOG0266		K11801	AT4G03020.1		WD domain, G-beta repeat domain containing protein, expressed
Locus_1567	342	G	a	A	G	AT4G03020.1	PF00400	PTHR19847	KOG0266		K11801	AT4G03020.1		WD domain, G-beta repeat domain containing protein, expressed
Locus_1567	375	C	T	T	C	AT4G03020.1	PF00400	PTHR19847	KOG0266		K11801	AT4G03020.1		WD domain, G-beta repeat domain containing protein, expressed
Locus_1567	668	C	C	C	T	AT4G03020.1	PF00400	PTHR19847	KOG0266		K11801	AT4G03020.1		WD domain, G-beta repeat domain containing protein, expressed
Locus_1567	692	A	A	A	T	AT4G03020.1	PF00400	PTHR19847	KOG0266		K11801	AT4G03020.1		WD domain, G-beta repeat domain containing protein, expressed
Locus_1567	694	A	A	A	G	AT4G03020.1	PF00400	PTHR19847	KOG0266		K11801	AT4G03020.1		WD domain, G-beta repeat domain containing protein, expressed
Locus_1567	763	T	T	T	A	AT4G03020.1	PF00400	PTHR19847	KOG0266		K11801	AT4G03020.1		WD domain, G-beta repeat domain containing protein, expressed
Locus_1567	820	T	T	T	A	AT4G03020.1	PF00400	PTHR19847	KOG0266		K11801	AT4G03020.1		WD domain, G-beta repeat domain containing protein, expressed
Locus_1627	165	G	C	C	G	Bra037702	PF07333,PF00537					AT2G43550.1		Scorpion toxin-like knottin superfamily protein
Locus_1627	218	G	A	A	G	Bra037702	PF07333,PF00537					AT2G43550.1		Scorpion toxin-like knottin superfamily protein
Locus_1627	257	A	T	T	A	Bra037702	PF07333,PF00537					AT2G43550.1		Scorpion toxin-like knottin superfamily protein
Locus_1627	325	G	A	A	g	Bra037702	PF07333,PF00537					AT2G43550.1		Scorpion toxin-like knottin superfamily protein
Locus_1627	377	T	C	C	t	Bra037702	PF07333,PF00537					AT2G43550.1		Scorpion toxin-like knottin superfamily protein
Locus_1627	550	T	C	C	t	Bra037702	PF07333,PF00537					AT2G43550.1		Scorpion toxin-like knottin superfamily protein
Locus_1627	557	G	A	A	g	Bra037702	PF07333,PF00537					AT2G43550.1		Scorpion toxin-like knottin superfamily protein
Locus_1627	654	C	A	A	C	Bra037702	PF07333,PF00537					AT2G43550.1		Scorpion toxin-like knottin superfamily protein
Locus_1654	564	G	T	T	T	Bra002886						AT5G55620.1
Locus_1665	289	A	A	A	C	Bra034118	PF02365					AT3G10490.2	ANAC051,ANAC052,NAC052	NAC domain containing protein 52
Locus_1665	613	A	A	A	G	Bra034118	PF02365					AT3G10490.2	ANAC051,ANAC052,NAC052	NAC domain containing protein 52
Locus_1665	983	T	C	C	T	Bra034118	PF02365					AT3G10490.2	ANAC051,ANAC052,NAC052	NAC domain containing protein 52
Locus_1737	803	C	T	T	C	Bra033733	PF08100,PF00891	PTHR11746	KOG3178			AT1G77520.1		O-methyltransferase family protein
Locus_1767	325	A	A	A	G	Bra031940	PF00459	PTHR20854	KOG1528	3.1.3.57,3.1.3.7	K01082,K01107	AT5G64000.1	ATSAL2,SAL2	Inositol monophosphatase family protein
Locus_1767	383	T	T	T	C	Bra031940	PF00459	PTHR20854	KOG1528	3.1.3.57,3.1.3.7	K01082,K01107	AT5G64000.1	ATSAL2,SAL2	Inositol monophosphatase family protein
Locus_1804	307	A	n	T	t	Bra026487	PF03083	PTHR10791	KOG1623			AT5G23660.1	MTN3	homolog of Medicago truncatula MTN3
Locus_1890	132	C	T	T	C	Bra031967	PF07797					AT3G03880.1		Protein of unknown function (DUF1639)
Locus_1890	134	G	T	T	G	Bra031967	PF07797					AT3G03880.1		Protein of unknown function (DUF1639)
Locus_1890	135	A	T	T	A	Bra031967	PF07797					AT3G03880.1		Protein of unknown function (DUF1639)
Locus_1890	157	C	A	A	C	Bra031967	PF07797					AT3G03880.1		Protein of unknown function (DUF1639)
Locus_1890	265	G	T	T	g	Bra031967	PF07797					AT3G03880.1		Protein of unknown function (DUF1639)
Locus_1890	281	A	T	T	a	Bra031967	PF07797					AT3G03880.1		Protein of unknown function (DUF1639)
Locus_1890	524	A	G	G	A	Bra031967	PF07797					AT3G03880.1		Protein of unknown function (DUF1639)
Locus_1890	530	G	T	T	G	Bra031967	PF07797					AT3G03880.1		Protein of unknown function (DUF1639)
Locus_1890	533	T	C	C	T	Bra031967	PF07797					AT3G03880.1		Protein of unknown function (DUF1639)
Locus_1890	702	C	C	C	T	Bra031967	PF07797					AT3G03880.1		Protein of unknown function (DUF1639)
Locus_1905	159	T	C	c	T	Bra016200	PF00646,PF08238	PTHR11102	KOG1550			AT1G70590.1		F-box family protein
Locus_1905	206	G	T	T	G	Bra016200	PF00646,PF08238	PTHR11102	KOG1550			AT1G70590.1		F-box family protein
Locus_1905	240	A	G	G	A	Bra016200	PF00646,PF08238	PTHR11102	KOG1550			AT1G70590.1		F-box family protein
Locus_1905	534	C	T	T	C	Bra016200	PF00646,PF08238	PTHR11102	KOG1550			AT1G70590.1		F-box family protein
Locus_1905	544	C	T	T	C	Bra016200	PF00646,PF08238	PTHR11102	KOG1550			AT1G70590.1		F-box family protein
Locus_1905	832	A	G	G	a	Bra016200	PF00646,PF08238	PTHR11102	KOG1550			AT1G70590.1		F-box family protein
Locus_1905	868	C	T	T	C	Bra016200	PF00646,PF08238	PTHR11102	KOG1550			AT1G70590.1		F-box family protein
Locus_1905	985	A	C	C	A	Bra016200	PF00646,PF08238	PTHR11102	KOG1550			AT1G70590.1		F-box family protein
Locus_1905	1122	G	G	G	T	Bra016200	PF00646,PF08238	PTHR11102	KOG1550			AT1G70590.1		F-box family protein
Locus_1905	1240	A	C	C	A	Bra016200	PF00646,PF08238	PTHR11102	KOG1550			AT1G70590.1		F-box family protein
Locus_1905	1381	T	C	C	T	Bra016200	PF00646,PF08238	PTHR11102	KOG1550			AT1G70590.1		F-box family protein
Locus_1905	1428	T	G	G	T	Bra016200	PF00646,PF08238	PTHR11102	KOG1550			AT1G70590.1		F-box family protein
Locus_1912	1180	A	a	A	T	Bra010483	PF00076	PTHR10432	KOG0131			AT4G24770.1	ATRBP31,ATRBP33,CP31,RBP31	31-kDa RNA binding protein
Locus_1912	1192	G	g	G	A	Bra010483	PF00076	PTHR10432	KOG0131			AT4G24770.1	ATRBP31,ATRBP33,CP31,RBP31	31-kDa RNA binding protein
Locus_1912	1195	A	a	A	C	Bra010483	PF00076	PTHR10432	KOG0131			AT4G24770.1	ATRBP31,ATRBP33,CP31,RBP31	31-kDa RNA binding protein
Locus_1939	584	T	c	c	C	AT1G13560.2	PF01066	PTHR10414	KOG2877	2.7.8.1	K00993	AT1G13560.2		CDP-alcohol phosphatidyltransferase, putative, expressed
Locus_1939	596	G	G	G	T	AT1G13560.2	PF01066	PTHR10414	KOG2877	2.7.8.1	K00993	AT1G13560.2		CDP-alcohol phosphatidyltransferase, putative, expressed
Locus_1939	608	C	T	T	T	AT1G13560.2	PF01066	PTHR10414	KOG2877	2.7.8.1	K00993	AT1G13560.2		CDP-alcohol phosphatidyltransferase, putative, expressed
Locus_1939	617	C	T	T	C	AT1G13560.2	PF01066	PTHR10414	KOG2877	2.7.8.1	K00993	AT1G13560.2		CDP-alcohol phosphatidyltransferase, putative, expressed
Locus_1939	620	A	C	C	A	AT1G13560.2	PF01066	PTHR10414	KOG2877	2.7.8.1	K00993	AT1G13560.2		CDP-alcohol phosphatidyltransferase, putative, expressed
Locus_1939	989	T	T	T	A	AT1G13560.2	PF01066	PTHR10414	KOG2877	2.7.8.1	K00993	AT1G13560.2		CDP-alcohol phosphatidyltransferase, putative, expressed
Locus_1939	992	T	T	T	G	AT1G13560.2	PF01066	PTHR10414	KOG2877	2.7.8.1	K00993	AT1G13560.2		CDP-alcohol phosphatidyltransferase, putative, expressed
Locus_1939	1020	T	T	T	C	AT1G13560.2	PF01066	PTHR10414	KOG2877	2.7.8.1	K00993	AT1G13560.2		CDP-alcohol phosphatidyltransferase, putative, expressed
Locus_1939	1133	T	T	T	G	AT1G13560.2	PF01066	PTHR10414	KOG2877	2.7.8.1	K00993	AT1G13560.2		CDP-alcohol phosphatidyltransferase, putative, expressed
Locus_1956	2227	G	G	G	T	AT2G35130.1	PF01535	PTHR10483				AT2G35130.1		pentatricopeptide containing protein, putative, expressed
Locus_1956	3209	C	C	C	G	AT2G35130.1	PF01535	PTHR10483				AT2G35130.1		pentatricopeptide containing protein, putative, expressed
Locus_1996	266	G	G	G	C	Bra009067						AT5G09995.2
Locus_1996	286	T	T	T	C	Bra009067						AT5G09995.2
Locus_1996	467	T	T	T	A	Bra009067						AT5G09995.2
Locus_1996	473	A	A	A	C	Bra009067						AT5G09995.2
Locus_1996	634	A	C	C	A	Bra009067						AT5G09995.2
Locus_1996	683	A	A	A	C	Bra009067						AT5G09995.2
Locus_1996	777	C	A	A	C	Bra009067						AT5G09995.2
Locus_1996	780	T	G	G	T	Bra009067						AT5G09995.2
Locus_1996	827	A	T	T	A	Bra009067						AT5G09995.2
Locus_1996	839	A	G	G	A	Bra009067						AT5G09995.2
Locus_1996	852	A	G	G	A	Bra009067						AT5G09995.2
Locus_1998	229	A	T	T	A	AT5G40670.1	PF04193	PTHR13131	KOG3145		K12386	AT5G40670.1		PQ loop repeat domain containing protein, expressed
Locus_1998	289	A	G	G	a	AT5G40670.1	PF04193	PTHR13131	KOG3145		K12386	AT5G40670.1		PQ loop repeat domain containing protein, expressed
Locus_1998	304	A	G	G	a	AT5G40670.1	PF04193	PTHR13131	KOG3145		K12386	AT5G40670.1		PQ loop repeat domain containing protein, expressed
Locus_1998	468	C	T	T	c	AT5G40670.1	PF04193	PTHR13131	KOG3145		K12386	AT5G40670.1		PQ loop repeat domain containing protein, expressed
Locus_1998	526	A	G	G	A	AT5G40670.1	PF04193	PTHR13131	KOG3145		K12386	AT5G40670.1		PQ loop repeat domain containing protein, expressed
Locus_1998	644	C	G	G	C	AT5G40670.1	PF04193	PTHR13131	KOG3145		K12386	AT5G40670.1		PQ loop repeat domain containing protein, expressed
Locus_1998	706	C	T	T	C	AT5G40670.1	PF04193	PTHR13131	KOG3145		K12386	AT5G40670.1		PQ loop repeat domain containing protein, expressed
Locus_1998	754	A	G	G	A	AT5G40670.1	PF04193	PTHR13131	KOG3145		K12386	AT5G40670.1		PQ loop repeat domain containing protein, expressed
Locus_1998	1353	C	T	T	T	AT5G40670.1	PF04193	PTHR13131	KOG3145		K12386	AT5G40670.1		PQ loop repeat domain containing protein, expressed
Locus_1998	1789	G	G	G	A	AT5G40670.1	PF04193	PTHR13131	KOG3145		K12386	AT5G40670.1		PQ loop repeat domain containing protein, expressed
Locus_1998	1792	G	G	G	A	AT5G40670.1	PF04193	PTHR13131	KOG3145		K12386	AT5G40670.1		PQ loop repeat domain containing protein, expressed
Locus_1998	2205	T	C	C	T	AT5G40670.1	PF04193	PTHR13131	KOG3145		K12386	AT5G40670.1		PQ loop repeat domain containing protein, expressed
Locus_2029	1630	G	G	G	A	Bra025180	PF04755					AT3G26070.1		Plastid-lipid associated protein PAP / fibrillin family protein
Locus_2029	2372	T	T	T	C	Bra025180	PF04755					AT3G26070.1		Plastid-lipid associated protein PAP / fibrillin family protein
Locus_2029	2374	G	G	G	A	Bra025180	PF04755					AT3G26070.1		Plastid-lipid associated protein PAP / fibrillin family protein
Locus_2029	2377	G	G	G	C	Bra025180	PF04755					AT3G26070.1		Plastid-lipid associated protein PAP / fibrillin family protein
Locus_2029	2443	A	A	A	C	Bra025180	PF04755					AT3G26070.1		Plastid-lipid associated protein PAP / fibrillin family protein
Locus_2029	2448	T	T	T	C	Bra025180	PF04755					AT3G26070.1		Plastid-lipid associated protein PAP / fibrillin family protein
Locus_2029	2503	T	T	T	A	Bra025180	PF04755					AT3G26070.1		Plastid-lipid associated protein PAP / fibrillin family protein
Locus_2029	2538	T	t	t	G	Bra025180	PF04755					AT3G26070.1		Plastid-lipid associated protein PAP / fibrillin family protein
Locus_2031	256	C	C	C	T	Bra012168						AT2G19180.1
Locus_2031	289	T	T	T	A	Bra012168						AT2G19180.1
Locus_2031	293	T	T	T	C	Bra012168						AT2G19180.1
Locus_2031	299	G	G	G	T	Bra012168						AT2G19180.1
Locus_2031	338	C	A	A	A	Bra012168						AT2G19180.1
Locus_2031	366	C	T	T	c	Bra012168						AT2G19180.1
Locus_2031	396	G	A	A	G	Bra012168						AT2G19180.1
Locus_2031	399	C	T	T	C	Bra012168						AT2G19180.1
Locus_2031	407	T	C	C	t	Bra012168						AT2G19180.1
Locus_2031	426	T	G	G	t	Bra012168						AT2G19180.1
Locus_2031	510	G	A	A	A	Bra012168						AT2G19180.1
Locus_2031	927	G	A	A	G	Bra012168						AT2G19180.1
Locus_2031	1212	A	G	G	A	Bra012168						AT2G19180.1
Locus_2031	1214	T	C	C	T	Bra012168						AT2G19180.1
Locus_2066	102	T	C	C	T	Bra008958	PF02421,PF01926	PTHR11649	KOG2486			AT5G11480.1		P-loop containing nucleoside triphosphate hydrolases superfamily protein
Locus_2066	112	T	G	G	T	Bra008958	PF02421,PF01926	PTHR11649	KOG2486			AT5G11480.1		P-loop containing nucleoside triphosphate hydrolases superfamily protein
Locus_2066	204	C	T	T	C	Bra008958	PF02421,PF01926	PTHR11649	KOG2486			AT5G11480.1		P-loop containing nucleoside triphosphate hydrolases superfamily protein
Locus_2066	232	A	C	C	A	Bra008958	PF02421,PF01926	PTHR11649	KOG2486			AT5G11480.1		P-loop containing nucleoside triphosphate hydrolases superfamily protein
Locus_2066	262	G	T	T	G	Bra008958	PF02421,PF01926	PTHR11649	KOG2486			AT5G11480.1		P-loop containing nucleoside triphosphate hydrolases superfamily protein
Locus_2066	288	G	C	C	G	Bra008958	PF02421,PF01926	PTHR11649	KOG2486			AT5G11480.1		P-loop containing nucleoside triphosphate hydrolases superfamily protein
Locus_2066	405	A	T	T	T	Bra008958	PF02421,PF01926	PTHR11649	KOG2486			AT5G11480.1		P-loop containing nucleoside triphosphate hydrolases superfamily protein
Locus_2066	664	C	T	T	C	Bra008958	PF02421,PF01926	PTHR11649	KOG2486			AT5G11480.1		P-loop containing nucleoside triphosphate hydrolases superfamily protein
Locus_2066	675	A	G	G	A	Bra008958	PF02421,PF01926	PTHR11649	KOG2486			AT5G11480.1		P-loop containing nucleoside triphosphate hydrolases superfamily protein
Locus_2066	708	A	G	G	A	Bra008958	PF02421,PF01926	PTHR11649	KOG2486			AT5G11480.1		P-loop containing nucleoside triphosphate hydrolases superfamily protein
Locus_2066	1132	A	R	G	A	Bra008958	PF02421,PF01926	PTHR11649	KOG2486			AT5G11480.1		P-loop containing nucleoside triphosphate hydrolases superfamily protein
Locus_2066	1188	T	A	A	A	Bra008958	PF02421,PF01926	PTHR11649	KOG2486			AT5G11480.1		P-loop containing nucleoside triphosphate hydrolases superfamily protein
Locus_2080	66	C	C	C	G	AT1G33970.3	PF04548,PF01926	PTHR10903				AT1G33970.3		AIG1, putative, expressed
Locus_2080	279	C	C	C	T	AT1G33970.3	PF04548,PF01926	PTHR10903				AT1G33970.3		AIG1, putative, expressed
Locus_2110	220	T	A	A	T	Bra016789	PF00854	PTHR11654	KOG1237			AT1G12110.1	ATNRT1,B-1,CHL1,CHL1-1,NRT1,NRT1.1	nitrate transporter 1.1
Locus_2110	378	G	G	A	G	Bra016789	PF00854	PTHR11654	KOG1237			AT1G12110.1	ATNRT1,B-1,CHL1,CHL1-1,NRT1,NRT1.1	nitrate transporter 1.1
Locus_2110	388	G	A	A	G	Bra016789	PF00854	PTHR11654	KOG1237			AT1G12110.1	ATNRT1,B-1,CHL1,CHL1-1,NRT1,NRT1.1	nitrate transporter 1.1
Locus_2110	434	A	C	C	A	Bra016789	PF00854	PTHR11654	KOG1237			AT1G12110.1	ATNRT1,B-1,CHL1,CHL1-1,NRT1,NRT1.1	nitrate transporter 1.1
Locus_2110	1443	A	C	C	A	Bra016789	PF00854	PTHR11654	KOG1237			AT1G12110.1	ATNRT1,B-1,CHL1,CHL1-1,NRT1,NRT1.1	nitrate transporter 1.1
Locus_2110	1477	T	C	C	T	Bra016789	PF00854	PTHR11654	KOG1237			AT1G12110.1	ATNRT1,B-1,CHL1,CHL1-1,NRT1,NRT1.1	nitrate transporter 1.1
Locus_2110	1491	A	C	C	A	Bra016789	PF00854	PTHR11654	KOG1237			AT1G12110.1	ATNRT1,B-1,CHL1,CHL1-1,NRT1,NRT1.1	nitrate transporter 1.1
Locus_2181	92	A	A	A	C	Bra031641	PF00635	PTHR10809	KOG0439			AT1G08820.1	VAP27-2	vamp/synaptobrevin-associated protein 27-2
Locus_2181	339	A	T	T	A	Bra031641	PF00635	PTHR10809	KOG0439			AT1G08820.1	VAP27-2	vamp/synaptobrevin-associated protein 27-2
Locus_2181	608	A	G	G	A	Bra031641	PF00635	PTHR10809	KOG0439			AT1G08820.1	VAP27-2	vamp/synaptobrevin-associated protein 27-2
Locus_2181	609	A	c	C	A	Bra031641	PF00635	PTHR10809	KOG0439			AT1G08820.1	VAP27-2	vamp/synaptobrevin-associated protein 27-2
Locus_2181	758	T	G	G	T	Bra031641	PF00635	PTHR10809	KOG0439			AT1G08820.1	VAP27-2	vamp/synaptobrevin-associated protein 27-2
Locus_2181	873	G	G	G	T	Bra031641	PF00635	PTHR10809	KOG0439			AT1G08820.1	VAP27-2	vamp/synaptobrevin-associated protein 27-2
Locus_2181	917	C	C	C	A	Bra031641	PF00635	PTHR10809	KOG0439			AT1G08820.1	VAP27-2	vamp/synaptobrevin-associated protein 27-2
Locus_2181	1068	A	A	A	G	Bra031641	PF00635	PTHR10809	KOG0439			AT1G08820.1	VAP27-2	vamp/synaptobrevin-associated protein 27-2
Locus_2181	1143	C	G	G	C	Bra031641	PF00635	PTHR10809	KOG0439			AT1G08820.1	VAP27-2	vamp/synaptobrevin-associated protein 27-2
Locus_2181	1156	G	G	G	A	Bra031641	PF00635	PTHR10809	KOG0439			AT1G08820.1	VAP27-2	vamp/synaptobrevin-associated protein 27-2
Locus_2181	1175	A	A	A	T	Bra031641	PF00635	PTHR10809	KOG0439			AT1G08820.1	VAP27-2	vamp/synaptobrevin-associated protein 27-2
Locus_2181	1188	T	T	T	G	Bra031641	PF00635	PTHR10809	KOG0439			AT1G08820.1	VAP27-2	vamp/synaptobrevin-associated protein 27-2
Locus_2181	1348	A	G	G	A	Bra031641	PF00635	PTHR10809	KOG0439			AT1G08820.1	VAP27-2	vamp/synaptobrevin-associated protein 27-2
Locus_2284	1363	G	A	A	A	Bra015547						AT1G07040.1
Locus_2323	2029	T	C	c	c	Bra029669	PF01210,PF07479	PTHR11728	KOG2711			AT3G07690.1		6-phosphogluconate dehydrogenase family protein
Locus_2343	1277	T	C	C	T	AT5G65980.1	PF03547		KOG2722		K07088	AT5G65980.1		auxin efflux carrier component, putative, expressed
Locus_2343	1426	C	G	G	C	AT5G65980.1	PF03547		KOG2722		K07088	AT5G65980.1		auxin efflux carrier component, putative, expressed
Locus_2363	108	A	C	C	A	AT1G18150.1	PF00069	PTHR11295	KOG0660			AT1G18150.1		CGMC_MAPKCMGC_2.11 - CGMC includes CDA, MAPK, GSK3, and CLKC kinases, expressed
Locus_2363	150	G	T	T	G	AT1G18150.1	PF00069	PTHR11295	KOG0660			AT1G18150.1		CGMC_MAPKCMGC_2.11 - CGMC includes CDA, MAPK, GSK3, and CLKC kinases, expressed
Locus_2363	188	A	G	G	A	AT1G18150.1	PF00069	PTHR11295	KOG0660			AT1G18150.1		CGMC_MAPKCMGC_2.11 - CGMC includes CDA, MAPK, GSK3, and CLKC kinases, expressed
Locus_2363	276	C	T	T	C	AT1G18150.1	PF00069	PTHR11295	KOG0660			AT1G18150.1		CGMC_MAPKCMGC_2.11 - CGMC includes CDA, MAPK, GSK3, and CLKC kinases, expressed
Locus_2363	292	A	C	C	A	AT1G18150.1	PF00069	PTHR11295	KOG0660			AT1G18150.1		CGMC_MAPKCMGC_2.11 - CGMC includes CDA, MAPK, GSK3, and CLKC kinases, expressed
Locus_2363	344	G	A	A	G	AT1G18150.1	PF00069	PTHR11295	KOG0660			AT1G18150.1		CGMC_MAPKCMGC_2.11 - CGMC includes CDA, MAPK, GSK3, and CLKC kinases, expressed
Locus_2363	475	C	G	G	C	AT1G18150.1	PF00069	PTHR11295	KOG0660			AT1G18150.1		CGMC_MAPKCMGC_2.11 - CGMC includes CDA, MAPK, GSK3, and CLKC kinases, expressed
Locus_2363	767	A	G	G	a	AT1G18150.1	PF00069	PTHR11295	KOG0660			AT1G18150.1		CGMC_MAPKCMGC_2.11 - CGMC includes CDA, MAPK, GSK3, and CLKC kinases, expressed
Locus_2363	770	C	T	T	c	AT1G18150.1	PF00069	PTHR11295	KOG0660			AT1G18150.1		CGMC_MAPKCMGC_2.11 - CGMC includes CDA, MAPK, GSK3, and CLKC kinases, expressed
Locus_2363	776	T	C	C	t	AT1G18150.1	PF00069	PTHR11295	KOG0660			AT1G18150.1		CGMC_MAPKCMGC_2.11 - CGMC includes CDA, MAPK, GSK3, and CLKC kinases, expressed
Locus_2363	778	T	C	C	t	AT1G18150.1	PF00069	PTHR11295	KOG0660			AT1G18150.1		CGMC_MAPKCMGC_2.11 - CGMC includes CDA, MAPK, GSK3, and CLKC kinases, expressed
Locus_2363	871	G	T	T	G	AT1G18150.1	PF00069	PTHR11295	KOG0660			AT1G18150.1		CGMC_MAPKCMGC_2.11 - CGMC includes CDA, MAPK, GSK3, and CLKC kinases, expressed
Locus_2363	941	T	C	C	T	AT1G18150.1	PF00069	PTHR11295	KOG0660			AT1G18150.1		CGMC_MAPKCMGC_2.11 - CGMC includes CDA, MAPK, GSK3, and CLKC kinases, expressed
Locus_2363	1010	T	A	A	T	AT1G18150.1	PF00069	PTHR11295	KOG0660			AT1G18150.1		CGMC_MAPKCMGC_2.11 - CGMC includes CDA, MAPK, GSK3, and CLKC kinases, expressed
Locus_2363	1052	G	C	C	G	AT1G18150.1	PF00069	PTHR11295	KOG0660			AT1G18150.1		CGMC_MAPKCMGC_2.11 - CGMC includes CDA, MAPK, GSK3, and CLKC kinases, expressed
Locus_2363	1079	G	C	C	G	AT1G18150.1	PF00069	PTHR11295	KOG0660			AT1G18150.1		CGMC_MAPKCMGC_2.11 - CGMC includes CDA, MAPK, GSK3, and CLKC kinases, expressed
Locus_2363	1205	G	G	G	A	AT1G18150.1	PF00069	PTHR11295	KOG0660			AT1G18150.1		CGMC_MAPKCMGC_2.11 - CGMC includes CDA, MAPK, GSK3, and CLKC kinases, expressed
Locus_2363	1208	T	T	T	G	AT1G18150.1	PF00069	PTHR11295	KOG0660			AT1G18150.1		CGMC_MAPKCMGC_2.11 - CGMC includes CDA, MAPK, GSK3, and CLKC kinases, expressed
Locus_2363	1401	A	W	T	t	AT1G18150.1	PF00069	PTHR11295	KOG0660			AT1G18150.1		CGMC_MAPKCMGC_2.11 - CGMC includes CDA, MAPK, GSK3, and CLKC kinases, expressed
Locus_2363	1403	C	S	G	g	AT1G18150.1	PF00069	PTHR11295	KOG0660			AT1G18150.1		CGMC_MAPKCMGC_2.11 - CGMC includes CDA, MAPK, GSK3, and CLKC kinases, expressed
Locus_2363	1411	G	G	G	A	AT1G18150.1	PF00069	PTHR11295	KOG0660			AT1G18150.1		CGMC_MAPKCMGC_2.11 - CGMC includes CDA, MAPK, GSK3, and CLKC kinases, expressed
Locus_2363	1549	A	G	G	A	AT1G18150.1	PF00069	PTHR11295	KOG0660			AT1G18150.1		CGMC_MAPKCMGC_2.11 - CGMC includes CDA, MAPK, GSK3, and CLKC kinases, expressed
Locus_2363	1585	C	A	A	C	AT1G18150.1	PF00069	PTHR11295	KOG0660			AT1G18150.1		CGMC_MAPKCMGC_2.11 - CGMC includes CDA, MAPK, GSK3, and CLKC kinases, expressed
Locus_2363	1690	T	G	G	T	AT1G18150.1	PF00069	PTHR11295	KOG0660			AT1G18150.1		CGMC_MAPKCMGC_2.11 - CGMC includes CDA, MAPK, GSK3, and CLKC kinases, expressed
Locus_2363	1849	G	T	T	G	AT1G18150.1	PF00069	PTHR11295	KOG0660			AT1G18150.1		CGMC_MAPKCMGC_2.11 - CGMC includes CDA, MAPK, GSK3, and CLKC kinases, expressed
Locus_2363	1943	A	G	G	A	AT1G18150.1	PF00069	PTHR11295	KOG0660			AT1G18150.1		CGMC_MAPKCMGC_2.11 - CGMC includes CDA, MAPK, GSK3, and CLKC kinases, expressed
Locus_2363	1954	C	T	T	C	AT1G18150.1	PF00069	PTHR11295	KOG0660			AT1G18150.1		CGMC_MAPKCMGC_2.11 - CGMC includes CDA, MAPK, GSK3, and CLKC kinases, expressed
Locus_2363	1957	T	G	G	T	AT1G18150.1	PF00069	PTHR11295	KOG0660			AT1G18150.1		CGMC_MAPKCMGC_2.11 - CGMC includes CDA, MAPK, GSK3, and CLKC kinases, expressed
Locus_2363	2023	C	A	A	C	AT1G18150.1	PF00069	PTHR11295	KOG0660			AT1G18150.1		CGMC_MAPKCMGC_2.11 - CGMC includes CDA, MAPK, GSK3, and CLKC kinases, expressed
Locus_2363	2097	A	A	A	G	AT1G18150.1	PF00069	PTHR11295	KOG0660			AT1G18150.1		CGMC_MAPKCMGC_2.11 - CGMC includes CDA, MAPK, GSK3, and CLKC kinases, expressed
Locus_2363	2117	G	G	G	C	AT1G18150.1	PF00069	PTHR11295	KOG0660			AT1G18150.1		CGMC_MAPKCMGC_2.11 - CGMC includes CDA, MAPK, GSK3, and CLKC kinases, expressed
Locus_2363	2122	G	G	G	C	AT1G18150.1	PF00069	PTHR11295	KOG0660			AT1G18150.1		CGMC_MAPKCMGC_2.11 - CGMC includes CDA, MAPK, GSK3, and CLKC kinases, expressed
Locus_2363	2144	T	T	T	A	AT1G18150.1	PF00069	PTHR11295	KOG0660			AT1G18150.1		CGMC_MAPKCMGC_2.11 - CGMC includes CDA, MAPK, GSK3, and CLKC kinases, expressed
Locus_2374	497	G	C	C	g	AT3G16950.1	PF07992,PF00070,PF02852	PTHR22912	KOG1335	1.8.1.4	K00382	AT3G16950.1		dihydrolipoyl dehydrogenase, putative, expressed
Locus_2374	1941	T	C	C	T	AT3G16950.1	PF07992,PF00070,PF02852	PTHR22912	KOG1335	1.8.1.4	K00382	AT3G16950.1		dihydrolipoyl dehydrogenase, putative, expressed
Locus_2374	1957	T	C	C	T	AT3G16950.1	PF07992,PF00070,PF02852	PTHR22912	KOG1335	1.8.1.4	K00382	AT3G16950.1		dihydrolipoyl dehydrogenase, putative, expressed
Locus_2472	416	A	n	t	T
Locus_2472	417	A	n	c	C
Locus_2585	175	T	T	T	A	Bra037607	PF00355,PF08417	PTHR21266		1.14.12.20	K13071	AT3G44880.1	ACD1,LLS1,PAO	Pheophorbide a oxygenase family protein with Rieske [2Fe-2S] domain
Locus_2585	1369	G	G	G	A	Bra037607	PF00355,PF08417	PTHR21266		1.14.12.20	K13071	AT3G44880.1	ACD1,LLS1,PAO	Pheophorbide a oxygenase family protein with Rieske [2Fe-2S] domain
Locus_2615	265	T	T	t	A	Bra021953	PF01582,PF00931,PF07725	PTHR23155	KOG4658			AT4G36150.1		Disease resistance protein (TIR-NBS-LRR class) family
Locus_2615	292	G	G	g	T	Bra021953	PF01582,PF00931,PF07725	PTHR23155	KOG4658			AT4G36150.1		Disease resistance protein (TIR-NBS-LRR class) family
Locus_2615	327	C	C	C	T	Bra021953	PF01582,PF00931,PF07725	PTHR23155	KOG4658			AT4G36150.1		Disease resistance protein (TIR-NBS-LRR class) family
Locus_2615	332	A	A	A	T	Bra021953	PF01582,PF00931,PF07725	PTHR23155	KOG4658			AT4G36150.1		Disease resistance protein (TIR-NBS-LRR class) family
Locus_2615	336	C	C	C	G	Bra021953	PF01582,PF00931,PF07725	PTHR23155	KOG4658			AT4G36150.1		Disease resistance protein (TIR-NBS-LRR class) family
Locus_2615	384	C	C	C	G	Bra021953	PF01582,PF00931,PF07725	PTHR23155	KOG4658			AT4G36150.1		Disease resistance protein (TIR-NBS-LRR class) family
Locus_2615	463	C	C	C	T	Bra021953	PF01582,PF00931,PF07725	PTHR23155	KOG4658			AT4G36150.1		Disease resistance protein (TIR-NBS-LRR class) family
Locus_2615	472	G	G	G	T	Bra021953	PF01582,PF00931,PF07725	PTHR23155	KOG4658			AT4G36150.1		Disease resistance protein (TIR-NBS-LRR class) family
Locus_2615	613	A	G	G	A	Bra021953	PF01582,PF00931,PF07725	PTHR23155	KOG4658			AT4G36150.1		Disease resistance protein (TIR-NBS-LRR class) family
Locus_2615	637	A	C	C	A	Bra021953	PF01582,PF00931,PF07725	PTHR23155	KOG4658			AT4G36150.1		Disease resistance protein (TIR-NBS-LRR class) family
Locus_2615	715	C	A	A	C	Bra021953	PF01582,PF00931,PF07725	PTHR23155	KOG4658			AT4G36150.1		Disease resistance protein (TIR-NBS-LRR class) family
Locus_2615	767	T	n	C	T	Bra021953	PF01582,PF00931,PF07725	PTHR23155	KOG4658			AT4G36150.1		Disease resistance protein (TIR-NBS-LRR class) family
Locus_2615	769	G	n	A	G	Bra021953	PF01582,PF00931,PF07725	PTHR23155	KOG4658			AT4G36150.1		Disease resistance protein (TIR-NBS-LRR class) family
Locus_2615	914	A	G	G	A	Bra021953	PF01582,PF00931,PF07725	PTHR23155	KOG4658			AT4G36150.1		Disease resistance protein (TIR-NBS-LRR class) family
Locus_2615	928	A	T	T	A	Bra021953	PF01582,PF00931,PF07725	PTHR23155	KOG4658			AT4G36150.1		Disease resistance protein (TIR-NBS-LRR class) family
Locus_2615	1101	T	T	T	C	Bra021953	PF01582,PF00931,PF07725	PTHR23155	KOG4658			AT4G36150.1		Disease resistance protein (TIR-NBS-LRR class) family
Locus_2615	1255	A	T	T	A	Bra021953	PF01582,PF00931,PF07725	PTHR23155	KOG4658			AT4G36150.1		Disease resistance protein (TIR-NBS-LRR class) family
Locus_2615	1380	G	t	T	G	Bra021953	PF01582,PF00931,PF07725	PTHR23155	KOG4658			AT4G36150.1		Disease resistance protein (TIR-NBS-LRR class) family
Locus_2615	1407	A	G	G	A	Bra021953	PF01582,PF00931,PF07725	PTHR23155	KOG4658			AT4G36150.1		Disease resistance protein (TIR-NBS-LRR class) family
Locus_2615	1894	A	g	G	A	Bra021953	PF01582,PF00931,PF07725	PTHR23155	KOG4658			AT4G36150.1		Disease resistance protein (TIR-NBS-LRR class) family
Locus_2615	2063	G	G	G	A	Bra021953	PF01582,PF00931,PF07725	PTHR23155	KOG4658			AT4G36150.1		Disease resistance protein (TIR-NBS-LRR class) family
Locus_2615	2168	G	g	G	A	Bra021953	PF01582,PF00931,PF07725	PTHR23155	KOG4658			AT4G36150.1		Disease resistance protein (TIR-NBS-LRR class) family
Locus_2615	2295	A	A	A	G	Bra021953	PF01582,PF00931,PF07725	PTHR23155	KOG4658			AT4G36150.1		Disease resistance protein (TIR-NBS-LRR class) family
Locus_2615	2405	C	c	C	G	Bra021953	PF01582,PF00931,PF07725	PTHR23155	KOG4658			AT4G36150.1		Disease resistance protein (TIR-NBS-LRR class) family
Locus_2615	2415	C	C	C	A	Bra021953	PF01582,PF00931,PF07725	PTHR23155	KOG4658			AT4G36150.1		Disease resistance protein (TIR-NBS-LRR class) family
Locus_2615	2439	A	a	A	T	Bra021953	PF01582,PF00931,PF07725	PTHR23155	KOG4658			AT4G36150.1		Disease resistance protein (TIR-NBS-LRR class) family
Locus_2615	2554	C	T	T	C	Bra021953	PF01582,PF00931,PF07725	PTHR23155	KOG4658			AT4G36150.1		Disease resistance protein (TIR-NBS-LRR class) family
Locus_2615	2634	A	A	A	C	Bra021953	PF01582,PF00931,PF07725	PTHR23155	KOG4658			AT4G36150.1		Disease resistance protein (TIR-NBS-LRR class) family
Locus_2615	2752	C	C	c	T	Bra021953	PF01582,PF00931,PF07725	PTHR23155	KOG4658			AT4G36150.1		Disease resistance protein (TIR-NBS-LRR class) family
Locus_2615	3354	G	G	G	C	Bra021953	PF01582,PF00931,PF07725	PTHR23155	KOG4658			AT4G36150.1		Disease resistance protein (TIR-NBS-LRR class) family
Locus_2615	3588	T	n	T	G	Bra021953	PF01582,PF00931,PF07725	PTHR23155	KOG4658			AT4G36150.1		Disease resistance protein (TIR-NBS-LRR class) family
Locus_2615	3622	G	G	G	C	Bra021953	PF01582,PF00931,PF07725	PTHR23155	KOG4658			AT4G36150.1		Disease resistance protein (TIR-NBS-LRR class) family
Locus_2615	3820	T	A	A	T	Bra021953	PF01582,PF00931,PF07725	PTHR23155	KOG4658			AT4G36150.1		Disease resistance protein (TIR-NBS-LRR class) family
Locus_2615	3936	A	g	G	A	Bra021953	PF01582,PF00931,PF07725	PTHR23155	KOG4658			AT4G36150.1		Disease resistance protein (TIR-NBS-LRR class) family
Locus_2648	749	C	T	T	C	AT1G48670.1	PF03321				K14487	AT1G48670.1		OsGH3.1 - Probable indole-3-acetic acid-amido synthetase, expressed
Locus_2648	805	T	G	G	T	AT1G48670.1	PF03321				K14487	AT1G48670.1		OsGH3.1 - Probable indole-3-acetic acid-amido synthetase, expressed
Locus_2648	810	A	G	G	A	AT1G48670.1	PF03321				K14487	AT1G48670.1		OsGH3.1 - Probable indole-3-acetic acid-amido synthetase, expressed
Locus_2648	876	C	G	G	C	AT1G48670.1	PF03321				K14487	AT1G48670.1		OsGH3.1 - Probable indole-3-acetic acid-amido synthetase, expressed
Locus_2648	918	A	G	G	A	AT1G48670.1	PF03321				K14487	AT1G48670.1		OsGH3.1 - Probable indole-3-acetic acid-amido synthetase, expressed
Locus_2648	979	G	T	T	G	AT1G48670.1	PF03321				K14487	AT1G48670.1		OsGH3.1 - Probable indole-3-acetic acid-amido synthetase, expressed
Locus_2648	1006	T	A	A	T	AT1G48670.1	PF03321				K14487	AT1G48670.1		OsGH3.1 - Probable indole-3-acetic acid-amido synthetase, expressed
Locus_2648	1031	C	T	T	c	AT1G48670.1	PF03321				K14487	AT1G48670.1		OsGH3.1 - Probable indole-3-acetic acid-amido synthetase, expressed
Locus_2648	1132	C	T	T	C	AT1G48670.1	PF03321				K14487	AT1G48670.1		OsGH3.1 - Probable indole-3-acetic acid-amido synthetase, expressed
Locus_2648	1149	G	A	A	G	AT1G48670.1	PF03321				K14487	AT1G48670.1		OsGH3.1 - Probable indole-3-acetic acid-amido synthetase, expressed
Locus_2648	1172	G	C	C	G	AT1G48670.1	PF03321				K14487	AT1G48670.1		OsGH3.1 - Probable indole-3-acetic acid-amido synthetase, expressed
Locus_2648	1242	G	T	T	G	AT1G48670.1	PF03321				K14487	AT1G48670.1		OsGH3.1 - Probable indole-3-acetic acid-amido synthetase, expressed
Locus_2648	1345	C	T	T	C	AT1G48670.1	PF03321				K14487	AT1G48670.1		OsGH3.1 - Probable indole-3-acetic acid-amido synthetase, expressed
Locus_2671	128	C	n	A	C	Bra014285	PF00125,PF00808	PTHR23430	KOG1756			AT1G51060.1	HTA10	histone H2A 10
Locus_2671	359	G	T	T	g	Bra014285	PF00125,PF00808	PTHR23430	KOG1756			AT1G51060.1	HTA10	histone H2A 10
Locus_2671	368	G	A	A	g	Bra014285	PF00125,PF00808	PTHR23430	KOG1756			AT1G51060.1	HTA10	histone H2A 10
Locus_2671	407	C	G	G	c	Bra014285	PF00125,PF00808	PTHR23430	KOG1756			AT1G51060.1	HTA10	histone H2A 10
Locus_2671	431	T	C	C	t	Bra014285	PF00125,PF00808	PTHR23430	KOG1756			AT1G51060.1	HTA10	histone H2A 10
Locus_2671	458	C	T	T	c	Bra014285	PF00125,PF00808	PTHR23430	KOG1756			AT1G51060.1	HTA10	histone H2A 10
Locus_2671	551	G	C	C	G	Bra014285	PF00125,PF00808	PTHR23430	KOG1756			AT1G51060.1	HTA10	histone H2A 10
Locus_2671	584	G	A	A	G	Bra014285	PF00125,PF00808	PTHR23430	KOG1756			AT1G51060.1	HTA10	histone H2A 10
Locus_2671	734	T	T	T	G	Bra014285	PF00125,PF00808	PTHR23430	KOG1756			AT1G51060.1	HTA10	histone H2A 10
Locus_2833	2437	C	C	c	T	AT3G48000.1	PF00171	PTHR11699	KOG2450	1.2.1.3	K00128	AT3G48000.1		aldehyde dehydrogenase, putative, expressed
Locus_2863	425	T	T	t	C	AT4G31530.2		PTHR10366	KOG1203			AT4G31530.2		NAD dependent epimerase/dehydratase family protein, putative, expressed
Locus_2863	1110	T	T	T	C	AT4G31530.2		PTHR10366	KOG1203			AT4G31530.2		NAD dependent epimerase/dehydratase family protein, putative, expressed
Locus_2863	1143	C	C	C	T	AT4G31530.2		PTHR10366	KOG1203			AT4G31530.2		NAD dependent epimerase/dehydratase family protein, putative, expressed
Locus_2863	1146	T	T	T	G	AT4G31530.2		PTHR10366	KOG1203			AT4G31530.2		NAD dependent epimerase/dehydratase family protein, putative, expressed
Locus_2863	1170	C	C	C	A	AT4G31530.2		PTHR10366	KOG1203			AT4G31530.2		NAD dependent epimerase/dehydratase family protein, putative, expressed
Locus_2863	1174	A	A	A	T	AT4G31530.2		PTHR10366	KOG1203			AT4G31530.2		NAD dependent epimerase/dehydratase family protein, putative, expressed
Locus_2863	1686	T	T	t	C	AT4G31530.2		PTHR10366	KOG1203			AT4G31530.2		NAD dependent epimerase/dehydratase family protein, putative, expressed
Locus_2863	1697	C	C	C	G	AT4G31530.2		PTHR10366	KOG1203			AT4G31530.2		NAD dependent epimerase/dehydratase family protein, putative, expressed
Locus_2863	1704	T	T	T	C	AT4G31530.2		PTHR10366	KOG1203			AT4G31530.2		NAD dependent epimerase/dehydratase family protein, putative, expressed
Locus_2863	1745	G	G	G	A	AT4G31530.2		PTHR10366	KOG1203			AT4G31530.2		NAD dependent epimerase/dehydratase family protein, putative, expressed
Locus_2863	2176	T	G	G	t	AT4G31530.2		PTHR10366	KOG1203			AT4G31530.2		NAD dependent epimerase/dehydratase family protein, putative, expressed
Locus_2870	461	T	T	T	C	AT3G63190.1	PF01765	PTHR20982	KOG4759		K02838	AT3G63190.1		ribosome recycling factor, putative, expressed
Locus_3109	249	C	A	A	C	AT5G25630.1	PF01535	PTHR10483				AT5G25630.1		retrotransposon protein, putative, unclassified, expressed
Locus_3109	277	C	T	T	c	AT5G25630.1	PF01535	PTHR10483				AT5G25630.1		retrotransposon protein, putative, unclassified, expressed
Locus_3109	280	C	T	T	c	AT5G25630.1	PF01535	PTHR10483				AT5G25630.1		retrotransposon protein, putative, unclassified, expressed
Locus_3109	352	G	T	T	G	AT5G25630.1	PF01535	PTHR10483				AT5G25630.1		retrotransposon protein, putative, unclassified, expressed
Locus_3109	388	C	A	A	C	AT5G25630.1	PF01535	PTHR10483				AT5G25630.1		retrotransposon protein, putative, unclassified, expressed
Locus_3109	671	T	C	C	T	AT5G25630.1	PF01535	PTHR10483				AT5G25630.1		retrotransposon protein, putative, unclassified, expressed
Locus_3109	1012	G	G	g	C	AT5G25630.1	PF01535	PTHR10483				AT5G25630.1		retrotransposon protein, putative, unclassified, expressed
Locus_3109	1334	G	G	G	A	AT5G25630.1	PF01535	PTHR10483				AT5G25630.1		retrotransposon protein, putative, unclassified, expressed
Locus_3109	1425	G	G	G	A	AT5G25630.1	PF01535	PTHR10483				AT5G25630.1		retrotransposon protein, putative, unclassified, expressed
Locus_3109	1568	A	A	A	G	AT5G25630.1	PF01535	PTHR10483				AT5G25630.1		retrotransposon protein, putative, unclassified, expressed
Locus_3109	1619	T	T	T	C	AT5G25630.1	PF01535	PTHR10483				AT5G25630.1		retrotransposon protein, putative, unclassified, expressed
Locus_3109	1627	A	A	A	C	AT5G25630.1	PF01535	PTHR10483				AT5G25630.1		retrotransposon protein, putative, unclassified, expressed
Locus_3114	373	A	G	G	A	Bra037525	PF07082					AT5G47860.1		Protein of unknown function (DUF1350)
Locus_3114	1339	G	A	A	G	Bra037525	PF07082					AT5G47860.1		Protein of unknown function (DUF1350)
Locus_3114	1372	C	T	T	C	Bra037525	PF07082					AT5G47860.1		Protein of unknown function (DUF1350)
Locus_3114	1615	A	A	A	G	Bra037525	PF07082					AT5G47860.1		Protein of unknown function (DUF1350)
Locus_3114	1722	A	A	A	T	Bra037525	PF07082					AT5G47860.1		Protein of unknown function (DUF1350)
Locus_3114	2549	C	C	C	A	Bra037525	PF07082					AT5G47860.1		Protein of unknown function (DUF1350)
Locus_3135	77	T	T	T	G	Bra018567	PF05641					AT1G09320.1		agenet domain-containing protein
Locus_3135	150	C	C	C	T	Bra018567	PF05641					AT1G09320.1		agenet domain-containing protein
Locus_3135	302	C	C	C	G	Bra018567	PF05641					AT1G09320.1		agenet domain-containing protein
Locus_3135	484	G	G	G	T	Bra018567	PF05641					AT1G09320.1		agenet domain-containing protein
Locus_3135	566	G	G	G	C	Bra018567	PF05641					AT1G09320.1		agenet domain-containing protein
Locus_3135	567	G	G	G	A	Bra018567	PF05641					AT1G09320.1		agenet domain-containing protein
Locus_3135	680	G	G	G	T	Bra018567	PF05641					AT1G09320.1		agenet domain-containing protein
Locus_3135	851	A	A	A	G	Bra018567	PF05641					AT1G09320.1		agenet domain-containing protein
Locus_3135	2031	C	C	C	A	Bra018567	PF05641					AT1G09320.1		agenet domain-containing protein
Locus_3382	135	C	T	T	c	AT4G33150.3	PF03435	PTHR11133	KOG0172			AT4G33150.3		saccharopine dehydrogenase, putative, expressed
Locus_3382	137	A	G	G	a	AT4G33150.3	PF03435	PTHR11133	KOG0172			AT4G33150.3		saccharopine dehydrogenase, putative, expressed
Locus_3382	150	G	A	A	g	AT4G33150.3	PF03435	PTHR11133	KOG0172			AT4G33150.3		saccharopine dehydrogenase, putative, expressed
Locus_3382	168	A	T	T	a	AT4G33150.3	PF03435	PTHR11133	KOG0172			AT4G33150.3		saccharopine dehydrogenase, putative, expressed
Locus_3382	210	A	C	C	a	AT4G33150.3	PF03435	PTHR11133	KOG0172			AT4G33150.3		saccharopine dehydrogenase, putative, expressed
Locus_3382	225	T	A	A	t	AT4G33150.3	PF03435	PTHR11133	KOG0172			AT4G33150.3		saccharopine dehydrogenase, putative, expressed
Locus_3382	321	G	A	A	g	AT4G33150.3	PF03435	PTHR11133	KOG0172			AT4G33150.3		saccharopine dehydrogenase, putative, expressed
Locus_3382	331	C	G	G	c	AT4G33150.3	PF03435	PTHR11133	KOG0172			AT4G33150.3		saccharopine dehydrogenase, putative, expressed
Locus_3382	344	G	A	A	g	AT4G33150.3	PF03435	PTHR11133	KOG0172			AT4G33150.3		saccharopine dehydrogenase, putative, expressed
Locus_3382	390	T	G	G	t	AT4G33150.3	PF03435	PTHR11133	KOG0172			AT4G33150.3		saccharopine dehydrogenase, putative, expressed
Locus_3382	477	T	C	C	t	AT4G33150.3	PF03435	PTHR11133	KOG0172			AT4G33150.3		saccharopine dehydrogenase, putative, expressed
Locus_3382	492	G	T	T	g	AT4G33150.3	PF03435	PTHR11133	KOG0172			AT4G33150.3		saccharopine dehydrogenase, putative, expressed
Locus_3382	580	G	A	A	g	AT4G33150.3	PF03435	PTHR11133	KOG0172			AT4G33150.3		saccharopine dehydrogenase, putative, expressed
Locus_3382	581	G	T	T	g	AT4G33150.3	PF03435	PTHR11133	KOG0172			AT4G33150.3		saccharopine dehydrogenase, putative, expressed
Locus_3382	601	C	A	A	c	AT4G33150.3	PF03435	PTHR11133	KOG0172			AT4G33150.3		saccharopine dehydrogenase, putative, expressed
Locus_3382	602	A	G	G	a	AT4G33150.3	PF03435	PTHR11133	KOG0172			AT4G33150.3		saccharopine dehydrogenase, putative, expressed
Locus_3382	609	G	T	T	g	AT4G33150.3	PF03435	PTHR11133	KOG0172			AT4G33150.3		saccharopine dehydrogenase, putative, expressed
Locus_3382	624	C	A	A	c	AT4G33150.3	PF03435	PTHR11133	KOG0172			AT4G33150.3		saccharopine dehydrogenase, putative, expressed
Locus_3382	762	A	T	T	a	AT4G33150.3	PF03435	PTHR11133	KOG0172			AT4G33150.3		saccharopine dehydrogenase, putative, expressed
Locus_3382	768	A	T	T	a	AT4G33150.3	PF03435	PTHR11133	KOG0172			AT4G33150.3		saccharopine dehydrogenase, putative, expressed
Locus_3382	819	T	N	A	t	AT4G33150.3	PF03435	PTHR11133	KOG0172			AT4G33150.3		saccharopine dehydrogenase, putative, expressed
Locus_3382	861	G	R	A	g	AT4G33150.3	PF03435	PTHR11133	KOG0172			AT4G33150.3		saccharopine dehydrogenase, putative, expressed
Locus_3382	865	G	R	A	g	AT4G33150.3	PF03435	PTHR11133	KOG0172			AT4G33150.3		saccharopine dehydrogenase, putative, expressed
Locus_3382	870	G	R	A	g	AT4G33150.3	PF03435	PTHR11133	KOG0172			AT4G33150.3		saccharopine dehydrogenase, putative, expressed
Locus_3382	938	A	G	G	a	AT4G33150.3	PF03435	PTHR11133	KOG0172			AT4G33150.3		saccharopine dehydrogenase, putative, expressed
Locus_3382	960	T	C	C	t	AT4G33150.3	PF03435	PTHR11133	KOG0172			AT4G33150.3		saccharopine dehydrogenase, putative, expressed
Locus_3382	977	G	K	T	g	AT4G33150.3	PF03435	PTHR11133	KOG0172			AT4G33150.3		saccharopine dehydrogenase, putative, expressed
Locus_3382	983	A	W	T	a	AT4G33150.3	PF03435	PTHR11133	KOG0172			AT4G33150.3		saccharopine dehydrogenase, putative, expressed
Locus_3382	995	C	Y	T	c	AT4G33150.3	PF03435	PTHR11133	KOG0172			AT4G33150.3		saccharopine dehydrogenase, putative, expressed
Locus_3382	1004	A	T	T	a	AT4G33150.3	PF03435	PTHR11133	KOG0172			AT4G33150.3		saccharopine dehydrogenase, putative, expressed
Locus_3382	1014	G	C	C	g	AT4G33150.3	PF03435	PTHR11133	KOG0172			AT4G33150.3		saccharopine dehydrogenase, putative, expressed
Locus_3382	1540	T	C	C	t	AT4G33150.3	PF03435	PTHR11133	KOG0172			AT4G33150.3		saccharopine dehydrogenase, putative, expressed
Locus_3382	1543	A	G	G	a	AT4G33150.3	PF03435	PTHR11133	KOG0172			AT4G33150.3		saccharopine dehydrogenase, putative, expressed
Locus_3382	1558	G	A	A	g	AT4G33150.3	PF03435	PTHR11133	KOG0172			AT4G33150.3		saccharopine dehydrogenase, putative, expressed
Locus_3382	1579	A	G	G	a	AT4G33150.3	PF03435	PTHR11133	KOG0172			AT4G33150.3		saccharopine dehydrogenase, putative, expressed
Locus_3382	1702	A	T	T	A	AT4G33150.3	PF03435	PTHR11133	KOG0172			AT4G33150.3		saccharopine dehydrogenase, putative, expressed
Locus_3382	1708	T	C	C	T	AT4G33150.3	PF03435	PTHR11133	KOG0172			AT4G33150.3		saccharopine dehydrogenase, putative, expressed
Locus_3382	1788	A	n	G	A	AT4G33150.3	PF03435	PTHR11133	KOG0172			AT4G33150.3		saccharopine dehydrogenase, putative, expressed
Locus_3382	1798	C	T	T	C	AT4G33150.3	PF03435	PTHR11133	KOG0172			AT4G33150.3		saccharopine dehydrogenase, putative, expressed
Locus_3382	1805	C	T	T	C	AT4G33150.3	PF03435	PTHR11133	KOG0172			AT4G33150.3		saccharopine dehydrogenase, putative, expressed
Locus_3451	185	T	G	G	t	Bra002322	PF04570					AT5G20700.1		Protein of unknown function (DUF581)
Locus_3451	209	G	T	T	g	Bra002322	PF04570					AT5G20700.1		Protein of unknown function (DUF581)
Locus_3465	975	A	G	G	A	AT1G02520.1	PF00664,PF00005	PTHR19242	KOG0055			AT1G02520.1		MDR-like ABC transporter, putative, expressed
Locus_3465	1280	G	G	G	C	AT1G02520.1	PF00664,PF00005	PTHR19242	KOG0055			AT1G02520.1		MDR-like ABC transporter, putative, expressed
Locus_3465	1304	A	A	A	G	AT1G02520.1	PF00664,PF00005	PTHR19242	KOG0055			AT1G02520.1		MDR-like ABC transporter, putative, expressed
Locus_3465	1548	C	T	T	C	AT1G02520.1	PF00664,PF00005	PTHR19242	KOG0055			AT1G02520.1		MDR-like ABC transporter, putative, expressed
Locus_3465	1859	C	C	C	T	AT1G02520.1	PF00664,PF00005	PTHR19242	KOG0055			AT1G02520.1		MDR-like ABC transporter, putative, expressed
Locus_3465	2177	G	C	C	G	AT1G02520.1	PF00664,PF00005	PTHR19242	KOG0055			AT1G02520.1		MDR-like ABC transporter, putative, expressed
Locus_3465	2196	G	C	C	G	AT1G02520.1	PF00664,PF00005	PTHR19242	KOG0055			AT1G02520.1		MDR-like ABC transporter, putative, expressed
Locus_3465	2289	C	A	A	C	AT1G02520.1	PF00664,PF00005	PTHR19242	KOG0055			AT1G02520.1		MDR-like ABC transporter, putative, expressed
Locus_3465	2693	C	C	C	T	AT1G02520.1	PF00664,PF00005	PTHR19242	KOG0055			AT1G02520.1		MDR-like ABC transporter, putative, expressed
Locus_3465	2696	T	T	T	C	AT1G02520.1	PF00664,PF00005	PTHR19242	KOG0055			AT1G02520.1		MDR-like ABC transporter, putative, expressed
Locus_3465	3131	T	T	T	G	AT1G02520.1	PF00664,PF00005	PTHR19242	KOG0055			AT1G02520.1		MDR-like ABC transporter, putative, expressed
Locus_3465	3206	G	C	C	G	AT1G02520.1	PF00664,PF00005	PTHR19242	KOG0055			AT1G02520.1		MDR-like ABC transporter, putative, expressed
Locus_3465	3302	G	A	A	G	AT1G02520.1	PF00664,PF00005	PTHR19242	KOG0055			AT1G02520.1		MDR-like ABC transporter, putative, expressed
Locus_3465	3314	A	G	G	A	AT1G02520.1	PF00664,PF00005	PTHR19242	KOG0055			AT1G02520.1		MDR-like ABC transporter, putative, expressed
Locus_3465	3362	G	T	T	G	AT1G02520.1	PF00664,PF00005	PTHR19242	KOG0055			AT1G02520.1		MDR-like ABC transporter, putative, expressed
Locus_3465	3524	T	T	T	C	AT1G02520.1	PF00664,PF00005	PTHR19242	KOG0055			AT1G02520.1		MDR-like ABC transporter, putative, expressed
Locus_3465	4156	C	c	C	T	AT1G02520.1	PF00664,PF00005	PTHR19242	KOG0055			AT1G02520.1		MDR-like ABC transporter, putative, expressed
Locus_3479	145	G	G	G	C	Bra031245	PF08712,PF01106	PTHR11178	KOG2358			AT3G20970.1	ATNFU2,NFU4	NFU domain protein 4
Locus_3479	1104	G	C	C	G	Bra031245	PF08712,PF01106	PTHR11178	KOG2358			AT3G20970.1	ATNFU2,NFU4	NFU domain protein 4
Locus_3479	1158	G	A	A	G	Bra031245	PF08712,PF01106	PTHR11178	KOG2358			AT3G20970.1	ATNFU2,NFU4	NFU domain protein 4
Locus_3494	107	G	C	C	G	Bra002930	PF00899,PF05237,PF00581	PTHR10953	KOG2017		K11996	AT5G55130.1	CNX5,SIR1	co-factor for nitrate, reductase and xanthine dehydrogenase 5
Locus_3494	116	T	C	C	T	Bra002930	PF00899,PF05237,PF00581	PTHR10953	KOG2017		K11996	AT5G55130.1	CNX5,SIR1	co-factor for nitrate, reductase and xanthine dehydrogenase 5
Locus_3494	119	A	T	T	A	Bra002930	PF00899,PF05237,PF00581	PTHR10953	KOG2017		K11996	AT5G55130.1	CNX5,SIR1	co-factor for nitrate, reductase and xanthine dehydrogenase 5
Locus_3494	149	C	T	t	C	Bra002930	PF00899,PF05237,PF00581	PTHR10953	KOG2017		K11996	AT5G55130.1	CNX5,SIR1	co-factor for nitrate, reductase and xanthine dehydrogenase 5
Locus_3494	155	C	T	T	C	Bra002930	PF00899,PF05237,PF00581	PTHR10953	KOG2017		K11996	AT5G55130.1	CNX5,SIR1	co-factor for nitrate, reductase and xanthine dehydrogenase 5
Locus_3494	158	G	T	T	G	Bra002930	PF00899,PF05237,PF00581	PTHR10953	KOG2017		K11996	AT5G55130.1	CNX5,SIR1	co-factor for nitrate, reductase and xanthine dehydrogenase 5
Locus_3494	170	C	G	G	C	Bra002930	PF00899,PF05237,PF00581	PTHR10953	KOG2017		K11996	AT5G55130.1	CNX5,SIR1	co-factor for nitrate, reductase and xanthine dehydrogenase 5
Locus_3494	200	T	C	C	T	Bra002930	PF00899,PF05237,PF00581	PTHR10953	KOG2017		K11996	AT5G55130.1	CNX5,SIR1	co-factor for nitrate, reductase and xanthine dehydrogenase 5
Locus_3494	263	C	C	C	T	Bra002930	PF00899,PF05237,PF00581	PTHR10953	KOG2017		K11996	AT5G55130.1	CNX5,SIR1	co-factor for nitrate, reductase and xanthine dehydrogenase 5
Locus_3494	272	C	C	C	T	Bra002930	PF00899,PF05237,PF00581	PTHR10953	KOG2017		K11996	AT5G55130.1	CNX5,SIR1	co-factor for nitrate, reductase and xanthine dehydrogenase 5
Locus_3494	449	T	T	T	A	Bra002930	PF00899,PF05237,PF00581	PTHR10953	KOG2017		K11996	AT5G55130.1	CNX5,SIR1	co-factor for nitrate, reductase and xanthine dehydrogenase 5
Locus_3494	549	C	T	T	C	Bra002930	PF00899,PF05237,PF00581	PTHR10953	KOG2017		K11996	AT5G55130.1	CNX5,SIR1	co-factor for nitrate, reductase and xanthine dehydrogenase 5
Locus_3494	578	G	A	A	G	Bra002930	PF00899,PF05237,PF00581	PTHR10953	KOG2017		K11996	AT5G55130.1	CNX5,SIR1	co-factor for nitrate, reductase and xanthine dehydrogenase 5
Locus_3494	650	C	T	T	C	Bra002930	PF00899,PF05237,PF00581	PTHR10953	KOG2017		K11996	AT5G55130.1	CNX5,SIR1	co-factor for nitrate, reductase and xanthine dehydrogenase 5
Locus_3494	857	C	T	T	C	Bra002930	PF00899,PF05237,PF00581	PTHR10953	KOG2017		K11996	AT5G55130.1	CNX5,SIR1	co-factor for nitrate, reductase and xanthine dehydrogenase 5
Locus_3494	868	C	A	A	C	Bra002930	PF00899,PF05237,PF00581	PTHR10953	KOG2017		K11996	AT5G55130.1	CNX5,SIR1	co-factor for nitrate, reductase and xanthine dehydrogenase 5
Locus_3494	884	T	C	C	T	Bra002930	PF00899,PF05237,PF00581	PTHR10953	KOG2017		K11996	AT5G55130.1	CNX5,SIR1	co-factor for nitrate, reductase and xanthine dehydrogenase 5
Locus_3494	907	G	T	T	G	Bra002930	PF00899,PF05237,PF00581	PTHR10953	KOG2017		K11996	AT5G55130.1	CNX5,SIR1	co-factor for nitrate, reductase and xanthine dehydrogenase 5
Locus_3494	938	C	T	T	C	Bra002930	PF00899,PF05237,PF00581	PTHR10953	KOG2017		K11996	AT5G55130.1	CNX5,SIR1	co-factor for nitrate, reductase and xanthine dehydrogenase 5
Locus_3494	1112	C	A	A	C	Bra002930	PF00899,PF05237,PF00581	PTHR10953	KOG2017		K11996	AT5G55130.1	CNX5,SIR1	co-factor for nitrate, reductase and xanthine dehydrogenase 5
Locus_3494	1154	T	G	G	T	Bra002930	PF00899,PF05237,PF00581	PTHR10953	KOG2017		K11996	AT5G55130.1	CNX5,SIR1	co-factor for nitrate, reductase and xanthine dehydrogenase 5
Locus_3494	1163	C	T	T	C	Bra002930	PF00899,PF05237,PF00581	PTHR10953	KOG2017		K11996	AT5G55130.1	CNX5,SIR1	co-factor for nitrate, reductase and xanthine dehydrogenase 5
Locus_3494	1208	T	A	A	T	Bra002930	PF00899,PF05237,PF00581	PTHR10953	KOG2017		K11996	AT5G55130.1	CNX5,SIR1	co-factor for nitrate, reductase and xanthine dehydrogenase 5
Locus_3494	1220	T	C	C	T	Bra002930	PF00899,PF05237,PF00581	PTHR10953	KOG2017		K11996	AT5G55130.1	CNX5,SIR1	co-factor for nitrate, reductase and xanthine dehydrogenase 5
Locus_3591	1554	G	A	A	G	Bra040012		PTHR10994				AT3G10260.3		Reticulon family protein
Locus_3591	1621	T	C	C	T	Bra040012		PTHR10994				AT3G10260.3		Reticulon family protein
Locus_3591	1628	G	A	A	G	Bra040012		PTHR10994				AT3G10260.3		Reticulon family protein
Locus_3591	2015	A	T	T	A	Bra040012		PTHR10994				AT3G10260.3		Reticulon family protein
Locus_3591	2055	G	A	A	G	Bra040012		PTHR10994				AT3G10260.3		Reticulon family protein
Locus_3591	2207	C	T	T	C	Bra040012		PTHR10994				AT3G10260.3		Reticulon family protein
Locus_3591	2255	C	T	T	C	Bra040012		PTHR10994				AT3G10260.3		Reticulon family protein
Locus_3591	2319	A	G	G	A	Bra040012		PTHR10994				AT3G10260.3		Reticulon family protein
Locus_3591	2331	G	C	C	G	Bra040012		PTHR10994				AT3G10260.3		Reticulon family protein
Locus_3594	379	C	T	T	T	Bra024896	PF01467	PTHR12039				AT2G01220.2		Nucleotidylyl transferase superfamily protein
Locus_3594	408	T	T	T	c	Bra024896	PF01467	PTHR12039				AT2G01220.2		Nucleotidylyl transferase superfamily protein
Locus_3594	409	A	A	A	t	Bra024896	PF01467	PTHR12039				AT2G01220.2		Nucleotidylyl transferase superfamily protein
Locus_3594	591	T	C	C	T	Bra024896	PF01467	PTHR12039				AT2G01220.2		Nucleotidylyl transferase superfamily protein
Locus_3594	639	C	A	A	C	Bra024896	PF01467	PTHR12039				AT2G01220.2		Nucleotidylyl transferase superfamily protein
Locus_3594	721	A	C	C	A	Bra024896	PF01467	PTHR12039				AT2G01220.2		Nucleotidylyl transferase superfamily protein
Locus_3594	931	G	A	A	G	Bra024896	PF01467	PTHR12039				AT2G01220.2		Nucleotidylyl transferase superfamily protein
Locus_3594	934	A	G	G	A	Bra024896	PF01467	PTHR12039				AT2G01220.2		Nucleotidylyl transferase superfamily protein
Locus_3594	1177	T	T	T	A	Bra024896	PF01467	PTHR12039				AT2G01220.2		Nucleotidylyl transferase superfamily protein
Locus_3594	1180	C	C	c	T	Bra024896	PF01467	PTHR12039				AT2G01220.2		Nucleotidylyl transferase superfamily protein
Locus_3594	1526	T	G	G	T	Bra024896	PF01467	PTHR12039				AT2G01220.2		Nucleotidylyl transferase superfamily protein
Locus_3594	1559	T	C	C	T	Bra024896	PF01467	PTHR12039				AT2G01220.2		Nucleotidylyl transferase superfamily protein
Locus_3594	1723	G	n	g	A	Bra024896	PF01467	PTHR12039				AT2G01220.2		Nucleotidylyl transferase superfamily protein
Locus_3656	69	T	G	g	T	Bra013074						AT1G14800.1		Nucleic acid-binding, OB-fold-like protein
Locus_3656	113	C	T	T	C	Bra013074						AT1G14800.1		Nucleic acid-binding, OB-fold-like protein
Locus_3656	120	C	T	T	C	Bra013074						AT1G14800.1		Nucleic acid-binding, OB-fold-like protein
Locus_3656	165	C	T	T	C	Bra013074						AT1G14800.1		Nucleic acid-binding, OB-fold-like protein
Locus_3656	180	A	G	G	A	Bra013074						AT1G14800.1		Nucleic acid-binding, OB-fold-like protein
Locus_3656	275	G	A	a	G	Bra013074						AT1G14800.1		Nucleic acid-binding, OB-fold-like protein
Locus_3656	340	A	G	G	A	Bra013074						AT1G14800.1		Nucleic acid-binding, OB-fold-like protein
Locus_3656	350	C	A	A	C	Bra013074						AT1G14800.1		Nucleic acid-binding, OB-fold-like protein
Locus_3656	394	A	G	G	A	Bra013074						AT1G14800.1		Nucleic acid-binding, OB-fold-like protein
Locus_3656	396	T	C	C	T	Bra013074						AT1G14800.1		Nucleic acid-binding, OB-fold-like protein
Locus_3656	406	T	C	C	T	Bra013074						AT1G14800.1		Nucleic acid-binding, OB-fold-like protein
Locus_3656	475	A	R	G	A	Bra013074						AT1G14800.1		Nucleic acid-binding, OB-fold-like protein
Locus_3656	492	C	T	T	C	Bra013074						AT1G14800.1		Nucleic acid-binding, OB-fold-like protein
Locus_3656	515	A	M	C	a	Bra013074						AT1G14800.1		Nucleic acid-binding, OB-fold-like protein
Locus_3656	591	T	C	C	t	Bra013074						AT1G14800.1		Nucleic acid-binding, OB-fold-like protein
Locus_3656	598	T	C	C	t	Bra013074						AT1G14800.1		Nucleic acid-binding, OB-fold-like protein
Locus_3656	917	G	A	A	g	Bra013074						AT1G14800.1		Nucleic acid-binding, OB-fold-like protein
Locus_3656	1076	T	G	G	T	Bra013074						AT1G14800.1		Nucleic acid-binding, OB-fold-like protein
Locus_3656	1084	A	C	c	A	Bra013074						AT1G14800.1		Nucleic acid-binding, OB-fold-like protein
Locus_3656	1151	T	C	C	T	Bra013074						AT1G14800.1		Nucleic acid-binding, OB-fold-like protein
Locus_3656	1216	A	G	G	a	Bra013074						AT1G14800.1		Nucleic acid-binding, OB-fold-like protein
Locus_3656	1260	T	G	G	t	Bra013074						AT1G14800.1		Nucleic acid-binding, OB-fold-like protein
Locus_3656	1275	G	K	T	g	Bra013074						AT1G14800.1		Nucleic acid-binding, OB-fold-like protein
Locus_3656	1289	G	T	T	G	Bra013074						AT1G14800.1		Nucleic acid-binding, OB-fold-like protein
Locus_3656	1304	C	n	T	C	Bra013074						AT1G14800.1		Nucleic acid-binding, OB-fold-like protein
Locus_3656	1535	T	Y	C	t	Bra013074						AT1G14800.1		Nucleic acid-binding, OB-fold-like protein
Locus_3656	1559	A	C	C	a	Bra013074						AT1G14800.1		Nucleic acid-binding, OB-fold-like protein
Locus_3656	1751	G	S	C	g	Bra013074						AT1G14800.1		Nucleic acid-binding, OB-fold-like protein
Locus_3656	1796	C	T	T	C	Bra013074						AT1G14800.1		Nucleic acid-binding, OB-fold-like protein
Locus_3656	1834	T	C	C	T	Bra013074						AT1G14800.1		Nucleic acid-binding, OB-fold-like protein
Locus_3656	1838	G	R	A	G	Bra013074						AT1G14800.1		Nucleic acid-binding, OB-fold-like protein
Locus_3656	1840	G	R	A	G	Bra013074						AT1G14800.1		Nucleic acid-binding, OB-fold-like protein
Locus_3656	1919	T	C	C	T	Bra013074						AT1G14800.1		Nucleic acid-binding, OB-fold-like protein
Locus_3656	1923	C	T	T	C	Bra013074						AT1G14800.1		Nucleic acid-binding, OB-fold-like protein
Locus_3659	3188	G	T	T	g	AT5G42620.1	PF01457,PF07974,PF00008	PTHR10942	KOG2556	3.4.24.36	K01404	AT5G42620.1		metalloendopeptidase/ metallopeptidase/ zinc ion binding protein, putative, expressed
Locus_3659	3226	C	G	G	c	AT5G42620.1	PF01457,PF07974,PF00008	PTHR10942	KOG2556	3.4.24.36	K01404	AT5G42620.1		metalloendopeptidase/ metallopeptidase/ zinc ion binding protein, putative, expressed
Locus_3659	3247	A	C	C	a	AT5G42620.1	PF01457,PF07974,PF00008	PTHR10942	KOG2556	3.4.24.36	K01404	AT5G42620.1		metalloendopeptidase/ metallopeptidase/ zinc ion binding protein, putative, expressed
Locus_3659	3341	G	a	A	g	AT5G42620.1	PF01457,PF07974,PF00008	PTHR10942	KOG2556	3.4.24.36	K01404	AT5G42620.1		metalloendopeptidase/ metallopeptidase/ zinc ion binding protein, putative, expressed
Locus_3659	4297	A	g	G	a	AT5G42620.1	PF01457,PF07974,PF00008	PTHR10942	KOG2556	3.4.24.36	K01404	AT5G42620.1		metalloendopeptidase/ metallopeptidase/ zinc ion binding protein, putative, expressed
Locus_3659	4504	G	C	C	C	AT5G42620.1	PF01457,PF07974,PF00008	PTHR10942	KOG2556	3.4.24.36	K01404	AT5G42620.1		metalloendopeptidase/ metallopeptidase/ zinc ion binding protein, putative, expressed
Locus_3702	122	G	R	G	A	AT4G01800.1	PF07517,PF01043,PF07516				K03070	AT4G01800.1		preprotein translocase subunit secA, chloroplast precursor, putative, expressed
Locus_3702	677	G	A	A	a	AT4G01800.1	PF07517,PF01043,PF07516				K03070	AT4G01800.1		preprotein translocase subunit secA, chloroplast precursor, putative, expressed
Locus_3702	934	T	t	t	C	AT4G01800.1	PF07517,PF01043,PF07516				K03070	AT4G01800.1		preprotein translocase subunit secA, chloroplast precursor, putative, expressed
Locus_3702	965	A	G	G	g	AT4G01800.1	PF07517,PF01043,PF07516				K03070	AT4G01800.1		preprotein translocase subunit secA, chloroplast precursor, putative, expressed
Locus_3702	987	T	T	T	C	AT4G01800.1	PF07517,PF01043,PF07516				K03070	AT4G01800.1		preprotein translocase subunit secA, chloroplast precursor, putative, expressed
Locus_3702	1047	G	A	A	G	AT4G01800.1	PF07517,PF01043,PF07516				K03070	AT4G01800.1		preprotein translocase subunit secA, chloroplast precursor, putative, expressed
Locus_3702	3410	G	A	A	G	AT4G01800.1	PF07517,PF01043,PF07516				K03070	AT4G01800.1		preprotein translocase subunit secA, chloroplast precursor, putative, expressed
Locus_3702	3743	C	A	A	A	AT4G01800.1	PF07517,PF01043,PF07516				K03070	AT4G01800.1		preprotein translocase subunit secA, chloroplast precursor, putative, expressed
Locus_3702	3767	T	T	T	G	AT4G01800.1	PF07517,PF01043,PF07516				K03070	AT4G01800.1		preprotein translocase subunit secA, chloroplast precursor, putative, expressed
Locus_3811	2665	C	G	g	C	Bra025290	PF05659,PF00931	PTHR23155	KOG4658			AT5G66900.1		Disease resistance protein (CC-NBS-LRR class) family
Locus_3813	1262	T	C	c	C	Bra016651						AT1G15780.1
Locus_3813	1265	G	n	t	T	Bra016651						AT1G15780.1
Locus_3813	1266	T	n	g	G	Bra016651						AT1G15780.1
Locus_3813	1532	C	t	T	C	Bra016651						AT1G15780.1
Locus_3854	122	T	a	A	T	Bra006379	PF04828		KOG4192			AT5G16940.1		carbon-sulfur lyases
Locus_3854	177	G	A	A	G	Bra006379	PF04828		KOG4192			AT5G16940.1		carbon-sulfur lyases
Locus_3854	206	C	C	C	A	Bra006379	PF04828		KOG4192			AT5G16940.1		carbon-sulfur lyases
Locus_3854	255	C	T	T	C	Bra006379	PF04828		KOG4192			AT5G16940.1		carbon-sulfur lyases
Locus_3854	320	T	C	C	T	Bra006379	PF04828		KOG4192			AT5G16940.1		carbon-sulfur lyases
Locus_3854	341	G	A	A	G	Bra006379	PF04828		KOG4192			AT5G16940.1		carbon-sulfur lyases
Locus_3854	350	G	A	A	G	Bra006379	PF04828		KOG4192			AT5G16940.1		carbon-sulfur lyases
Locus_3854	356	G	A	A	G	Bra006379	PF04828		KOG4192			AT5G16940.1		carbon-sulfur lyases
Locus_3854	431	T	C	C	T	Bra006379	PF04828		KOG4192			AT5G16940.1		carbon-sulfur lyases
Locus_3854	470	C	t	T	C	Bra006379	PF04828		KOG4192			AT5G16940.1		carbon-sulfur lyases
Locus_3854	496	T	G	g	T	Bra006379	PF04828		KOG4192			AT5G16940.1		carbon-sulfur lyases
Locus_3854	497	C	A	a	C	Bra006379	PF04828		KOG4192			AT5G16940.1		carbon-sulfur lyases
Locus_3854	507	A	T	T	A	Bra006379	PF04828		KOG4192			AT5G16940.1		carbon-sulfur lyases
Locus_3854	560	C	T	T	C	Bra006379	PF04828		KOG4192			AT5G16940.1		carbon-sulfur lyases
Locus_3854	585	C	G	G	C	Bra006379	PF04828		KOG4192			AT5G16940.1		carbon-sulfur lyases
Locus_3854	597	C	t	T	C	Bra006379	PF04828		KOG4192			AT5G16940.1		carbon-sulfur lyases
Locus_3854	1045	G	C	C	G	Bra006379	PF04828		KOG4192			AT5G16940.1		carbon-sulfur lyases
Locus_3854	1392	G	C	C	G	Bra006379	PF04828		KOG4192			AT5G16940.1		carbon-sulfur lyases
Locus_3854	1475	G	C	C	G	Bra006379	PF04828		KOG4192			AT5G16940.1		carbon-sulfur lyases
Locus_3899	24	C	c	c	T
Locus_3899	41	C	c	C	A
Locus_3899	56	T	t	T	G
Locus_3899	132	A	A	A	G
Locus_3899	147	G	G	G	A
Locus_3899	266	A	A	A	G
Locus_3899	674	C	C	C	T
Locus_3899	700	T	T	T	A
Locus_3899	832	G	G	G	C
Locus_3899	1038	A	A	A	G
Locus_3899	1097	A	A	A	G
Locus_3899	1310	C	C	C	A
Locus_3899	1321	C	C	C	T
Locus_3899	1737	C	T	T	C
Locus_3899	1849	A	G	g	A
Locus_3899	3347	T	n	G	T
Locus_3906	2452	T	T	T	C	Bra027939						AT5G33406.1		hAT dimerisation domain-containing protein / transposase-related
Locus_3906	3508	T	G	G	T	Bra027939						AT5G33406.1		hAT dimerisation domain-containing protein / transposase-related
Locus_3906	3547	T	G	G	T	Bra027939						AT5G33406.1		hAT dimerisation domain-containing protein / transposase-related
Locus_4005	991	A	G	G	A	Bra014590						AT5G52440.1	HCF106	Bacterial sec-independent translocation protein mttA/Hcf106
Locus_4005	1528	T	A	A	t	Bra014590						AT5G52440.1	HCF106	Bacterial sec-independent translocation protein mttA/Hcf106
Locus_4046	186	C	c	C	A	Bra001607						AT3G15820.1	ROD1	phosphatidic acid phosphatase-related / PAP2-related
Locus_4046	189	T	t	T	C	Bra001607						AT3G15820.1	ROD1	phosphatidic acid phosphatase-related / PAP2-related
Locus_4046	226	T	T	T	A	Bra001607						AT3G15820.1	ROD1	phosphatidic acid phosphatase-related / PAP2-related
Locus_4046	249	C	c	C	T	Bra001607						AT3G15820.1	ROD1	phosphatidic acid phosphatase-related / PAP2-related
Locus_4046	259	A	a	a	G	Bra001607						AT3G15820.1	ROD1	phosphatidic acid phosphatase-related / PAP2-related
Locus_4046	369	G	G	G	T	Bra001607						AT3G15820.1	ROD1	phosphatidic acid phosphatase-related / PAP2-related
Locus_4046	505	A	A	A	G	Bra001607						AT3G15820.1	ROD1	phosphatidic acid phosphatase-related / PAP2-related
Locus_4046	605	C	C	C	T	Bra001607						AT3G15820.1	ROD1	phosphatidic acid phosphatase-related / PAP2-related
Locus_4325	303	C	T	T	T	Bra017354	PF01425	PTHR11895	KOG1211			AT3G25660.1		Amidase family protein
Locus_4371	57	A	G	G	A	Bra004555						AT2G46225.1	ABIL1	ABI-1-like 1
Locus_4371	74	C	T	T	c	Bra004555						AT2G46225.1	ABIL1	ABI-1-like 1
Locus_4371	97	A	T	T	a	Bra004555						AT2G46225.1	ABIL1	ABI-1-like 1
Locus_4371	99	T	C	C	t	Bra004555						AT2G46225.1	ABIL1	ABI-1-like 1
Locus_4371	114	T	A	A	t	Bra004555						AT2G46225.1	ABIL1	ABI-1-like 1
Locus_4371	117	T	C	C	t	Bra004555						AT2G46225.1	ABIL1	ABI-1-like 1
Locus_4413	262	A	G	G	A	Bra034716	PF02410	PTHR21043				AT3G12930.1		Lojap-related protein
Locus_4413	777	A	G	G	G	Bra034716	PF02410	PTHR21043				AT3G12930.1		Lojap-related protein
Locus_4413	973	A	C	C	C	Bra034716	PF02410	PTHR21043				AT3G12930.1		Lojap-related protein
Locus_4413	1025	G	A	A	G	Bra034716	PF02410	PTHR21043				AT3G12930.1		Lojap-related protein
Locus_4413	1166	G	C	C	C	Bra034716	PF02410	PTHR21043				AT3G12930.1		Lojap-related protein
Locus_4413	1184	G	T	T	T	Bra034716	PF02410	PTHR21043				AT3G12930.1		Lojap-related protein
Locus_4556	123	T	C	C	T	Bra013660	PF01657,PF00069,PF07714	PTHR23258	KOG1187			AT4G23190.1	AT-RLK3,CRK11	cysteine-rich RLK (RECEPTOR-like protein kinase) 11
Locus_4556	216	C	C	C	G	Bra013660	PF01657,PF00069,PF07714	PTHR23258	KOG1187			AT4G23190.1	AT-RLK3,CRK11	cysteine-rich RLK (RECEPTOR-like protein kinase) 11
Locus_4556	280	T	T	T	C	Bra013660	PF01657,PF00069,PF07714	PTHR23258	KOG1187			AT4G23190.1	AT-RLK3,CRK11	cysteine-rich RLK (RECEPTOR-like protein kinase) 11
Locus_4556	351	G	G	G	A	Bra013660	PF01657,PF00069,PF07714	PTHR23258	KOG1187			AT4G23190.1	AT-RLK3,CRK11	cysteine-rich RLK (RECEPTOR-like protein kinase) 11
Locus_4556	368	C	C	C	T	Bra013660	PF01657,PF00069,PF07714	PTHR23258	KOG1187			AT4G23190.1	AT-RLK3,CRK11	cysteine-rich RLK (RECEPTOR-like protein kinase) 11
Locus_4556	372	A	A	A	G	Bra013660	PF01657,PF00069,PF07714	PTHR23258	KOG1187			AT4G23190.1	AT-RLK3,CRK11	cysteine-rich RLK (RECEPTOR-like protein kinase) 11
Locus_4556	374	A	A	A	G	Bra013660	PF01657,PF00069,PF07714	PTHR23258	KOG1187			AT4G23190.1	AT-RLK3,CRK11	cysteine-rich RLK (RECEPTOR-like protein kinase) 11
Locus_4556	564	T	T	T	C	Bra013660	PF01657,PF00069,PF07714	PTHR23258	KOG1187			AT4G23190.1	AT-RLK3,CRK11	cysteine-rich RLK (RECEPTOR-like protein kinase) 11
Locus_4556	622	G	G	G	A	Bra013660	PF01657,PF00069,PF07714	PTHR23258	KOG1187			AT4G23190.1	AT-RLK3,CRK11	cysteine-rich RLK (RECEPTOR-like protein kinase) 11
Locus_4556	656	C	C	C	A	Bra013660	PF01657,PF00069,PF07714	PTHR23258	KOG1187			AT4G23190.1	AT-RLK3,CRK11	cysteine-rich RLK (RECEPTOR-like protein kinase) 11
Locus_4556	664	G	G	G	A	Bra013660	PF01657,PF00069,PF07714	PTHR23258	KOG1187			AT4G23190.1	AT-RLK3,CRK11	cysteine-rich RLK (RECEPTOR-like protein kinase) 11
Locus_4556	692	T	T	T	C	Bra013660	PF01657,PF00069,PF07714	PTHR23258	KOG1187			AT4G23190.1	AT-RLK3,CRK11	cysteine-rich RLK (RECEPTOR-like protein kinase) 11
Locus_4556	709	T	T	T	C	Bra013660	PF01657,PF00069,PF07714	PTHR23258	KOG1187			AT4G23190.1	AT-RLK3,CRK11	cysteine-rich RLK (RECEPTOR-like protein kinase) 11
Locus_4556	803	G	G	G	A	Bra013660	PF01657,PF00069,PF07714	PTHR23258	KOG1187			AT4G23190.1	AT-RLK3,CRK11	cysteine-rich RLK (RECEPTOR-like protein kinase) 11
Locus_4556	902	C	T	T	C	Bra013660	PF01657,PF00069,PF07714	PTHR23258	KOG1187			AT4G23190.1	AT-RLK3,CRK11	cysteine-rich RLK (RECEPTOR-like protein kinase) 11
Locus_4556	1106	C	C	C	A	Bra013660	PF01657,PF00069,PF07714	PTHR23258	KOG1187			AT4G23190.1	AT-RLK3,CRK11	cysteine-rich RLK (RECEPTOR-like protein kinase) 11
Locus_4556	1322	C	C	C	T	Bra013660	PF01657,PF00069,PF07714	PTHR23258	KOG1187			AT4G23190.1	AT-RLK3,CRK11	cysteine-rich RLK (RECEPTOR-like protein kinase) 11
Locus_4556	1361	A	A	A	G	Bra013660	PF01657,PF00069,PF07714	PTHR23258	KOG1187			AT4G23190.1	AT-RLK3,CRK11	cysteine-rich RLK (RECEPTOR-like protein kinase) 11
Locus_4556	1440	C	C	C	G	Bra013660	PF01657,PF00069,PF07714	PTHR23258	KOG1187			AT4G23190.1	AT-RLK3,CRK11	cysteine-rich RLK (RECEPTOR-like protein kinase) 11
Locus_4556	1654	A	G	G	A	Bra013660	PF01657,PF00069,PF07714	PTHR23258	KOG1187			AT4G23190.1	AT-RLK3,CRK11	cysteine-rich RLK (RECEPTOR-like protein kinase) 11
Locus_4556	2210	G	C	c	G	Bra013660	PF01657,PF00069,PF07714	PTHR23258	KOG1187			AT4G23190.1	AT-RLK3,CRK11	cysteine-rich RLK (RECEPTOR-like protein kinase) 11
Locus_4556	2293	T	T	T	C	Bra013660	PF01657,PF00069,PF07714	PTHR23258	KOG1187			AT4G23190.1	AT-RLK3,CRK11	cysteine-rich RLK (RECEPTOR-like protein kinase) 11
Locus_4556	2294	A	A	A	G	Bra013660	PF01657,PF00069,PF07714	PTHR23258	KOG1187			AT4G23190.1	AT-RLK3,CRK11	cysteine-rich RLK (RECEPTOR-like protein kinase) 11
Locus_4556	2310	C	c	c	A	Bra013660	PF01657,PF00069,PF07714	PTHR23258	KOG1187			AT4G23190.1	AT-RLK3,CRK11	cysteine-rich RLK (RECEPTOR-like protein kinase) 11
Locus_4556	2363	A	a	a	G	Bra013660	PF01657,PF00069,PF07714	PTHR23258	KOG1187			AT4G23190.1	AT-RLK3,CRK11	cysteine-rich RLK (RECEPTOR-like protein kinase) 11
Locus_4601	150	T	G	g	T	AT3G51880.4	PF00505	PTHR13711	KOG0381		K10802	AT3G51880.4		HMG1/2, putative, expressed
Locus_4601	168	C	A	A	C	AT3G51880.4	PF00505	PTHR13711	KOG0381		K10802	AT3G51880.4		HMG1/2, putative, expressed
Locus_4601	556	C	T	T	T	AT3G51880.4	PF00505	PTHR13711	KOG0381		K10802	AT3G51880.4		HMG1/2, putative, expressed
Locus_4601	559	G	A	A	A	AT3G51880.4	PF00505	PTHR13711	KOG0381		K10802	AT3G51880.4		HMG1/2, putative, expressed
Locus_4601	625	C	A	A	A	AT3G51880.4	PF00505	PTHR13711	KOG0381		K10802	AT3G51880.4		HMG1/2, putative, expressed
Locus_4619	525	A	G	G	a	Bra013945	PF00481	PTHR13832	KOG0698	3.1.3.16	K14497	AT4G26080.1	ABI1,AtABI1	Protein phosphatase 2C family protein
Locus_4620	576	G	t	T	T	AT2G41530.1	PF00756	PTHR10061	KOG3101	3.1.2.12	K01070	AT2G41530.1		S-formylglutathione hydrolase, putative, expressed
Locus_4621	130	C	T	T	C
Locus_4621	149	A	G	G	A
Locus_4621	591	T	C	C	T
Locus_4633	173	C	T	T	C	Bra012982		PTHR21559				AT5G61120.1
Locus_4633	179	G	T	T	G	Bra012982		PTHR21559				AT5G61120.1
Locus_4633	181	G	A	A	G	Bra012982		PTHR21559				AT5G61120.1
Locus_4633	186	T	A	A	T	Bra012982		PTHR21559				AT5G61120.1
Locus_4633	436	A	C	C	A	Bra012982		PTHR21559				AT5G61120.1
Locus_4633	637	A	G	G	A	Bra012982		PTHR21559				AT5G61120.1
Locus_4633	665	C	n	G	C	Bra012982		PTHR21559				AT5G61120.1
Locus_4633	801	G	C	C	G	Bra012982		PTHR21559				AT5G61120.1
Locus_4633	937	G	A	A	G	Bra012982		PTHR21559				AT5G61120.1
Locus_4633	1033	G	A	A	G	Bra012982		PTHR21559				AT5G61120.1
Locus_4633	1046	G	A	A	G	Bra012982		PTHR21559				AT5G61120.1
Locus_4633	1099	A	G	G	A	Bra012982		PTHR21559				AT5G61120.1
Locus_4633	1216	C	A	A	C	Bra012982		PTHR21559				AT5G61120.1
Locus_4633	1245	A	C	C	A	Bra012982		PTHR21559				AT5G61120.1
Locus_4725	2207	A	R	G	A	Bra041150
Locus_4725	4121	G	G	g	A	Bra041150
Locus_4725	4135	C	C	C	A	Bra041150
Locus_4725	4192	C	C	C	G	Bra041150
Locus_4725	4315	C	C	C	T	Bra041150
Locus_4725	4344	C	C	C	G	Bra041150
Locus_4725	4495	G	S	G	C	Bra041150
Locus_4725	4603	G	G	G	A	Bra041150
Locus_4725	4616	T	T	T	G	Bra041150
Locus_4725	4629	A	A	A	G	Bra041150
Locus_4725	4804	A	A	C	C	Bra041150
Locus_4725	4985	G	A	A	G	Bra041150
Locus_4725	5012	T	n	C	T	Bra041150
Locus_4725	5821	C	A	a	C	Bra041150
Locus_4725	5827	T	C	c	T	Bra041150
Locus_4725	5857	G	A	A	G	Bra041150
Locus_4725	5866	G	A	A	G	Bra041150
Locus_4725	5907	T	C	C	T	Bra041150
Locus_4725	5912	C	T	T	C	Bra041150
Locus_4725	6008	C	T	T	C	Bra041150
Locus_4725	6078	A	T	T	A	Bra041150
Locus_4725	6114	T	N	G	T	Bra041150
Locus_4725	6378	A	T	T	A	Bra041150
Locus_4725	6442	A	T	T	A	Bra041150
Locus_4725	6498	G	T	T	G	Bra041150
Locus_4725	6501	A	G	G	A	Bra041150
Locus_4727	627	C	T	T	c
Locus_4727	648	T	C	c	t
Locus_4727	653	G	A	a	g
Locus_4727	803	T	C	C	t
Locus_4727	943	A	C	C	A
Locus_4727	951	T	G	G	T
Locus_4727	952	T	A	A	T
Locus_4727	955	A	C	C	A
Locus_4727	1050	C	T	T	C
Locus_4727	1059	C	A	A	C
Locus_4727	1116	C	G	G	c
Locus_4727	1176	A	C	C	a
Locus_4727	1202	T	C	C	T
Locus_4727	1311	G	A	A	g
Locus_4727	1377	T	T	T	C
Locus_4760	59	A	G	G	A	Bra012938	PF00847					AT5G61600.1	ERF104	ethylene response factor 104
Locus_4760	155	A	T	T	a	Bra012938	PF00847					AT5G61600.1	ERF104	ethylene response factor 104
Locus_4760	164	G	A	A	g	Bra012938	PF00847					AT5G61600.1	ERF104	ethylene response factor 104
Locus_4760	167	A	G	G	a	Bra012938	PF00847					AT5G61600.1	ERF104	ethylene response factor 104
Locus_4796	293	A	G	G	A	Bra018113	PF00005	PTHR19229	KOG0059			AT3G47780.1	ATATH6,ATH6	ABC2 homolog 6
Locus_4796	459	A	T	t	T	Bra018113	PF00005	PTHR19229	KOG0059			AT3G47780.1	ATATH6,ATH6	ABC2 homolog 6
Locus_4811	296	C	n	T	C	Bra041143						AT1G10000.1		Ribonuclease H-like superfamily protein
Locus_4811	299	T	G	G	T	Bra041143						AT1G10000.1		Ribonuclease H-like superfamily protein
Locus_4811	348	C	T	T	C	Bra041143						AT1G10000.1		Ribonuclease H-like superfamily protein
Locus_4811	474	T	T	T	C	Bra041143						AT1G10000.1		Ribonuclease H-like superfamily protein
Locus_4811	515	T	T	T	A	Bra041143						AT1G10000.1		Ribonuclease H-like superfamily protein
Locus_4811	528	A	A	A	T	Bra041143						AT1G10000.1		Ribonuclease H-like superfamily protein
Locus_4811	537	G	G	G	A	Bra041143						AT1G10000.1		Ribonuclease H-like superfamily protein
Locus_4811	645	C	A	A	C	Bra041143						AT1G10000.1		Ribonuclease H-like superfamily protein
Locus_4811	730	G	G	G	C	Bra041143						AT1G10000.1		Ribonuclease H-like superfamily protein
Locus_4811	810	G	A	A	G	Bra041143						AT1G10000.1		Ribonuclease H-like superfamily protein
Locus_4811	851	G	c	C	G	Bra041143						AT1G10000.1		Ribonuclease H-like superfamily protein
Locus_4811	878	G	A	A	G	Bra041143						AT1G10000.1		Ribonuclease H-like superfamily protein
Locus_4811	913	A	C	C	A	Bra041143						AT1G10000.1		Ribonuclease H-like superfamily protein
Locus_4811	1015	A	T	T	A	Bra041143						AT1G10000.1		Ribonuclease H-like superfamily protein
Locus_4811	1133	A	t	t	A	Bra041143						AT1G10000.1		Ribonuclease H-like superfamily protein
Locus_4811	1208	T	c	C	T	Bra041143						AT1G10000.1		Ribonuclease H-like superfamily protein
Locus_4811	1258	A	T	T	A	Bra041143						AT1G10000.1		Ribonuclease H-like superfamily protein
Locus_4811	1306	T	A	A	T	Bra041143						AT1G10000.1		Ribonuclease H-like superfamily protein
Locus_4811	1384	G	A	A	G	Bra041143						AT1G10000.1		Ribonuclease H-like superfamily protein
Locus_4811	1406	T	n	C	T	Bra041143						AT1G10000.1		Ribonuclease H-like superfamily protein
Locus_4811	1410	C	t	T	C	Bra041143						AT1G10000.1		Ribonuclease H-like superfamily protein
Locus_4811	1480	C	T	T	C	Bra041143						AT1G10000.1		Ribonuclease H-like superfamily protein
Locus_4811	1500	T	C	C	T	Bra041143						AT1G10000.1		Ribonuclease H-like superfamily protein
Locus_4811	1509	T	C	C	T	Bra041143						AT1G10000.1		Ribonuclease H-like superfamily protein
Locus_4870	456	C	T	T	c	Bra011002	PF00847,PF02362					AT1G25560.1	EDF1,TEM1	AP2/B3 transcription factor family protein
Locus_4870	468	T	C	C	t	Bra011002	PF00847,PF02362					AT1G25560.1	EDF1,TEM1	AP2/B3 transcription factor family protein
Locus_4935	453	C	T	T	c	Bra005164						AT2G37750.1
Locus_4935	573	G	A	A	G	Bra005164						AT2G37750.1
Locus_5039	536	G	A	A	G
Locus_5039	888	C	T	T	C
Locus_5039	891	G	C	C	G
Locus_5039	1551	G	G	g	A
Locus_5114	206	G	A	A	G	Bra025388	PF01535	PTHR10483				AT3G29290.1	emb2076	Pentatricopeptide repeat (PPR) superfamily protein
Locus_5114	218	C	T	T	C	Bra025388	PF01535	PTHR10483				AT3G29290.1	emb2076	Pentatricopeptide repeat (PPR) superfamily protein
Locus_5114	284	A	G	G	A	Bra025388	PF01535	PTHR10483				AT3G29290.1	emb2076	Pentatricopeptide repeat (PPR) superfamily protein
Locus_5114	442	C	C	C	T	Bra025388	PF01535	PTHR10483				AT3G29290.1	emb2076	Pentatricopeptide repeat (PPR) superfamily protein
Locus_5114	602	T	T	T	C	Bra025388	PF01535	PTHR10483				AT3G29290.1	emb2076	Pentatricopeptide repeat (PPR) superfamily protein
Locus_5114	630	A	A	A	G	Bra025388	PF01535	PTHR10483				AT3G29290.1	emb2076	Pentatricopeptide repeat (PPR) superfamily protein
Locus_5114	687	A	A	A	G	Bra025388	PF01535	PTHR10483				AT3G29290.1	emb2076	Pentatricopeptide repeat (PPR) superfamily protein
Locus_5114	691	C	C	C	T	Bra025388	PF01535	PTHR10483				AT3G29290.1	emb2076	Pentatricopeptide repeat (PPR) superfamily protein
Locus_5114	826	A	A	A	C	Bra025388	PF01535	PTHR10483				AT3G29290.1	emb2076	Pentatricopeptide repeat (PPR) superfamily protein
Locus_5114	834	C	C	C	G	Bra025388	PF01535	PTHR10483				AT3G29290.1	emb2076	Pentatricopeptide repeat (PPR) superfamily protein
Locus_5114	1025	T	T	T	G	Bra025388	PF01535	PTHR10483				AT3G29290.1	emb2076	Pentatricopeptide repeat (PPR) superfamily protein
Locus_5114	1123	A	T	T	A	Bra025388	PF01535	PTHR10483				AT3G29290.1	emb2076	Pentatricopeptide repeat (PPR) superfamily protein
Locus_5114	1144	A	C	C	A	Bra025388	PF01535	PTHR10483				AT3G29290.1	emb2076	Pentatricopeptide repeat (PPR) superfamily protein
Locus_5114	1153	G	A	A	G	Bra025388	PF01535	PTHR10483				AT3G29290.1	emb2076	Pentatricopeptide repeat (PPR) superfamily protein
Locus_5114	1182	G	A	A	G	Bra025388	PF01535	PTHR10483				AT3G29290.1	emb2076	Pentatricopeptide repeat (PPR) superfamily protein
Locus_5114	1186	C	T	T	C	Bra025388	PF01535	PTHR10483				AT3G29290.1	emb2076	Pentatricopeptide repeat (PPR) superfamily protein
Locus_5114	1269	C	C	C	T	Bra025388	PF01535	PTHR10483				AT3G29290.1	emb2076	Pentatricopeptide repeat (PPR) superfamily protein
Locus_5114	1369	G	G	G	A	Bra025388	PF01535	PTHR10483				AT3G29290.1	emb2076	Pentatricopeptide repeat (PPR) superfamily protein
Locus_5114	1375	G	G	G	T	Bra025388	PF01535	PTHR10483				AT3G29290.1	emb2076	Pentatricopeptide repeat (PPR) superfamily protein
Locus_5114	1519	G	G	G	C	Bra025388	PF01535	PTHR10483				AT3G29290.1	emb2076	Pentatricopeptide repeat (PPR) superfamily protein
Locus_5114	1525	G	G	G	A	Bra025388	PF01535	PTHR10483				AT3G29290.1	emb2076	Pentatricopeptide repeat (PPR) superfamily protein
Locus_5114	1528	G	G	G	A	Bra025388	PF01535	PTHR10483				AT3G29290.1	emb2076	Pentatricopeptide repeat (PPR) superfamily protein
Locus_5114	1572	G	G	G	A	Bra025388	PF01535	PTHR10483				AT3G29290.1	emb2076	Pentatricopeptide repeat (PPR) superfamily protein
Locus_5114	1579	G	G	G	A	Bra025388	PF01535	PTHR10483				AT3G29290.1	emb2076	Pentatricopeptide repeat (PPR) superfamily protein
Locus_5114	1674	C	C	C	T	Bra025388	PF01535	PTHR10483				AT3G29290.1	emb2076	Pentatricopeptide repeat (PPR) superfamily protein
Locus_5114	1817	G	A	A	G	Bra025388	PF01535	PTHR10483				AT3G29290.1	emb2076	Pentatricopeptide repeat (PPR) superfamily protein
Locus_5115	258	C	C	C	T	Bra007382	PF01409,PF03147	PTHR11538	KOG2783	6.1.1.20	K01889	AT3G58140.1		phenylalanyl-tRNA synthetase class IIc family protein
Locus_5115	574	A	A	A	C	Bra007382	PF01409,PF03147	PTHR11538	KOG2783	6.1.1.20	K01889	AT3G58140.1		phenylalanyl-tRNA synthetase class IIc family protein
Locus_5115	577	G	G	G	A	Bra007382	PF01409,PF03147	PTHR11538	KOG2783	6.1.1.20	K01889	AT3G58140.1		phenylalanyl-tRNA synthetase class IIc family protein
Locus_5115	1585	A	A	A	G	Bra007382	PF01409,PF03147	PTHR11538	KOG2783	6.1.1.20	K01889	AT3G58140.1		phenylalanyl-tRNA synthetase class IIc family protein
Locus_5115	1657	A	A	A	C	Bra007382	PF01409,PF03147	PTHR11538	KOG2783	6.1.1.20	K01889	AT3G58140.1		phenylalanyl-tRNA synthetase class IIc family protein
Locus_5142	1036	C	A	A	C	AT1G76140.2	PF02897,PF00326	PTHR11757	KOG2237	3.4.21.26	K01322	AT1G76140.2		OsPOP1 - Putative Prolyl Oligopeptidase homologue, expressed
Locus_5142	1061	T	G	G	T	AT1G76140.2	PF02897,PF00326	PTHR11757	KOG2237	3.4.21.26	K01322	AT1G76140.2		OsPOP1 - Putative Prolyl Oligopeptidase homologue, expressed
Locus_5142	1067	G	A	A	G	AT1G76140.2	PF02897,PF00326	PTHR11757	KOG2237	3.4.21.26	K01322	AT1G76140.2		OsPOP1 - Putative Prolyl Oligopeptidase homologue, expressed
Locus_5142	1141	A	T	T	A	AT1G76140.2	PF02897,PF00326	PTHR11757	KOG2237	3.4.21.26	K01322	AT1G76140.2		OsPOP1 - Putative Prolyl Oligopeptidase homologue, expressed
Locus_5142	1151	G	T	T	G	AT1G76140.2	PF02897,PF00326	PTHR11757	KOG2237	3.4.21.26	K01322	AT1G76140.2		OsPOP1 - Putative Prolyl Oligopeptidase homologue, expressed
Locus_5142	1402	C	C	c	T	AT1G76140.2	PF02897,PF00326	PTHR11757	KOG2237	3.4.21.26	K01322	AT1G76140.2		OsPOP1 - Putative Prolyl Oligopeptidase homologue, expressed
Locus_5142	1562	T	T	T	A	AT1G76140.2	PF02897,PF00326	PTHR11757	KOG2237	3.4.21.26	K01322	AT1G76140.2		OsPOP1 - Putative Prolyl Oligopeptidase homologue, expressed
Locus_5142	1592	C	C	C	G	AT1G76140.2	PF02897,PF00326	PTHR11757	KOG2237	3.4.21.26	K01322	AT1G76140.2		OsPOP1 - Putative Prolyl Oligopeptidase homologue, expressed
Locus_5142	1674	T	C	C	T	AT1G76140.2	PF02897,PF00326	PTHR11757	KOG2237	3.4.21.26	K01322	AT1G76140.2		OsPOP1 - Putative Prolyl Oligopeptidase homologue, expressed
Locus_5142	1703	T	C	C	T	AT1G76140.2	PF02897,PF00326	PTHR11757	KOG2237	3.4.21.26	K01322	AT1G76140.2		OsPOP1 - Putative Prolyl Oligopeptidase homologue, expressed
Locus_5142	1769	C	T	T	C	AT1G76140.2	PF02897,PF00326	PTHR11757	KOG2237	3.4.21.26	K01322	AT1G76140.2		OsPOP1 - Putative Prolyl Oligopeptidase homologue, expressed
Locus_5142	1832	G	G	G	A	AT1G76140.2	PF02897,PF00326	PTHR11757	KOG2237	3.4.21.26	K01322	AT1G76140.2		OsPOP1 - Putative Prolyl Oligopeptidase homologue, expressed
Locus_5142	1841	C	C	C	G	AT1G76140.2	PF02897,PF00326	PTHR11757	KOG2237	3.4.21.26	K01322	AT1G76140.2		OsPOP1 - Putative Prolyl Oligopeptidase homologue, expressed
Locus_5142	1904	T	C	C	T	AT1G76140.2	PF02897,PF00326	PTHR11757	KOG2237	3.4.21.26	K01322	AT1G76140.2		OsPOP1 - Putative Prolyl Oligopeptidase homologue, expressed
Locus_5142	1957	G	T	T	G	AT1G76140.2	PF02897,PF00326	PTHR11757	KOG2237	3.4.21.26	K01322	AT1G76140.2		OsPOP1 - Putative Prolyl Oligopeptidase homologue, expressed
Locus_5142	1964	G	A	A	G	AT1G76140.2	PF02897,PF00326	PTHR11757	KOG2237	3.4.21.26	K01322	AT1G76140.2		OsPOP1 - Putative Prolyl Oligopeptidase homologue, expressed
Locus_5142	2069	G	G	G	A	AT1G76140.2	PF02897,PF00326	PTHR11757	KOG2237	3.4.21.26	K01322	AT1G76140.2		OsPOP1 - Putative Prolyl Oligopeptidase homologue, expressed
Locus_5142	2164	T	G	G	T	AT1G76140.2	PF02897,PF00326	PTHR11757	KOG2237	3.4.21.26	K01322	AT1G76140.2		OsPOP1 - Putative Prolyl Oligopeptidase homologue, expressed
Locus_5142	2195	T	G	G	T	AT1G76140.2	PF02897,PF00326	PTHR11757	KOG2237	3.4.21.26	K01322	AT1G76140.2		OsPOP1 - Putative Prolyl Oligopeptidase homologue, expressed
Locus_5142	2216	A	T	T	A	AT1G76140.2	PF02897,PF00326	PTHR11757	KOG2237	3.4.21.26	K01322	AT1G76140.2		OsPOP1 - Putative Prolyl Oligopeptidase homologue, expressed
Locus_5142	2243	T	C	C	T	AT1G76140.2	PF02897,PF00326	PTHR11757	KOG2237	3.4.21.26	K01322	AT1G76140.2		OsPOP1 - Putative Prolyl Oligopeptidase homologue, expressed
Locus_5142	2265	G	T	T	G	AT1G76140.2	PF02897,PF00326	PTHR11757	KOG2237	3.4.21.26	K01322	AT1G76140.2		OsPOP1 - Putative Prolyl Oligopeptidase homologue, expressed
Locus_5142	2279	C	T	T	C	AT1G76140.2	PF02897,PF00326	PTHR11757	KOG2237	3.4.21.26	K01322	AT1G76140.2		OsPOP1 - Putative Prolyl Oligopeptidase homologue, expressed
Locus_5142	2318	C	T	t	C	AT1G76140.2	PF02897,PF00326	PTHR11757	KOG2237	3.4.21.26	K01322	AT1G76140.2		OsPOP1 - Putative Prolyl Oligopeptidase homologue, expressed
Locus_5142	2333	A	G	g	A	AT1G76140.2	PF02897,PF00326	PTHR11757	KOG2237	3.4.21.26	K01322	AT1G76140.2		OsPOP1 - Putative Prolyl Oligopeptidase homologue, expressed
Locus_5142	2345	C	T	t	C	AT1G76140.2	PF02897,PF00326	PTHR11757	KOG2237	3.4.21.26	K01322	AT1G76140.2		OsPOP1 - Putative Prolyl Oligopeptidase homologue, expressed
Locus_5142	2367	G	A	A	G	AT1G76140.2	PF02897,PF00326	PTHR11757	KOG2237	3.4.21.26	K01322	AT1G76140.2		OsPOP1 - Putative Prolyl Oligopeptidase homologue, expressed
Locus_5142	2374	A	T	T	A	AT1G76140.2	PF02897,PF00326	PTHR11757	KOG2237	3.4.21.26	K01322	AT1G76140.2		OsPOP1 - Putative Prolyl Oligopeptidase homologue, expressed
Locus_5142	2399	C	T	T	C	AT1G76140.2	PF02897,PF00326	PTHR11757	KOG2237	3.4.21.26	K01322	AT1G76140.2		OsPOP1 - Putative Prolyl Oligopeptidase homologue, expressed
Locus_5215	404	T	T	T	C	AT1G55250.1	PF00097	PTHR23163	KOG0978			AT1G55250.1		zinc finger, C3HC4 type domain containing protein, expressed
Locus_5215	2955	C	C	C	T	AT1G55250.1	PF00097	PTHR23163	KOG0978			AT1G55250.1		zinc finger, C3HC4 type domain containing protein, expressed
Locus_5215	3295	C	C	C	G	AT1G55250.1	PF00097	PTHR23163	KOG0978			AT1G55250.1		zinc finger, C3HC4 type domain containing protein, expressed
Locus_5428	192	A	C	C	A	Bra004486						AT2G46980.2
Locus_5428	618	C	A	A	C	Bra004486						AT2G46980.2
Locus_5428	663	A	C	C	A	Bra004486						AT2G46980.2
Locus_5428	670	C	A	A	C	Bra004486						AT2G46980.2
Locus_5428	703	A	G	G	A	Bra004486						AT2G46980.2
Locus_5428	734	A	T	T	A	Bra004486						AT2G46980.2
Locus_5428	757	G	A	A	G	Bra004486						AT2G46980.2
Locus_5428	826	G	T	T	T	Bra004486						AT2G46980.2
Locus_5428	1003	T	C	C	T	Bra004486						AT2G46980.2
Locus_5428	1006	C	A	A	C	Bra004486						AT2G46980.2
Locus_5428	1063	C	A	A	C	Bra004486						AT2G46980.2
Locus_5428	1114	T	C	C	T	Bra004486						AT2G46980.2
Locus_5428	1124	A	G	g	A	Bra004486						AT2G46980.2
Locus_5428	1126	T	A	a	T	Bra004486						AT2G46980.2
Locus_5428	1180	A	C	C	A	Bra004486						AT2G46980.2
Locus_5428	1219	G	C	C	G	Bra004486						AT2G46980.2
Locus_5428	1221	G	A	A	G	Bra004486						AT2G46980.2
Locus_5428	1257	G	A	A	G	Bra004486						AT2G46980.2
Locus_5428	1275	C	A	A	C	Bra004486						AT2G46980.2
Locus_5428	1383	A	G	G	A	Bra004486						AT2G46980.2
Locus_5428	1444	G	C	C	G	Bra004486						AT2G46980.2
Locus_5428	1450	A	C	C	A	Bra004486						AT2G46980.2
Locus_5428	1515	A	G	G	A	Bra004486						AT2G46980.2
Locus_5428	1550	A	G	G	A	Bra004486						AT2G46980.2
Locus_5428	1570	T	A	A	T	Bra004486						AT2G46980.2
Locus_5428	1575	A	G	G	A	Bra004486						AT2G46980.2
Locus_5428	1590	G	C	C	G	Bra004486						AT2G46980.2
Locus_5428	1645	T	C	C	T	Bra004486						AT2G46980.2
Locus_5428	1951	G	G	G	T	Bra004486						AT2G46980.2
Locus_5428	2027	T	T	T	G	Bra004486						AT2G46980.2
Locus_5428	2050	T	T	T	C	Bra004486						AT2G46980.2
Locus_5428	2488	C	G	G	C	Bra004486						AT2G46980.2
Locus_5428	2491	G	A	A	G	Bra004486						AT2G46980.2
Locus_5551	664	C	M	A	A	Bra035525	PF00479,PF02781	PTHR23429	KOG0563	1.1.1.49	K00036	AT5G35790.1	G6PD1	glucose-6-phosphate dehydrogenase 1
Locus_5635	717	T	a	a	A	Bra039618	PF00010	PTHR12565:SF7				AT2G18300.2		basic helix-loop-helix (bHLH) DNA-binding superfamily protein
Locus_5635	769	C	C	C	T	Bra039618	PF00010	PTHR12565:SF7				AT2G18300.2		basic helix-loop-helix (bHLH) DNA-binding superfamily protein
Locus_5740	129	T	G	G	t	Bra006239	PF06813	PTHR21576				AT5G14120.1		Major facilitator superfamily protein
Locus_5740	130	T	C	C	t	Bra006239	PF06813	PTHR21576				AT5G14120.1		Major facilitator superfamily protein
Locus_5740	596	T	A	A	t	Bra006239	PF06813	PTHR21576				AT5G14120.1		Major facilitator superfamily protein
Locus_5740	599	T	C	C	t	Bra006239	PF06813	PTHR21576				AT5G14120.1		Major facilitator superfamily protein
Locus_5740	611	T	C	C	t	Bra006239	PF06813	PTHR21576				AT5G14120.1		Major facilitator superfamily protein
Locus_5740	629	C	T	T	c	Bra006239	PF06813	PTHR21576				AT5G14120.1		Major facilitator superfamily protein
Locus_5740	660	G	A	A	G	Bra006239	PF06813	PTHR21576				AT5G14120.1		Major facilitator superfamily protein
Locus_5740	860	C	T	T	c	Bra006239	PF06813	PTHR21576				AT5G14120.1		Major facilitator superfamily protein
Locus_5740	866	T	C	C	t	Bra006239	PF06813	PTHR21576				AT5G14120.1		Major facilitator superfamily protein
Locus_5740	1538	C	T	T	c	Bra006239	PF06813	PTHR21576				AT5G14120.1		Major facilitator superfamily protein
Locus_5765	132	C	C	C	A	Bra017831	PF03195					AT4G37540.1	LBD39	LOB domain-containing protein 39
Locus_5765	207	T	T	T	C	Bra017831	PF03195					AT4G37540.1	LBD39	LOB domain-containing protein 39
Locus_5765	282	C	G	G	C	Bra017831	PF03195					AT4G37540.1	LBD39	LOB domain-containing protein 39
Locus_5765	345	C	A	A	C	Bra017831	PF03195					AT4G37540.1	LBD39	LOB domain-containing protein 39
Locus_5765	548	T	A	A	T	Bra017831	PF03195					AT4G37540.1	LBD39	LOB domain-containing protein 39
Locus_5765	660	T	C	C	T	Bra017831	PF03195					AT4G37540.1	LBD39	LOB domain-containing protein 39
Locus_5765	792	G	A	A	G	Bra017831	PF03195					AT4G37540.1	LBD39	LOB domain-containing protein 39
Locus_5792	582	G	A	A	g
Locus_5792	730	T	C	C	t
Locus_5792	1028	T	C	C	t
Locus_5799	532	T	T	T	G	Bra017427	PF00854	PTHR11654	KOG1237			AT2G02040.1	ATPTR2,ATPTR2-B,NTR1,PTR2,PTR2-B	peptide transporter 2
Locus_5799	571	T	T	T	A	Bra017427	PF00854	PTHR11654	KOG1237			AT2G02040.1	ATPTR2,ATPTR2-B,NTR1,PTR2,PTR2-B	peptide transporter 2
Locus_5799	685	C	C	C	A	Bra017427	PF00854	PTHR11654	KOG1237			AT2G02040.1	ATPTR2,ATPTR2-B,NTR1,PTR2,PTR2-B	peptide transporter 2
Locus_5799	721	C	C	C	G	Bra017427	PF00854	PTHR11654	KOG1237			AT2G02040.1	ATPTR2,ATPTR2-B,NTR1,PTR2,PTR2-B	peptide transporter 2
Locus_5799	1080	G	G	G	A	Bra017427	PF00854	PTHR11654	KOG1237			AT2G02040.1	ATPTR2,ATPTR2-B,NTR1,PTR2,PTR2-B	peptide transporter 2
Locus_5799	1171	C	G	G	C	Bra017427	PF00854	PTHR11654	KOG1237			AT2G02040.1	ATPTR2,ATPTR2-B,NTR1,PTR2,PTR2-B	peptide transporter 2
Locus_5799	1194	G	T	T	G	Bra017427	PF00854	PTHR11654	KOG1237			AT2G02040.1	ATPTR2,ATPTR2-B,NTR1,PTR2,PTR2-B	peptide transporter 2
Locus_5799	1234	C	T	T	C	Bra017427	PF00854	PTHR11654	KOG1237			AT2G02040.1	ATPTR2,ATPTR2-B,NTR1,PTR2,PTR2-B	peptide transporter 2
Locus_5799	1235	G	T	T	G	Bra017427	PF00854	PTHR11654	KOG1237			AT2G02040.1	ATPTR2,ATPTR2-B,NTR1,PTR2,PTR2-B	peptide transporter 2
Locus_5799	1565	T	A	A	T	Bra017427	PF00854	PTHR11654	KOG1237			AT2G02040.1	ATPTR2,ATPTR2-B,NTR1,PTR2,PTR2-B	peptide transporter 2
Locus_6047	1249	C	A	A	C	Bra032681	PF00450	PTHR11802	KOG1282	3.4.16.5	K13289	AT4G12910.1	scpl20	serine carboxypeptidase-like 20
Locus_6047	1735	G	G	G	A	Bra032681	PF00450	PTHR11802	KOG1282	3.4.16.5	K13289	AT4G12910.1	scpl20	serine carboxypeptidase-like 20
Locus_6047	1762	A	G	G	A	Bra032681	PF00450	PTHR11802	KOG1282	3.4.16.5	K13289	AT4G12910.1	scpl20	serine carboxypeptidase-like 20
Locus_6079	166	G	C	C	G	AT1G19450.1	PF00083,PF07690	PTHR11600	KOG0254			AT1G19450.1		transporter family protein, putative, expressed
Locus_6079	1557	G	A	g	a	AT1G19450.1	PF00083,PF07690	PTHR11600	KOG0254			AT1G19450.1		transporter family protein, putative, expressed
Locus_6079	1559	A	T	a	t	AT1G19450.1	PF00083,PF07690	PTHR11600	KOG0254			AT1G19450.1		transporter family protein, putative, expressed
Locus_6079	2088	A	T	T	A	AT1G19450.1	PF00083,PF07690	PTHR11600	KOG0254			AT1G19450.1		transporter family protein, putative, expressed
Locus_6097	416	G	A	A	g	AT5G25350.1	PF00646,PF00560	PTHR23125	KOG1947		K14515	AT5G25350.1		OsFBL7 - F-box domain and LRR containing protein, expressed
Locus_6097	425	T	C	C	T	AT5G25350.1	PF00646,PF00560	PTHR23125	KOG1947		K14515	AT5G25350.1		OsFBL7 - F-box domain and LRR containing protein, expressed
Locus_6097	431	A	G	G	a	AT5G25350.1	PF00646,PF00560	PTHR23125	KOG1947		K14515	AT5G25350.1		OsFBL7 - F-box domain and LRR containing protein, expressed
Locus_6097	461	C	T	T	C	AT5G25350.1	PF00646,PF00560	PTHR23125	KOG1947		K14515	AT5G25350.1		OsFBL7 - F-box domain and LRR containing protein, expressed
Locus_6097	508	A	T	T	A	AT5G25350.1	PF00646,PF00560	PTHR23125	KOG1947		K14515	AT5G25350.1		OsFBL7 - F-box domain and LRR containing protein, expressed
Locus_6097	623	A	A	A	G	AT5G25350.1	PF00646,PF00560	PTHR23125	KOG1947		K14515	AT5G25350.1		OsFBL7 - F-box domain and LRR containing protein, expressed
Locus_6097	1190	G	C	C	g	AT5G25350.1	PF00646,PF00560	PTHR23125	KOG1947		K14515	AT5G25350.1		OsFBL7 - F-box domain and LRR containing protein, expressed
Locus_6097	1673	A	A	A	T	AT5G25350.1	PF00646,PF00560	PTHR23125	KOG1947		K14515	AT5G25350.1		OsFBL7 - F-box domain and LRR containing protein, expressed
Locus_6097	1689	A	A	A	G	AT5G25350.1	PF00646,PF00560	PTHR23125	KOG1947		K14515	AT5G25350.1		OsFBL7 - F-box domain and LRR containing protein, expressed
Locus_6097	1715	T	T	T	C	AT5G25350.1	PF00646,PF00560	PTHR23125	KOG1947		K14515	AT5G25350.1		OsFBL7 - F-box domain and LRR containing protein, expressed
Locus_6097	1740	A	A	A	C	AT5G25350.1	PF00646,PF00560	PTHR23125	KOG1947		K14515	AT5G25350.1		OsFBL7 - F-box domain and LRR containing protein, expressed
Locus_6097	1784	G	G	G	A	AT5G25350.1	PF00646,PF00560	PTHR23125	KOG1947		K14515	AT5G25350.1		OsFBL7 - F-box domain and LRR containing protein, expressed
Locus_6097	1785	G	G	G	T	AT5G25350.1	PF00646,PF00560	PTHR23125	KOG1947		K14515	AT5G25350.1		OsFBL7 - F-box domain and LRR containing protein, expressed
Locus_6097	2491	A	A	A	G	AT5G25350.1	PF00646,PF00560	PTHR23125	KOG1947		K14515	AT5G25350.1		OsFBL7 - F-box domain and LRR containing protein, expressed
Locus_6097	2515	C	C	C	T	AT5G25350.1	PF00646,PF00560	PTHR23125	KOG1947		K14515	AT5G25350.1		OsFBL7 - F-box domain and LRR containing protein, expressed
Locus_6118	142	G	G	G	A	Bra036688	PF02736,PF00063,PF00612,PF01843	PTHR13140	KOG0160			AT2G20290.1	ATXIG,XIG	myosin-like protein XIG
Locus_6118	365	A	A	A	C	Bra036688	PF02736,PF00063,PF00612,PF01843	PTHR13140	KOG0160			AT2G20290.1	ATXIG,XIG	myosin-like protein XIG
Locus_6118	486	A	T	T	A	Bra036688	PF02736,PF00063,PF00612,PF01843	PTHR13140	KOG0160			AT2G20290.1	ATXIG,XIG	myosin-like protein XIG
Locus_6118	517	G	T	T	G	Bra036688	PF02736,PF00063,PF00612,PF01843	PTHR13140	KOG0160			AT2G20290.1	ATXIG,XIG	myosin-like protein XIG
Locus_6118	537	T	G	G	T	Bra036688	PF02736,PF00063,PF00612,PF01843	PTHR13140	KOG0160			AT2G20290.1	ATXIG,XIG	myosin-like protein XIG
Locus_6118	582	A	G	G	A	Bra036688	PF02736,PF00063,PF00612,PF01843	PTHR13140	KOG0160			AT2G20290.1	ATXIG,XIG	myosin-like protein XIG
Locus_6118	714	A	T	T	A	Bra036688	PF02736,PF00063,PF00612,PF01843	PTHR13140	KOG0160			AT2G20290.1	ATXIG,XIG	myosin-like protein XIG
Locus_6118	760	T	C	C	T	Bra036688	PF02736,PF00063,PF00612,PF01843	PTHR13140	KOG0160			AT2G20290.1	ATXIG,XIG	myosin-like protein XIG
Locus_6118	777	G	T	T	G	Bra036688	PF02736,PF00063,PF00612,PF01843	PTHR13140	KOG0160			AT2G20290.1	ATXIG,XIG	myosin-like protein XIG
Locus_6118	922	A	A	A	G	Bra036688	PF02736,PF00063,PF00612,PF01843	PTHR13140	KOG0160			AT2G20290.1	ATXIG,XIG	myosin-like protein XIG
Locus_6118	985	A	A	A	C	Bra036688	PF02736,PF00063,PF00612,PF01843	PTHR13140	KOG0160			AT2G20290.1	ATXIG,XIG	myosin-like protein XIG
Locus_6118	1033	G	G	G	A	Bra036688	PF02736,PF00063,PF00612,PF01843	PTHR13140	KOG0160			AT2G20290.1	ATXIG,XIG	myosin-like protein XIG
Locus_6118	1285	A	G	G	A	Bra036688	PF02736,PF00063,PF00612,PF01843	PTHR13140	KOG0160			AT2G20290.1	ATXIG,XIG	myosin-like protein XIG
Locus_6118	1384	C	C	C	T	Bra036688	PF02736,PF00063,PF00612,PF01843	PTHR13140	KOG0160			AT2G20290.1	ATXIG,XIG	myosin-like protein XIG
Locus_6118	1486	G	G	G	C	Bra036688	PF02736,PF00063,PF00612,PF01843	PTHR13140	KOG0160			AT2G20290.1	ATXIG,XIG	myosin-like protein XIG
Locus_6118	1582	T	n	C	T	Bra036688	PF02736,PF00063,PF00612,PF01843	PTHR13140	KOG0160			AT2G20290.1	ATXIG,XIG	myosin-like protein XIG
Locus_6118	1839	A	A	A	C	Bra036688	PF02736,PF00063,PF00612,PF01843	PTHR13140	KOG0160			AT2G20290.1	ATXIG,XIG	myosin-like protein XIG
Locus_6118	1879	G	G	G	A	Bra036688	PF02736,PF00063,PF00612,PF01843	PTHR13140	KOG0160			AT2G20290.1	ATXIG,XIG	myosin-like protein XIG
Locus_6118	1900	C	C	C	T	Bra036688	PF02736,PF00063,PF00612,PF01843	PTHR13140	KOG0160			AT2G20290.1	ATXIG,XIG	myosin-like protein XIG
Locus_6118	1927	G	G	G	A	Bra036688	PF02736,PF00063,PF00612,PF01843	PTHR13140	KOG0160			AT2G20290.1	ATXIG,XIG	myosin-like protein XIG
Locus_6118	2215	G	G	G	T	Bra036688	PF02736,PF00063,PF00612,PF01843	PTHR13140	KOG0160			AT2G20290.1	ATXIG,XIG	myosin-like protein XIG
Locus_6118	2234	T	T	T	A	Bra036688	PF02736,PF00063,PF00612,PF01843	PTHR13140	KOG0160			AT2G20290.1	ATXIG,XIG	myosin-like protein XIG
Locus_6118	2347	C	C	C	T	Bra036688	PF02736,PF00063,PF00612,PF01843	PTHR13140	KOG0160			AT2G20290.1	ATXIG,XIG	myosin-like protein XIG
Locus_6118	2756	A	C	C	A	Bra036688	PF02736,PF00063,PF00612,PF01843	PTHR13140	KOG0160			AT2G20290.1	ATXIG,XIG	myosin-like protein XIG
Locus_6118	2770	A	C	C	A	Bra036688	PF02736,PF00063,PF00612,PF01843	PTHR13140	KOG0160			AT2G20290.1	ATXIG,XIG	myosin-like protein XIG
Locus_6131	57	C	T	T	C
Locus_6131	235	G	C	c	G
Locus_6131	339	G	A	A	G
Locus_6131	445	C	c	C	G
Locus_6131	1170	A	C	C	A
Locus_6131	1178	A	G	G	A
Locus_6131	1183	A	G	G	A
Locus_6131	1881	T	t	t	C
Locus_6147	504	A	C	C	A	Bra016648	PF12352	PTHR21094	KOG3208			AT1G15880.1	atgos11,GOS11	golgi snare 11
Locus_6147	705	C	n	T	C	Bra016648	PF12352	PTHR21094	KOG3208			AT1G15880.1	atgos11,GOS11	golgi snare 11
Locus_6147	885	A	A	A	G	Bra016648	PF12352	PTHR21094	KOG3208			AT1G15880.1	atgos11,GOS11	golgi snare 11
Locus_6387	1629	T	n	C	T	AT4G16480.1	PF00083,PF07690	PTHR11600	KOG0569		K08150	AT4G16480.1		transporter family protein, putative, expressed
Locus_6504	912	G	A	A	g	Bra016651						AT1G15780.1
Locus_6504	963	G	A	A	g	Bra016651						AT1G15780.1
Locus_6531	90	G	A	A	G	AT5G04220.1	PF00168	PTHR10774	KOG1030			AT5G04220.1		C2 domain containing protein, expressed
Locus_6531	465	G	A	A	G	AT5G04220.1	PF00168	PTHR10774	KOG1030			AT5G04220.1		C2 domain containing protein, expressed
Locus_6531	630	T	A	A	T	AT5G04220.1	PF00168	PTHR10774	KOG1030			AT5G04220.1		C2 domain containing protein, expressed
Locus_6531	777	C	T	T	C	AT5G04220.1	PF00168	PTHR10774	KOG1030			AT5G04220.1		C2 domain containing protein, expressed
Locus_6531	837	T	A	A	T	AT5G04220.1	PF00168	PTHR10774	KOG1030			AT5G04220.1		C2 domain containing protein, expressed
Locus_6531	876	T	C	C	T	AT5G04220.1	PF00168	PTHR10774	KOG1030			AT5G04220.1		C2 domain containing protein, expressed
Locus_6531	996	T	C	C	T	AT5G04220.1	PF00168	PTHR10774	KOG1030			AT5G04220.1		C2 domain containing protein, expressed
Locus_6531	1624	A	n	T	A	AT5G04220.1	PF00168	PTHR10774	KOG1030			AT5G04220.1		C2 domain containing protein, expressed
Locus_6580	310	A	G	G	A	Bra016963	PF00892					AT2G40900.1		nodulin MtN21 /EamA-like transporter family protein
Locus_6580	408	C	A	A	C	Bra016963	PF00892					AT2G40900.1		nodulin MtN21 /EamA-like transporter family protein
Locus_6580	557	A	G	G	A	Bra016963	PF00892					AT2G40900.1		nodulin MtN21 /EamA-like transporter family protein
Locus_6580	691	T	C	C	T	Bra016963	PF00892					AT2G40900.1		nodulin MtN21 /EamA-like transporter family protein
Locus_6580	721	C	T	T	C	Bra016963	PF00892					AT2G40900.1		nodulin MtN21 /EamA-like transporter family protein
Locus_6580	757	C	G	G	C	Bra016963	PF00892					AT2G40900.1		nodulin MtN21 /EamA-like transporter family protein
Locus_6589	370	A	A	A	G	AT5G10930.1	PF00069,PF07714,PF03822	PTHR22982	KOG0583			AT5G10930.1		CAMK_KIN1/SNF1/Nim1_like.34 - CAMK includes calcium/calmodulin depedent protein kinases, expressed
Locus_6589	371	A	A	A	G	AT5G10930.1	PF00069,PF07714,PF03822	PTHR22982	KOG0583			AT5G10930.1		CAMK_KIN1/SNF1/Nim1_like.34 - CAMK includes calcium/calmodulin depedent protein kinases, expressed
Locus_6589	468	G	G	G	A	AT5G10930.1	PF00069,PF07714,PF03822	PTHR22982	KOG0583			AT5G10930.1		CAMK_KIN1/SNF1/Nim1_like.34 - CAMK includes calcium/calmodulin depedent protein kinases, expressed
Locus_6589	477	C	C	C	T	AT5G10930.1	PF00069,PF07714,PF03822	PTHR22982	KOG0583			AT5G10930.1		CAMK_KIN1/SNF1/Nim1_like.34 - CAMK includes calcium/calmodulin depedent protein kinases, expressed
Locus_6589	498	A	A	A	G	AT5G10930.1	PF00069,PF07714,PF03822	PTHR22982	KOG0583			AT5G10930.1		CAMK_KIN1/SNF1/Nim1_like.34 - CAMK includes calcium/calmodulin depedent protein kinases, expressed
Locus_6589	516	G	G	G	C	AT5G10930.1	PF00069,PF07714,PF03822	PTHR22982	KOG0583			AT5G10930.1		CAMK_KIN1/SNF1/Nim1_like.34 - CAMK includes calcium/calmodulin depedent protein kinases, expressed
Locus_6589	690	T	C	C	T	AT5G10930.1	PF00069,PF07714,PF03822	PTHR22982	KOG0583			AT5G10930.1		CAMK_KIN1/SNF1/Nim1_like.34 - CAMK includes calcium/calmodulin depedent protein kinases, expressed
Locus_6589	735	A	G	G	A	AT5G10930.1	PF00069,PF07714,PF03822	PTHR22982	KOG0583			AT5G10930.1		CAMK_KIN1/SNF1/Nim1_like.34 - CAMK includes calcium/calmodulin depedent protein kinases, expressed
Locus_6589	801	T	G	G	T	AT5G10930.1	PF00069,PF07714,PF03822	PTHR22982	KOG0583			AT5G10930.1		CAMK_KIN1/SNF1/Nim1_like.34 - CAMK includes calcium/calmodulin depedent protein kinases, expressed
Locus_6589	822	G	c	C	G	AT5G10930.1	PF00069,PF07714,PF03822	PTHR22982	KOG0583			AT5G10930.1		CAMK_KIN1/SNF1/Nim1_like.34 - CAMK includes calcium/calmodulin depedent protein kinases, expressed
Locus_6589	825	T	n	G	T	AT5G10930.1	PF00069,PF07714,PF03822	PTHR22982	KOG0583			AT5G10930.1		CAMK_KIN1/SNF1/Nim1_like.34 - CAMK includes calcium/calmodulin depedent protein kinases, expressed
Locus_6589	915	T	T	T	C	AT5G10930.1	PF00069,PF07714,PF03822	PTHR22982	KOG0583			AT5G10930.1		CAMK_KIN1/SNF1/Nim1_like.34 - CAMK includes calcium/calmodulin depedent protein kinases, expressed
Locus_6589	918	G	G	G	T	AT5G10930.1	PF00069,PF07714,PF03822	PTHR22982	KOG0583			AT5G10930.1		CAMK_KIN1/SNF1/Nim1_like.34 - CAMK includes calcium/calmodulin depedent protein kinases, expressed
Locus_6589	984	T	G	G	T	AT5G10930.1	PF00069,PF07714,PF03822	PTHR22982	KOG0583			AT5G10930.1		CAMK_KIN1/SNF1/Nim1_like.34 - CAMK includes calcium/calmodulin depedent protein kinases, expressed
Locus_6589	1096	C	A	A	C	AT5G10930.1	PF00069,PF07714,PF03822	PTHR22982	KOG0583			AT5G10930.1		CAMK_KIN1/SNF1/Nim1_like.34 - CAMK includes calcium/calmodulin depedent protein kinases, expressed
Locus_6589	1155	C	C	C	T	AT5G10930.1	PF00069,PF07714,PF03822	PTHR22982	KOG0583			AT5G10930.1		CAMK_KIN1/SNF1/Nim1_like.34 - CAMK includes calcium/calmodulin depedent protein kinases, expressed
Locus_6589	1310	A	T	T	A	AT5G10930.1	PF00069,PF07714,PF03822	PTHR22982	KOG0583			AT5G10930.1		CAMK_KIN1/SNF1/Nim1_like.34 - CAMK includes calcium/calmodulin depedent protein kinases, expressed
Locus_6589	1342	G	A	A	g	AT5G10930.1	PF00069,PF07714,PF03822	PTHR22982	KOG0583			AT5G10930.1		CAMK_KIN1/SNF1/Nim1_like.34 - CAMK includes calcium/calmodulin depedent protein kinases, expressed
Locus_6589	1344	T	G	G	t	AT5G10930.1	PF00069,PF07714,PF03822	PTHR22982	KOG0583			AT5G10930.1		CAMK_KIN1/SNF1/Nim1_like.34 - CAMK includes calcium/calmodulin depedent protein kinases, expressed
Locus_6589	1371	G	A	A	G	AT5G10930.1	PF00069,PF07714,PF03822	PTHR22982	KOG0583			AT5G10930.1		CAMK_KIN1/SNF1/Nim1_like.34 - CAMK includes calcium/calmodulin depedent protein kinases, expressed
Locus_6589	1375	C	T	T	C	AT5G10930.1	PF00069,PF07714,PF03822	PTHR22982	KOG0583			AT5G10930.1		CAMK_KIN1/SNF1/Nim1_like.34 - CAMK includes calcium/calmodulin depedent protein kinases, expressed
Locus_6589	1404	G	A	A	G	AT5G10930.1	PF00069,PF07714,PF03822	PTHR22982	KOG0583			AT5G10930.1		CAMK_KIN1/SNF1/Nim1_like.34 - CAMK includes calcium/calmodulin depedent protein kinases, expressed
Locus_6589	1455	G	C	C	G	AT5G10930.1	PF00069,PF07714,PF03822	PTHR22982	KOG0583			AT5G10930.1		CAMK_KIN1/SNF1/Nim1_like.34 - CAMK includes calcium/calmodulin depedent protein kinases, expressed
Locus_6589	1473	C	T	T	C	AT5G10930.1	PF00069,PF07714,PF03822	PTHR22982	KOG0583			AT5G10930.1		CAMK_KIN1/SNF1/Nim1_like.34 - CAMK includes calcium/calmodulin depedent protein kinases, expressed
Locus_6776	1963	G	A	A	g	Bra024101	PF00690,PF00122,PF00702	PTHR11939	KOG0205			AT4G30190.1	AHA2,HA2,PMA2	H(+)-ATPase 2
Locus_6776	2146	C	T	T	c	Bra024101	PF00690,PF00122,PF00702	PTHR11939	KOG0205			AT4G30190.1	AHA2,HA2,PMA2	H(+)-ATPase 2
Locus_6776	2209	T	C	C	t	Bra024101	PF00690,PF00122,PF00702	PTHR11939	KOG0205			AT4G30190.1	AHA2,HA2,PMA2	H(+)-ATPase 2
Locus_6776	2620	A	G	G	A	Bra024101	PF00690,PF00122,PF00702	PTHR11939	KOG0205			AT4G30190.1	AHA2,HA2,PMA2	H(+)-ATPase 2
Locus_6776	2808	T	G	G	T	Bra024101	PF00690,PF00122,PF00702	PTHR11939	KOG0205			AT4G30190.1	AHA2,HA2,PMA2	H(+)-ATPase 2
Locus_6776	3097	T	C	C	T	Bra024101	PF00690,PF00122,PF00702	PTHR11939	KOG0205			AT4G30190.1	AHA2,HA2,PMA2	H(+)-ATPase 2
Locus_6890	120	T	C	C	T	Bra037592	PF01814,PF05495	PTHR21319	KOG1940			AT3G18290.1	BTS,EMB2454	zinc finger protein-related
Locus_6890	126	T	G	G	T	Bra037592	PF01814,PF05495	PTHR21319	KOG1940			AT3G18290.1	BTS,EMB2454	zinc finger protein-related
Locus_6890	138	G	A	A	G	Bra037592	PF01814,PF05495	PTHR21319	KOG1940			AT3G18290.1	BTS,EMB2454	zinc finger protein-related
Locus_6890	177	A	G	G	A	Bra037592	PF01814,PF05495	PTHR21319	KOG1940			AT3G18290.1	BTS,EMB2454	zinc finger protein-related
Locus_6890	183	G	T	T	G	Bra037592	PF01814,PF05495	PTHR21319	KOG1940			AT3G18290.1	BTS,EMB2454	zinc finger protein-related
Locus_6890	297	C	C	C	G	Bra037592	PF01814,PF05495	PTHR21319	KOG1940			AT3G18290.1	BTS,EMB2454	zinc finger protein-related
Locus_6890	423	G	G	G	A	Bra037592	PF01814,PF05495	PTHR21319	KOG1940			AT3G18290.1	BTS,EMB2454	zinc finger protein-related
Locus_6890	456	C	C	C	G	Bra037592	PF01814,PF05495	PTHR21319	KOG1940			AT3G18290.1	BTS,EMB2454	zinc finger protein-related
Locus_6890	489	T	T	T	C	Bra037592	PF01814,PF05495	PTHR21319	KOG1940			AT3G18290.1	BTS,EMB2454	zinc finger protein-related
Locus_6890	495	G	G	G	A	Bra037592	PF01814,PF05495	PTHR21319	KOG1940			AT3G18290.1	BTS,EMB2454	zinc finger protein-related
Locus_6890	502	T	T	T	C	Bra037592	PF01814,PF05495	PTHR21319	KOG1940			AT3G18290.1	BTS,EMB2454	zinc finger protein-related
Locus_6890	1098	G	G	G	C	Bra037592	PF01814,PF05495	PTHR21319	KOG1940			AT3G18290.1	BTS,EMB2454	zinc finger protein-related
Locus_6890	1152	T	T	T	G	Bra037592	PF01814,PF05495	PTHR21319	KOG1940			AT3G18290.1	BTS,EMB2454	zinc finger protein-related
Locus_6890	1170	A	A	A	T	Bra037592	PF01814,PF05495	PTHR21319	KOG1940			AT3G18290.1	BTS,EMB2454	zinc finger protein-related
Locus_6890	1188	T	T	T	C	Bra037592	PF01814,PF05495	PTHR21319	KOG1940			AT3G18290.1	BTS,EMB2454	zinc finger protein-related
Locus_6890	1224	C	C	C	G	Bra037592	PF01814,PF05495	PTHR21319	KOG1940			AT3G18290.1	BTS,EMB2454	zinc finger protein-related
Locus_6890	1290	A	A	A	G	Bra037592	PF01814,PF05495	PTHR21319	KOG1940			AT3G18290.1	BTS,EMB2454	zinc finger protein-related
Locus_6890	1473	G	T	T	G	Bra037592	PF01814,PF05495	PTHR21319	KOG1940			AT3G18290.1	BTS,EMB2454	zinc finger protein-related
Locus_6890	1491	A	T	T	A	Bra037592	PF01814,PF05495	PTHR21319	KOG1940			AT3G18290.1	BTS,EMB2454	zinc finger protein-related
Locus_6890	1672	C	A	A	C	Bra037592	PF01814,PF05495	PTHR21319	KOG1940			AT3G18290.1	BTS,EMB2454	zinc finger protein-related
Locus_6890	1710	A	T	T	A	Bra037592	PF01814,PF05495	PTHR21319	KOG1940			AT3G18290.1	BTS,EMB2454	zinc finger protein-related
Locus_6890	1752	T	C	C	T	Bra037592	PF01814,PF05495	PTHR21319	KOG1940			AT3G18290.1	BTS,EMB2454	zinc finger protein-related
Locus_6890	1762	G	R	A	G	Bra037592	PF01814,PF05495	PTHR21319	KOG1940			AT3G18290.1	BTS,EMB2454	zinc finger protein-related
Locus_6890	1782	A	G	G	A	Bra037592	PF01814,PF05495	PTHR21319	KOG1940			AT3G18290.1	BTS,EMB2454	zinc finger protein-related
Locus_6890	1794	A	C	C	A	Bra037592	PF01814,PF05495	PTHR21319	KOG1940			AT3G18290.1	BTS,EMB2454	zinc finger protein-related
Locus_6890	1812	T	C	C	T	Bra037592	PF01814,PF05495	PTHR21319	KOG1940			AT3G18290.1	BTS,EMB2454	zinc finger protein-related
Locus_6890	1893	T	C	C	T	Bra037592	PF01814,PF05495	PTHR21319	KOG1940			AT3G18290.1	BTS,EMB2454	zinc finger protein-related
Locus_6890	1962	A	A	A	G	Bra037592	PF01814,PF05495	PTHR21319	KOG1940			AT3G18290.1	BTS,EMB2454	zinc finger protein-related
Locus_6890	1999	A	A	A	T	Bra037592	PF01814,PF05495	PTHR21319	KOG1940			AT3G18290.1	BTS,EMB2454	zinc finger protein-related
Locus_6890	2055	C	C	C	T	Bra037592	PF01814,PF05495	PTHR21319	KOG1940			AT3G18290.1	BTS,EMB2454	zinc finger protein-related
Locus_6890	2802	A	A	A	C	Bra037592	PF01814,PF05495	PTHR21319	KOG1940			AT3G18290.1	BTS,EMB2454	zinc finger protein-related
Locus_6890	2841	A	A	A	G	Bra037592	PF01814,PF05495	PTHR21319	KOG1940			AT3G18290.1	BTS,EMB2454	zinc finger protein-related
Locus_6890	2847	C	C	C	G	Bra037592	PF01814,PF05495	PTHR21319	KOG1940			AT3G18290.1	BTS,EMB2454	zinc finger protein-related
Locus_6890	2901	T	T	T	A	Bra037592	PF01814,PF05495	PTHR21319	KOG1940			AT3G18290.1	BTS,EMB2454	zinc finger protein-related
Locus_6890	3090	G	A	A	g	Bra037592	PF01814,PF05495	PTHR21319	KOG1940			AT3G18290.1	BTS,EMB2454	zinc finger protein-related
Locus_6894	333	C	C	C	G	AT3G62270.1		PTHR11453				AT3G62270.1		boron transporter protein, putative, expressed
Locus_6894	379	G	G	G	A	AT3G62270.1		PTHR11453				AT3G62270.1		boron transporter protein, putative, expressed
Locus_6896	116	A	G	G	A
Locus_6896	266	G	A	A	G
Locus_6896	407	C	A	A	C
Locus_6896	420	G	A	a	G
Locus_6896	447	A	C	c	A
Locus_6896	450	T	C	c	T
Locus_6896	604	A	C	C	A
Locus_6896	695	C	C	C	A
Locus_6896	754	T	T	T	C
Locus_6896	761	A	G	G	A
Locus_6896	1104	A	G	g	A
Locus_6896	1157	G	A	a	G
Locus_6896	1383	A	A	A	T
Locus_6896	1389	C	C	C	T
Locus_6896	1424	C	C	C	T
Locus_6953	770	A	n	G	A	AT5G57630.1	PF00069,PF07714,PF03822	PTHR22982	KOG0583			AT5G57630.1		CAMK_KIN1/SNF1/Nim1_like.14 - CAMK includes calcium/calmodulin depedent protein kinases, expressed
Locus_6953	779	T	c	C	T	AT5G57630.1	PF00069,PF07714,PF03822	PTHR22982	KOG0583			AT5G57630.1		CAMK_KIN1/SNF1/Nim1_like.14 - CAMK includes calcium/calmodulin depedent protein kinases, expressed
Locus_6953	782	C	t	T	C	AT5G57630.1	PF00069,PF07714,PF03822	PTHR22982	KOG0583			AT5G57630.1		CAMK_KIN1/SNF1/Nim1_like.14 - CAMK includes calcium/calmodulin depedent protein kinases, expressed
Locus_6953	857	A	T	T	A	AT5G57630.1	PF00069,PF07714,PF03822	PTHR22982	KOG0583			AT5G57630.1		CAMK_KIN1/SNF1/Nim1_like.14 - CAMK includes calcium/calmodulin depedent protein kinases, expressed
Locus_6953	1020	C	A	A	C	AT5G57630.1	PF00069,PF07714,PF03822	PTHR22982	KOG0583			AT5G57630.1		CAMK_KIN1/SNF1/Nim1_like.14 - CAMK includes calcium/calmodulin depedent protein kinases, expressed
Locus_6953	1035	T	A	A	T	AT5G57630.1	PF00069,PF07714,PF03822	PTHR22982	KOG0583			AT5G57630.1		CAMK_KIN1/SNF1/Nim1_like.14 - CAMK includes calcium/calmodulin depedent protein kinases, expressed
Locus_6953	1038	A	C	C	A	AT5G57630.1	PF00069,PF07714,PF03822	PTHR22982	KOG0583			AT5G57630.1		CAMK_KIN1/SNF1/Nim1_like.14 - CAMK includes calcium/calmodulin depedent protein kinases, expressed
Locus_6953	1123	A	A	A	G	AT5G57630.1	PF00069,PF07714,PF03822	PTHR22982	KOG0583			AT5G57630.1		CAMK_KIN1/SNF1/Nim1_like.14 - CAMK includes calcium/calmodulin depedent protein kinases, expressed
Locus_6953	1274	C	T	T	C	AT5G57630.1	PF00069,PF07714,PF03822	PTHR22982	KOG0583			AT5G57630.1		CAMK_KIN1/SNF1/Nim1_like.14 - CAMK includes calcium/calmodulin depedent protein kinases, expressed
Locus_6953	1278	G	A	A	G	AT5G57630.1	PF00069,PF07714,PF03822	PTHR22982	KOG0583			AT5G57630.1		CAMK_KIN1/SNF1/Nim1_like.14 - CAMK includes calcium/calmodulin depedent protein kinases, expressed
Locus_6953	1286	T	A	A	T	AT5G57630.1	PF00069,PF07714,PF03822	PTHR22982	KOG0583			AT5G57630.1		CAMK_KIN1/SNF1/Nim1_like.14 - CAMK includes calcium/calmodulin depedent protein kinases, expressed
Locus_6953	1533	G	A	A	G	AT5G57630.1	PF00069,PF07714,PF03822	PTHR22982	KOG0583			AT5G57630.1		CAMK_KIN1/SNF1/Nim1_like.14 - CAMK includes calcium/calmodulin depedent protein kinases, expressed
Locus_6953	1632	A	A	A	G	AT5G57630.1	PF00069,PF07714,PF03822	PTHR22982	KOG0583			AT5G57630.1		CAMK_KIN1/SNF1/Nim1_like.14 - CAMK includes calcium/calmodulin depedent protein kinases, expressed
Locus_6953	1633	T	T	T	G	AT5G57630.1	PF00069,PF07714,PF03822	PTHR22982	KOG0583			AT5G57630.1		CAMK_KIN1/SNF1/Nim1_like.14 - CAMK includes calcium/calmodulin depedent protein kinases, expressed
Locus_6979	60	C	n	A	c	AT5G23050.1	PF00501	PTHR11968	KOG1175			AT5G23050.1		AMP-binding enzyme, putative, expressed
Locus_7034	1128	T	G	G	T	Bra000542	PF00201	PTHR11926	KOG1192			AT2G26480.1	UGT76D1	UDP-glucosyl transferase 76D1
Locus_7034	1164	A	G	G	A	Bra000542	PF00201	PTHR11926	KOG1192			AT2G26480.1	UGT76D1	UDP-glucosyl transferase 76D1
Locus_7034	1282	G	T	T	G	Bra000542	PF00201	PTHR11926	KOG1192			AT2G26480.1	UGT76D1	UDP-glucosyl transferase 76D1
Locus_7095	57	C	A	A	C	Bra022418	PF08246,PF00112,PF00396	PTHR12411	KOG1543			AT3G19390.1		Granulin repeat cysteine protease family protein
Locus_7095	76	C	T	T	C	Bra022418	PF08246,PF00112,PF00396	PTHR12411	KOG1543			AT3G19390.1		Granulin repeat cysteine protease family protein
Locus_7095	121	T	C	c	T	Bra022418	PF08246,PF00112,PF00396	PTHR12411	KOG1543			AT3G19390.1		Granulin repeat cysteine protease family protein
Locus_7095	134	C	T	t	C	Bra022418	PF08246,PF00112,PF00396	PTHR12411	KOG1543			AT3G19390.1		Granulin repeat cysteine protease family protein
Locus_7095	146	G	T	T	G	Bra022418	PF08246,PF00112,PF00396	PTHR12411	KOG1543			AT3G19390.1		Granulin repeat cysteine protease family protein
Locus_7095	237	G	T	T	G	Bra022418	PF08246,PF00112,PF00396	PTHR12411	KOG1543			AT3G19390.1		Granulin repeat cysteine protease family protein
Locus_7095	323	G	A	A	G	Bra022418	PF08246,PF00112,PF00396	PTHR12411	KOG1543			AT3G19390.1		Granulin repeat cysteine protease family protein
Locus_7095	409	C	A	A	C	Bra022418	PF08246,PF00112,PF00396	PTHR12411	KOG1543			AT3G19390.1		Granulin repeat cysteine protease family protein
Locus_7095	423	A	G	G	A	Bra022418	PF08246,PF00112,PF00396	PTHR12411	KOG1543			AT3G19390.1		Granulin repeat cysteine protease family protein
Locus_7095	473	C	A	A	C	Bra022418	PF08246,PF00112,PF00396	PTHR12411	KOG1543			AT3G19390.1		Granulin repeat cysteine protease family protein
Locus_7095	543	T	n	C	T	Bra022418	PF08246,PF00112,PF00396	PTHR12411	KOG1543			AT3G19390.1		Granulin repeat cysteine protease family protein
Locus_7095	545	A	n	T	A	Bra022418	PF08246,PF00112,PF00396	PTHR12411	KOG1543			AT3G19390.1		Granulin repeat cysteine protease family protein
Locus_7095	689	T	C	C	T	Bra022418	PF08246,PF00112,PF00396	PTHR12411	KOG1543			AT3G19390.1		Granulin repeat cysteine protease family protein
Locus_7095	710	C	A	A	C	Bra022418	PF08246,PF00112,PF00396	PTHR12411	KOG1543			AT3G19390.1		Granulin repeat cysteine protease family protein
Locus_7095	756	G	A	A	G	Bra022418	PF08246,PF00112,PF00396	PTHR12411	KOG1543			AT3G19390.1		Granulin repeat cysteine protease family protein
Locus_7095	881	A	C	C	A	Bra022418	PF08246,PF00112,PF00396	PTHR12411	KOG1543			AT3G19390.1		Granulin repeat cysteine protease family protein
Locus_7095	908	G	A	A	G	Bra022418	PF08246,PF00112,PF00396	PTHR12411	KOG1543			AT3G19390.1		Granulin repeat cysteine protease family protein
Locus_7095	1396	T	G	G	T	Bra022418	PF08246,PF00112,PF00396	PTHR12411	KOG1543			AT3G19390.1		Granulin repeat cysteine protease family protein
Locus_7095	1431	C	T	T	C	Bra022418	PF08246,PF00112,PF00396	PTHR12411	KOG1543			AT3G19390.1		Granulin repeat cysteine protease family protein
Locus_7095	1442	A	G	G	A	Bra022418	PF08246,PF00112,PF00396	PTHR12411	KOG1543			AT3G19390.1		Granulin repeat cysteine protease family protein
Locus_7153	221	T	T	T	C	Bra036276	PF00561	PTHR10992	KOG4178			AT4G02340.1		alpha/beta-Hydrolases superfamily protein
Locus_7153	362	A	N	A	T	Bra036276	PF00561	PTHR10992	KOG4178			AT4G02340.1		alpha/beta-Hydrolases superfamily protein
Locus_7153	363	T	N	T	C	Bra036276	PF00561	PTHR10992	KOG4178			AT4G02340.1		alpha/beta-Hydrolases superfamily protein
Locus_7153	890	T	G	G	G	Bra036276	PF00561	PTHR10992	KOG4178			AT4G02340.1		alpha/beta-Hydrolases superfamily protein
Locus_7169	260	C	T	T	C	Bra029371	PF00505	PTHR13711	KOG0381			AT5G23420.1	HMGB6	high-mobility group box 6
Locus_7169	272	C	T	T	C	Bra029371	PF00505	PTHR13711	KOG0381			AT5G23420.1	HMGB6	high-mobility group box 6
Locus_7169	617	A	G	G	A	Bra029371	PF00505	PTHR13711	KOG0381			AT5G23420.1	HMGB6	high-mobility group box 6
Locus_7169	797	T	G	G	T	Bra029371	PF00505	PTHR13711	KOG0381			AT5G23420.1	HMGB6	high-mobility group box 6
Locus_7169	836	T	G	G	T	Bra029371	PF00505	PTHR13711	KOG0381			AT5G23420.1	HMGB6	high-mobility group box 6
Locus_7169	870	T	G	G	T	Bra029371	PF00505	PTHR13711	KOG0381			AT5G23420.1	HMGB6	high-mobility group box 6
Locus_7242	504	A	A	A	C	AT5G57860.1	PF00240	PTHR10621	KOG4495			AT5G57860.1		ubiquitin family protein, putative, expressed
Locus_7242	563	G	G	G	A	AT5G57860.1	PF00240	PTHR10621	KOG4495			AT5G57860.1		ubiquitin family protein, putative, expressed
Locus_7242	581	A	A	A	T	AT5G57860.1	PF00240	PTHR10621	KOG4495			AT5G57860.1		ubiquitin family protein, putative, expressed
Locus_7242	710	C	C	C	T	AT5G57860.1	PF00240	PTHR10621	KOG4495			AT5G57860.1		ubiquitin family protein, putative, expressed
Locus_7242	1305	G	T	T	G	AT5G57860.1	PF00240	PTHR10621	KOG4495			AT5G57860.1		ubiquitin family protein, putative, expressed
Locus_7242	1369	G	C	C	G	AT5G57860.1	PF00240	PTHR10621	KOG4495			AT5G57860.1		ubiquitin family protein, putative, expressed
Locus_7242	1483	T	C	C	T	AT5G57860.1	PF00240	PTHR10621	KOG4495			AT5G57860.1		ubiquitin family protein, putative, expressed
Locus_7285	59	C	C	C	T	Bra008849	PF02365					AT5G13180.1	ANAC083,NAC083,VNI2	NAC domain containing protein 83
Locus_7285	167	T	W	A	T	Bra008849	PF02365					AT5G13180.1	ANAC083,NAC083,VNI2	NAC domain containing protein 83
Locus_7285	656	C	T	T	C	Bra008849	PF02365					AT5G13180.1	ANAC083,NAC083,VNI2	NAC domain containing protein 83
Locus_7285	676	G	G	G	A	Bra008849	PF02365					AT5G13180.1	ANAC083,NAC083,VNI2	NAC domain containing protein 83
Locus_7460	217	G	G	G	T	Bra033169	PF00069,PF07714	PTHR22986	KOG0582			AT4G10730.1		Protein kinase superfamily protein
Locus_7460	323	C	C	C	A	Bra033169	PF00069,PF07714	PTHR22986	KOG0582			AT4G10730.1		Protein kinase superfamily protein
Locus_7460	604	A	A	A	C	Bra033169	PF00069,PF07714	PTHR22986	KOG0582			AT4G10730.1		Protein kinase superfamily protein
Locus_7460	693	T	T	T	C	Bra033169	PF00069,PF07714	PTHR22986	KOG0582			AT4G10730.1		Protein kinase superfamily protein
Locus_7460	869	A	G	G	A	Bra033169	PF00069,PF07714	PTHR22986	KOG0582			AT4G10730.1		Protein kinase superfamily protein
Locus_7460	911	T	G	G	T	Bra033169	PF00069,PF07714	PTHR22986	KOG0582			AT4G10730.1		Protein kinase superfamily protein
Locus_7460	1352	T	G	G	T	Bra033169	PF00069,PF07714	PTHR22986	KOG0582			AT4G10730.1		Protein kinase superfamily protein
Locus_7460	1381	T	C	C	T	Bra033169	PF00069,PF07714	PTHR22986	KOG0582			AT4G10730.1		Protein kinase superfamily protein
Locus_7460	2202	T	C	C	T	Bra033169	PF00069,PF07714	PTHR22986	KOG0582			AT4G10730.1		Protein kinase superfamily protein
Locus_7460	2540	A	A	A	C	Bra033169	PF00069,PF07714	PTHR22986	KOG0582			AT4G10730.1		Protein kinase superfamily protein
Locus_7467	147	A	T	t	a	Bra022157		PTHR23244:SF8				AT3G16400.1	ATMLP-470,ATNSP1,NSP1	nitrile specifier protein 1
Locus_7467	154	C	T	T	c	Bra022157		PTHR23244:SF8				AT3G16400.1	ATMLP-470,ATNSP1,NSP1	nitrile specifier protein 1
Locus_7467	190	T	C	C	t	Bra022157		PTHR23244:SF8				AT3G16400.1	ATMLP-470,ATNSP1,NSP1	nitrile specifier protein 1
Locus_7467	309	A	T	T	a	Bra022157		PTHR23244:SF8				AT3G16400.1	ATMLP-470,ATNSP1,NSP1	nitrile specifier protein 1
Locus_7467	760	C	T	T	c	Bra022157		PTHR23244:SF8				AT3G16400.1	ATMLP-470,ATNSP1,NSP1	nitrile specifier protein 1
Locus_7467	802	T	C	C	t	Bra022157		PTHR23244:SF8				AT3G16400.1	ATMLP-470,ATNSP1,NSP1	nitrile specifier protein 1
Locus_7467	806	C	A	A	c	Bra022157		PTHR23244:SF8				AT3G16400.1	ATMLP-470,ATNSP1,NSP1	nitrile specifier protein 1
Locus_7467	825	A	C	C	a	Bra022157		PTHR23244:SF8				AT3G16400.1	ATMLP-470,ATNSP1,NSP1	nitrile specifier protein 1
Locus_7467	980	A	A	G	a	Bra022157		PTHR23244:SF8				AT3G16400.1	ATMLP-470,ATNSP1,NSP1	nitrile specifier protein 1
Locus_7467	1123	C	A	A	c	Bra022157		PTHR23244:SF8				AT3G16400.1	ATMLP-470,ATNSP1,NSP1	nitrile specifier protein 1
Locus_7467	1141	C	T	T	c	Bra022157		PTHR23244:SF8				AT3G16400.1	ATMLP-470,ATNSP1,NSP1	nitrile specifier protein 1
Locus_7467	1165	A	T	T	a	Bra022157		PTHR23244:SF8				AT3G16400.1	ATMLP-470,ATNSP1,NSP1	nitrile specifier protein 1
Locus_7467	1246	C	T	T	c	Bra022157		PTHR23244:SF8				AT3G16400.1	ATMLP-470,ATNSP1,NSP1	nitrile specifier protein 1
Locus_7467	1252	T	C	C	t	Bra022157		PTHR23244:SF8				AT3G16400.1	ATMLP-470,ATNSP1,NSP1	nitrile specifier protein 1
Locus_7467	1397	T	W	A	t	Bra022157		PTHR23244:SF8				AT3G16400.1	ATMLP-470,ATNSP1,NSP1	nitrile specifier protein 1
Locus_7467	1429	G	S	C	g	Bra022157		PTHR23244:SF8				AT3G16400.1	ATMLP-470,ATNSP1,NSP1	nitrile specifier protein 1
Locus_7467	1435	G	R	A	g	Bra022157		PTHR23244:SF8				AT3G16400.1	ATMLP-470,ATNSP1,NSP1	nitrile specifier protein 1
Locus_7467	1542	A	T	T	a	Bra022157		PTHR23244:SF8				AT3G16400.1	ATMLP-470,ATNSP1,NSP1	nitrile specifier protein 1
Locus_7476	158	C	T	T	C	Bra013307	PF05078					AT4G18425.1		Protein of unknown function (DUF679)
Locus_7476	186	G	A	A	G	Bra013307	PF05078					AT4G18425.1		Protein of unknown function (DUF679)
Locus_7476	243	A	G	G	A	Bra013307	PF05078					AT4G18425.1		Protein of unknown function (DUF679)
Locus_7476	245	C	G	G	C	Bra013307	PF05078					AT4G18425.1		Protein of unknown function (DUF679)
Locus_7476	254	G	C	C	G	Bra013307	PF05078					AT4G18425.1		Protein of unknown function (DUF679)
Locus_7476	301	C	T	T	C	Bra013307	PF05078					AT4G18425.1		Protein of unknown function (DUF679)
Locus_7476	334	G	A	A	G	Bra013307	PF05078					AT4G18425.1		Protein of unknown function (DUF679)
Locus_7476	449	G	T	T	G	Bra013307	PF05078					AT4G18425.1		Protein of unknown function (DUF679)
Locus_7476	503	G	T	T	G	Bra013307	PF05078					AT4G18425.1		Protein of unknown function (DUF679)
Locus_7493	460	T	T	T	C	AT5G03730.1	PF07714,PF00069	PTHR23257	KOG0192	2.7.11.1	K14510	AT5G03730.1		protein kinase domain containing protein, expressed
Locus_7493	469	T	T	T	G	AT5G03730.1	PF07714,PF00069	PTHR23257	KOG0192	2.7.11.1	K14510	AT5G03730.1		protein kinase domain containing protein, expressed
Locus_7493	2098	T	C	C	t	AT5G03730.1	PF07714,PF00069	PTHR23257	KOG0192	2.7.11.1	K14510	AT5G03730.1		protein kinase domain containing protein, expressed
Locus_7493	2343	C	n	T	C	AT5G03730.1	PF07714,PF00069	PTHR23257	KOG0192	2.7.11.1	K14510	AT5G03730.1		protein kinase domain containing protein, expressed
Locus_7493	2355	T	n	C	T	AT5G03730.1	PF07714,PF00069	PTHR23257	KOG0192	2.7.11.1	K14510	AT5G03730.1		protein kinase domain containing protein, expressed
Locus_7493	2877	G	A	A	g	AT5G03730.1	PF07714,PF00069	PTHR23257	KOG0192	2.7.11.1	K14510	AT5G03730.1		protein kinase domain containing protein, expressed
Locus_7493	2901	T	C	C	t	AT5G03730.1	PF07714,PF00069	PTHR23257	KOG0192	2.7.11.1	K14510	AT5G03730.1		protein kinase domain containing protein, expressed
Locus_7493	2990	G	T	T	G	AT5G03730.1	PF07714,PF00069	PTHR23257	KOG0192	2.7.11.1	K14510	AT5G03730.1		protein kinase domain containing protein, expressed
Locus_7493	3098	C	C	C	T	AT5G03730.1	PF07714,PF00069	PTHR23257	KOG0192	2.7.11.1	K14510	AT5G03730.1		protein kinase domain containing protein, expressed
Locus_7493	3100	C	n	C	T	AT5G03730.1	PF07714,PF00069	PTHR23257	KOG0192	2.7.11.1	K14510	AT5G03730.1		protein kinase domain containing protein, expressed
Locus_7493	3142	A	n	a	T	AT5G03730.1	PF07714,PF00069	PTHR23257	KOG0192	2.7.11.1	K14510	AT5G03730.1		protein kinase domain containing protein, expressed
Locus_7517	125	G	G	G	C	Bra006551	PF03006	PTHR20855	KOG0748			AT5G20270.1	HHP1	heptahelical transmembrane protein1
Locus_7517	321	G	G	G	T	Bra006551	PF03006	PTHR20855	KOG0748			AT5G20270.1	HHP1	heptahelical transmembrane protein1
Locus_7517	1245	T	T	T	G	Bra006551	PF03006	PTHR20855	KOG0748			AT5G20270.1	HHP1	heptahelical transmembrane protein1
Locus_7517	1330	T	T	T	G	Bra006551	PF03006	PTHR20855	KOG0748			AT5G20270.1	HHP1	heptahelical transmembrane protein1
Locus_7517	1439	A	A	A	G	Bra006551	PF03006	PTHR20855	KOG0748			AT5G20270.1	HHP1	heptahelical transmembrane protein1
Locus_7517	1447	G	G	G	T	Bra006551	PF03006	PTHR20855	KOG0748			AT5G20270.1	HHP1	heptahelical transmembrane protein1
Locus_7517	1491	T	T	T	A	Bra006551	PF03006	PTHR20855	KOG0748			AT5G20270.1	HHP1	heptahelical transmembrane protein1
Locus_7517	1501	C	C	C	T	Bra006551	PF03006	PTHR20855	KOG0748			AT5G20270.1	HHP1	heptahelical transmembrane protein1
Locus_7517	1587	T	T	T	C	Bra006551	PF03006	PTHR20855	KOG0748			AT5G20270.1	HHP1	heptahelical transmembrane protein1
Locus_7517	1607	T	T	T	C	Bra006551	PF03006	PTHR20855	KOG0748			AT5G20270.1	HHP1	heptahelical transmembrane protein1
Locus_7517	1631	C	C	C	A	Bra006551	PF03006	PTHR20855	KOG0748			AT5G20270.1	HHP1	heptahelical transmembrane protein1
Locus_7517	1751	T	T	T	A	Bra006551	PF03006	PTHR20855	KOG0748			AT5G20270.1	HHP1	heptahelical transmembrane protein1
Locus_7517	1757	G	G	G	C	Bra006551	PF03006	PTHR20855	KOG0748			AT5G20270.1	HHP1	heptahelical transmembrane protein1
Locus_7517	1761	A	A	A	G	Bra006551	PF03006	PTHR20855	KOG0748			AT5G20270.1	HHP1	heptahelical transmembrane protein1
Locus_7517	2111	G	A	A	g	Bra006551	PF03006	PTHR20855	KOG0748			AT5G20270.1	HHP1	heptahelical transmembrane protein1
Locus_7517	2263	T	A	A	t	Bra006551	PF03006	PTHR20855	KOG0748			AT5G20270.1	HHP1	heptahelical transmembrane protein1
Locus_7517	2585	G	A	A	g	Bra006551	PF03006	PTHR20855	KOG0748			AT5G20270.1	HHP1	heptahelical transmembrane protein1
Locus_7517	2600	A	T	t	a	Bra006551	PF03006	PTHR20855	KOG0748			AT5G20270.1	HHP1	heptahelical transmembrane protein1
Locus_7517	2607	T	C	C	t	Bra006551	PF03006	PTHR20855	KOG0748			AT5G20270.1	HHP1	heptahelical transmembrane protein1
Locus_7572	59	T	C	C	C	Bra012531	PF07819,PF02450,PF05057	PTHR11440	KOG2369			AT4G19860.1		alpha/beta-Hydrolases superfamily protein
Locus_7572	121	C	T	T	T	Bra012531	PF07819,PF02450,PF05057	PTHR11440	KOG2369			AT4G19860.1		alpha/beta-Hydrolases superfamily protein
Locus_7572	138	C	n	A	a	Bra012531	PF07819,PF02450,PF05057	PTHR11440	KOG2369			AT4G19860.1		alpha/beta-Hydrolases superfamily protein
Locus_7572	735	C	G	G	C	Bra012531	PF07819,PF02450,PF05057	PTHR11440	KOG2369			AT4G19860.1		alpha/beta-Hydrolases superfamily protein
Locus_7572	885	T	C	C	T	Bra012531	PF07819,PF02450,PF05057	PTHR11440	KOG2369			AT4G19860.1		alpha/beta-Hydrolases superfamily protein
Locus_7572	1065	C	A	A	C	Bra012531	PF07819,PF02450,PF05057	PTHR11440	KOG2369			AT4G19860.1		alpha/beta-Hydrolases superfamily protein
Locus_7572	1098	T	C	C	T	Bra012531	PF07819,PF02450,PF05057	PTHR11440	KOG2369			AT4G19860.1		alpha/beta-Hydrolases superfamily protein
Locus_7572	1107	T	C	C	T	Bra012531	PF07819,PF02450,PF05057	PTHR11440	KOG2369			AT4G19860.1		alpha/beta-Hydrolases superfamily protein
Locus_7572	1377	G	A	A	G	Bra012531	PF07819,PF02450,PF05057	PTHR11440	KOG2369			AT4G19860.1		alpha/beta-Hydrolases superfamily protein
Locus_7572	1581	G	T	T	G	Bra012531	PF07819,PF02450,PF05057	PTHR11440	KOG2369			AT4G19860.1		alpha/beta-Hydrolases superfamily protein
Locus_7572	1593	T	C	C	T	Bra012531	PF07819,PF02450,PF05057	PTHR11440	KOG2369			AT4G19860.1		alpha/beta-Hydrolases superfamily protein
Locus_7572	1617	C	T	T	C	Bra012531	PF07819,PF02450,PF05057	PTHR11440	KOG2369			AT4G19860.1		alpha/beta-Hydrolases superfamily protein
Locus_7572	1645	G	A	A	G	Bra012531	PF07819,PF02450,PF05057	PTHR11440	KOG2369			AT4G19860.1		alpha/beta-Hydrolases superfamily protein
Locus_7572	1670	A	C	C	a	Bra012531	PF07819,PF02450,PF05057	PTHR11440	KOG2369			AT4G19860.1		alpha/beta-Hydrolases superfamily protein
Locus_7572	1672	A	T	T	a	Bra012531	PF07819,PF02450,PF05057	PTHR11440	KOG2369			AT4G19860.1		alpha/beta-Hydrolases superfamily protein
Locus_7572	1675	A	T	T	a	Bra012531	PF07819,PF02450,PF05057	PTHR11440	KOG2369			AT4G19860.1		alpha/beta-Hydrolases superfamily protein
Locus_7572	1789	G	A	A	g	Bra012531	PF07819,PF02450,PF05057	PTHR11440	KOG2369			AT4G19860.1		alpha/beta-Hydrolases superfamily protein
Locus_7572	1810	C	T	T	c	Bra012531	PF07819,PF02450,PF05057	PTHR11440	KOG2369			AT4G19860.1		alpha/beta-Hydrolases superfamily protein
Locus_7572	1944	G	C	C	G	Bra012531	PF07819,PF02450,PF05057	PTHR11440	KOG2369			AT4G19860.1		alpha/beta-Hydrolases superfamily protein
Locus_7572	2014	G	G	G	T	Bra012531	PF07819,PF02450,PF05057	PTHR11440	KOG2369			AT4G19860.1		alpha/beta-Hydrolases superfamily protein
Locus_7572	2056	C	C	C	T	Bra012531	PF07819,PF02450,PF05057	PTHR11440	KOG2369			AT4G19860.1		alpha/beta-Hydrolases superfamily protein
Locus_7609	380	A	G	G	G	Bra030504	PF00574	PTHR10381	KOG0840			AT1G02560.1	CLPP5,NCLPP1,NCLPP5	nuclear encoded CLP protease 5
Locus_7609	878	C	G	G	G	Bra030504	PF00574	PTHR10381	KOG0840			AT1G02560.1	CLPP5,NCLPP1,NCLPP5	nuclear encoded CLP protease 5
Locus_7650	808	G	A	A	G	Bra002282		PTHR23002				AT5G20220.1		zinc knuckle (CCHC-type) family protein
Locus_7650	838	A	G	G	A	Bra002282		PTHR23002				AT5G20220.1		zinc knuckle (CCHC-type) family protein
Locus_7792	344	G	T	T	G	Bra022516	PF08238,PF01753	PTHR13244				AT5G50450.1		HCP-like superfamily protein with MYND-type zinc finger
Locus_7792	456	A	C	C	C	Bra022516	PF08238,PF01753	PTHR13244				AT5G50450.1		HCP-like superfamily protein with MYND-type zinc finger
Locus_7792	714	G	A	A	G	Bra022516	PF08238,PF01753	PTHR13244				AT5G50450.1		HCP-like superfamily protein with MYND-type zinc finger
Locus_7792	771	C	T	T	C	Bra022516	PF08238,PF01753	PTHR13244				AT5G50450.1		HCP-like superfamily protein with MYND-type zinc finger
Locus_7848	130	C	C	C	T
Locus_7848	232	T	T	T	C
Locus_7848	249	C	C	C	T
Locus_7848	275	A	A	A	G
Locus_7848	346	A	a	A	T
Locus_7848	392	A	A	A	C
Locus_7848	521	G	A	A	g
Locus_7848	603	C	G	G	c
Locus_7848	676	C	T	T	C
Locus_7848	679	G	A	A	G
Locus_7848	687	A	G	G	A
Locus_7932	141	A	A	A	T	Bra022071	PF01582,PF00931,PF07725,PF00560	PTHR13779	KOG4658			AT5G46270.1		Disease resistance protein (TIR-NBS-LRR class) family
Locus_7932	541	A	G	G	G	Bra022071	PF01582,PF00931,PF07725,PF00560	PTHR13779	KOG4658			AT5G46270.1		Disease resistance protein (TIR-NBS-LRR class) family
Locus_7932	552	G	C	C	C	Bra022071	PF01582,PF00931,PF07725,PF00560	PTHR13779	KOG4658			AT5G46270.1		Disease resistance protein (TIR-NBS-LRR class) family
Locus_7932	563	C	C	C	T	Bra022071	PF01582,PF00931,PF07725,PF00560	PTHR13779	KOG4658			AT5G46270.1		Disease resistance protein (TIR-NBS-LRR class) family
Locus_7967	115	C	C	C	T	Bra028570	PF00481	PTHR13832	KOG0698			AT5G10740.1		Protein phosphatase 2C family protein
Locus_7967	180	C	T	T	C	Bra028570	PF00481	PTHR13832	KOG0698			AT5G10740.1		Protein phosphatase 2C family protein
Locus_7967	228	T	C	C	T	Bra028570	PF00481	PTHR13832	KOG0698			AT5G10740.1		Protein phosphatase 2C family protein
Locus_7967	273	A	G	G	A	Bra028570	PF00481	PTHR13832	KOG0698			AT5G10740.1		Protein phosphatase 2C family protein
Locus_7967	355	C	C	C	A	Bra028570	PF00481	PTHR13832	KOG0698			AT5G10740.1		Protein phosphatase 2C family protein
Locus_7967	435	A	A	A	T	Bra028570	PF00481	PTHR13832	KOG0698			AT5G10740.1		Protein phosphatase 2C family protein
Locus_7967	449	A	A	A	G	Bra028570	PF00481	PTHR13832	KOG0698			AT5G10740.1		Protein phosphatase 2C family protein
Locus_8008	66	T	G	G	T	Bra012948	PF00083,PF07690	PTHR11600	KOG0254			AT5G61520.1		Major facilitator superfamily protein
Locus_8008	371	T	C	C	T	Bra012948	PF00083,PF07690	PTHR11600	KOG0254			AT5G61520.1		Major facilitator superfamily protein
Locus_8008	436	T	G	G	T	Bra012948	PF00083,PF07690	PTHR11600	KOG0254			AT5G61520.1		Major facilitator superfamily protein
Locus_8008	437	T	A	A	T	Bra012948	PF00083,PF07690	PTHR11600	KOG0254			AT5G61520.1		Major facilitator superfamily protein
Locus_8008	590	A	G	G	A	Bra012948	PF00083,PF07690	PTHR11600	KOG0254			AT5G61520.1		Major facilitator superfamily protein
Locus_8035	44	A	a	a	G	Bra018319	PF00069,PF07714,PF03822	PTHR22982	KOG0583			AT2G30360.1	CIPK11,PKS5,SIP4,SNRK3.22	SOS3-interacting protein 4
Locus_8035	62	T	T	T	C	Bra018319	PF00069,PF07714,PF03822	PTHR22982	KOG0583			AT2G30360.1	CIPK11,PKS5,SIP4,SNRK3.22	SOS3-interacting protein 4
Locus_8035	70	G	G	G	A	Bra018319	PF00069,PF07714,PF03822	PTHR22982	KOG0583			AT2G30360.1	CIPK11,PKS5,SIP4,SNRK3.22	SOS3-interacting protein 4
Locus_8035	87	A	A	A	T	Bra018319	PF00069,PF07714,PF03822	PTHR22982	KOG0583			AT2G30360.1	CIPK11,PKS5,SIP4,SNRK3.22	SOS3-interacting protein 4
Locus_8035	160	G	G	G	A	Bra018319	PF00069,PF07714,PF03822	PTHR22982	KOG0583			AT2G30360.1	CIPK11,PKS5,SIP4,SNRK3.22	SOS3-interacting protein 4
Locus_8035	510	C	T	T	C	Bra018319	PF00069,PF07714,PF03822	PTHR22982	KOG0583			AT2G30360.1	CIPK11,PKS5,SIP4,SNRK3.22	SOS3-interacting protein 4
Locus_8035	579	G	C	C	G	Bra018319	PF00069,PF07714,PF03822	PTHR22982	KOG0583			AT2G30360.1	CIPK11,PKS5,SIP4,SNRK3.22	SOS3-interacting protein 4
Locus_8035	786	G	G	G	C	Bra018319	PF00069,PF07714,PF03822	PTHR22982	KOG0583			AT2G30360.1	CIPK11,PKS5,SIP4,SNRK3.22	SOS3-interacting protein 4
Locus_8035	870	C	C	C	T	Bra018319	PF00069,PF07714,PF03822	PTHR22982	KOG0583			AT2G30360.1	CIPK11,PKS5,SIP4,SNRK3.22	SOS3-interacting protein 4
Locus_8035	1124	C	T	T	C	Bra018319	PF00069,PF07714,PF03822	PTHR22982	KOG0583			AT2G30360.1	CIPK11,PKS5,SIP4,SNRK3.22	SOS3-interacting protein 4
Locus_8035	1334	G	G	G	A	Bra018319	PF00069,PF07714,PF03822	PTHR22982	KOG0583			AT2G30360.1	CIPK11,PKS5,SIP4,SNRK3.22	SOS3-interacting protein 4
Locus_8035	1377	C	C	C	T	Bra018319	PF00069,PF07714,PF03822	PTHR22982	KOG0583			AT2G30360.1	CIPK11,PKS5,SIP4,SNRK3.22	SOS3-interacting protein 4
Locus_8035	1433	T	t	T	G	Bra018319	PF00069,PF07714,PF03822	PTHR22982	KOG0583			AT2G30360.1	CIPK11,PKS5,SIP4,SNRK3.22	SOS3-interacting protein 4
Locus_8035	1434	T	T	T	C	Bra018319	PF00069,PF07714,PF03822	PTHR22982	KOG0583			AT2G30360.1	CIPK11,PKS5,SIP4,SNRK3.22	SOS3-interacting protein 4
Locus_8047	199	G	g	G	C
Locus_8047	345	A	c	C	A
Locus_8047	380	G	A	A	G
Locus_8047	454	G	C	C	g
Locus_8047	811	T	g	G	T
Locus_8047	997	T	T	T	G
Locus_8047	1063	C	C	C	T
Locus_8047	1132	C	n	T	C
Locus_8047	1164	T	n	C	T
Locus_8080	556	T	A	A	T	Bra010473	PF00097,PF02845	PTHR12477	KOG0802			AT4G25230.1	RIN2	RPM1 interacting protein 2
Locus_8080	695	G	T	T	G	Bra010473	PF00097,PF02845	PTHR12477	KOG0802			AT4G25230.1	RIN2	RPM1 interacting protein 2
Locus_8080	756	C	T	T	C	Bra010473	PF00097,PF02845	PTHR12477	KOG0802			AT4G25230.1	RIN2	RPM1 interacting protein 2
Locus_8080	783	C	G	G	C	Bra010473	PF00097,PF02845	PTHR12477	KOG0802			AT4G25230.1	RIN2	RPM1 interacting protein 2
Locus_8080	790	T	G	G	T	Bra010473	PF00097,PF02845	PTHR12477	KOG0802			AT4G25230.1	RIN2	RPM1 interacting protein 2
Locus_8080	805	G	T	T	G	Bra010473	PF00097,PF02845	PTHR12477	KOG0802			AT4G25230.1	RIN2	RPM1 interacting protein 2
Locus_8080	825	C	T	T	C	Bra010473	PF00097,PF02845	PTHR12477	KOG0802			AT4G25230.1	RIN2	RPM1 interacting protein 2
Locus_8080	848	G	A	A	g	Bra010473	PF00097,PF02845	PTHR12477	KOG0802			AT4G25230.1	RIN2	RPM1 interacting protein 2
Locus_8080	897	G	C	C	g	Bra010473	PF00097,PF02845	PTHR12477	KOG0802			AT4G25230.1	RIN2	RPM1 interacting protein 2
Locus_8080	972	T	A	A	T	Bra010473	PF00097,PF02845	PTHR12477	KOG0802			AT4G25230.1	RIN2	RPM1 interacting protein 2
Locus_8080	1206	T	t	T	A	Bra010473	PF00097,PF02845	PTHR12477	KOG0802			AT4G25230.1	RIN2	RPM1 interacting protein 2
Locus_8080	1323	C	t	T	C	Bra010473	PF00097,PF02845	PTHR12477	KOG0802			AT4G25230.1	RIN2	RPM1 interacting protein 2
Locus_8080	1356	C	g	G	C	Bra010473	PF00097,PF02845	PTHR12477	KOG0802			AT4G25230.1	RIN2	RPM1 interacting protein 2
Locus_8080	1647	T	G	G	T	Bra010473	PF00097,PF02845	PTHR12477	KOG0802			AT4G25230.1	RIN2	RPM1 interacting protein 2
Locus_8080	1694	C	G	g	C	Bra010473	PF00097,PF02845	PTHR12477	KOG0802			AT4G25230.1	RIN2	RPM1 interacting protein 2
Locus_8080	1698	C	T	t	C	Bra010473	PF00097,PF02845	PTHR12477	KOG0802			AT4G25230.1	RIN2	RPM1 interacting protein 2
Locus_8080	1708	C	T	t	C	Bra010473	PF00097,PF02845	PTHR12477	KOG0802			AT4G25230.1	RIN2	RPM1 interacting protein 2
Locus_8080	1756	A	T	T	A	Bra010473	PF00097,PF02845	PTHR12477	KOG0802			AT4G25230.1	RIN2	RPM1 interacting protein 2
Locus_8080	1945	A	G	G	A	Bra010473	PF00097,PF02845	PTHR12477	KOG0802			AT4G25230.1	RIN2	RPM1 interacting protein 2
Locus_8080	1957	T	C	C	T	Bra010473	PF00097,PF02845	PTHR12477	KOG0802			AT4G25230.1	RIN2	RPM1 interacting protein 2
Locus_8289	98	C	G	G	C	Bra012531	PF07819,PF02450,PF05057	PTHR11440	KOG2369			AT4G19860.1		alpha/beta-Hydrolases superfamily protein
Locus_8289	129	T	C	C	T	Bra012531	PF07819,PF02450,PF05057	PTHR11440	KOG2369			AT4G19860.1		alpha/beta-Hydrolases superfamily protein
Locus_8289	148	C	T	T	C	Bra012531	PF07819,PF02450,PF05057	PTHR11440	KOG2369			AT4G19860.1		alpha/beta-Hydrolases superfamily protein
Locus_8289	230	T	C	C	T	Bra012531	PF07819,PF02450,PF05057	PTHR11440	KOG2369			AT4G19860.1		alpha/beta-Hydrolases superfamily protein
Locus_8289	254	G	C	C	G	Bra012531	PF07819,PF02450,PF05057	PTHR11440	KOG2369			AT4G19860.1		alpha/beta-Hydrolases superfamily protein
Locus_8289	299	A	C	C	A	Bra012531	PF07819,PF02450,PF05057	PTHR11440	KOG2369			AT4G19860.1		alpha/beta-Hydrolases superfamily protein
Locus_8289	528	C	G	G	C	Bra012531	PF07819,PF02450,PF05057	PTHR11440	KOG2369			AT4G19860.1		alpha/beta-Hydrolases superfamily protein
Locus_8289	533	G	A	A	G	Bra012531	PF07819,PF02450,PF05057	PTHR11440	KOG2369			AT4G19860.1		alpha/beta-Hydrolases superfamily protein
Locus_8289	615	C	T	T	C	Bra012531	PF07819,PF02450,PF05057	PTHR11440	KOG2369			AT4G19860.1		alpha/beta-Hydrolases superfamily protein
Locus_8289	653	C	T	T	C	Bra012531	PF07819,PF02450,PF05057	PTHR11440	KOG2369			AT4G19860.1		alpha/beta-Hydrolases superfamily protein
Locus_8289	791	A	G	G	A	Bra012531	PF07819,PF02450,PF05057	PTHR11440	KOG2369			AT4G19860.1		alpha/beta-Hydrolases superfamily protein
Locus_8289	845	C	A	A	C	Bra012531	PF07819,PF02450,PF05057	PTHR11440	KOG2369			AT4G19860.1		alpha/beta-Hydrolases superfamily protein
Locus_8289	947	G	T	T	G	Bra012531	PF07819,PF02450,PF05057	PTHR11440	KOG2369			AT4G19860.1		alpha/beta-Hydrolases superfamily protein
Locus_8289	1542	T	G	G	T	Bra012531	PF07819,PF02450,PF05057	PTHR11440	KOG2369			AT4G19860.1		alpha/beta-Hydrolases superfamily protein
Locus_8289	1596	G	A	A	G	Bra012531	PF07819,PF02450,PF05057	PTHR11440	KOG2369			AT4G19860.1		alpha/beta-Hydrolases superfamily protein
Locus_8289	1682	G	T	T	G	Bra012531	PF07819,PF02450,PF05057	PTHR11440	KOG2369			AT4G19860.1		alpha/beta-Hydrolases superfamily protein
Locus_8289	1704	A	G	G	A	Bra012531	PF07819,PF02450,PF05057	PTHR11440	KOG2369			AT4G19860.1		alpha/beta-Hydrolases superfamily protein
Locus_8302	339	G	A	A	G	Bra040643	PF00403	PTHR22814	KOG1603			AT3G06130.1		Heavy metal transport/detoxification superfamily protein
Locus_8302	352	C	G	G	C	Bra040643	PF00403	PTHR22814	KOG1603			AT3G06130.1		Heavy metal transport/detoxification superfamily protein
Locus_8302	609	C	T	T	c	Bra040643	PF00403	PTHR22814	KOG1603			AT3G06130.1		Heavy metal transport/detoxification superfamily protein
Locus_8302	742	G	C	C	g	Bra040643	PF00403	PTHR22814	KOG1603			AT3G06130.1		Heavy metal transport/detoxification superfamily protein
Locus_8302	1189	T	T	T	C	Bra040643	PF00403	PTHR22814	KOG1603			AT3G06130.1		Heavy metal transport/detoxification superfamily protein
Locus_8302	1587	T	C	C	t	Bra040643	PF00403	PTHR22814	KOG1603			AT3G06130.1		Heavy metal transport/detoxification superfamily protein
Locus_8302	1671	C	T	T	C	Bra040643	PF00403	PTHR22814	KOG1603			AT3G06130.1		Heavy metal transport/detoxification superfamily protein
Locus_8302	2007	C	T	T	C	Bra040643	PF00403	PTHR22814	KOG1603			AT3G06130.1		Heavy metal transport/detoxification superfamily protein
Locus_8302	2091	A	G	G	A	Bra040643	PF00403	PTHR22814	KOG1603			AT3G06130.1		Heavy metal transport/detoxification superfamily protein
Locus_8302	2125	A	G	G	A	Bra040643	PF00403	PTHR22814	KOG1603			AT3G06130.1		Heavy metal transport/detoxification superfamily protein
Locus_8302	2157	G	T	T	G	Bra040643	PF00403	PTHR22814	KOG1603			AT3G06130.1		Heavy metal transport/detoxification superfamily protein
Locus_8302	2212	G	t	T	G	Bra040643	PF00403	PTHR22814	KOG1603			AT3G06130.1		Heavy metal transport/detoxification superfamily protein
Locus_8414	42	C	a	A	C	Bra005463	PF00293	PTHR12992	KOG3069			AT2G33980.1	atnudt22,NUDT22	nudix hydrolase homolog 22
Locus_8414	104	G	n	C	G	Bra005463	PF00293	PTHR12992	KOG3069			AT2G33980.1	atnudt22,NUDT22	nudix hydrolase homolog 22
Locus_8414	215	G	t	T	G	Bra005463	PF00293	PTHR12992	KOG3069			AT2G33980.1	atnudt22,NUDT22	nudix hydrolase homolog 22
Locus_8414	397	T	T	T	G	Bra005463	PF00293	PTHR12992	KOG3069			AT2G33980.1	atnudt22,NUDT22	nudix hydrolase homolog 22
Locus_8414	542	C	C	C	G	Bra005463	PF00293	PTHR12992	KOG3069			AT2G33980.1	atnudt22,NUDT22	nudix hydrolase homolog 22
Locus_8414	564	A	A	A	T	Bra005463	PF00293	PTHR12992	KOG3069			AT2G33980.1	atnudt22,NUDT22	nudix hydrolase homolog 22
Locus_8414	950	A	A	a	C	Bra005463	PF00293	PTHR12992	KOG3069			AT2G33980.1	atnudt22,NUDT22	nudix hydrolase homolog 22
Locus_8414	1199	T	c	C	T	Bra005463	PF00293	PTHR12992	KOG3069			AT2G33980.1	atnudt22,NUDT22	nudix hydrolase homolog 22
Locus_8414	1207	A	a	A	C	Bra005463	PF00293	PTHR12992	KOG3069			AT2G33980.1	atnudt22,NUDT22	nudix hydrolase homolog 22
Locus_8414	1349	T	T	T	A	Bra005463	PF00293	PTHR12992	KOG3069			AT2G33980.1	atnudt22,NUDT22	nudix hydrolase homolog 22
Locus_8414	1435	T	T	T	G	Bra005463	PF00293	PTHR12992	KOG3069			AT2G33980.1	atnudt22,NUDT22	nudix hydrolase homolog 22
Locus_8414	1557	T	T	T	A	Bra005463	PF00293	PTHR12992	KOG3069			AT2G33980.1	atnudt22,NUDT22	nudix hydrolase homolog 22
Locus_8414	1645	G	A	A	G	Bra005463	PF00293	PTHR12992	KOG3069			AT2G33980.1	atnudt22,NUDT22	nudix hydrolase homolog 22
Locus_8414	1667	T	G	G	T	Bra005463	PF00293	PTHR12992	KOG3069			AT2G33980.1	atnudt22,NUDT22	nudix hydrolase homolog 22
Locus_8414	1701	A	G	G	A	Bra005463	PF00293	PTHR12992	KOG3069			AT2G33980.1	atnudt22,NUDT22	nudix hydrolase homolog 22
Locus_8414	1834	T	T	T	C	Bra005463	PF00293	PTHR12992	KOG3069			AT2G33980.1	atnudt22,NUDT22	nudix hydrolase homolog 22
Locus_8414	1989	G	G	G	A	Bra005463	PF00293	PTHR12992	KOG3069			AT2G33980.1	atnudt22,NUDT22	nudix hydrolase homolog 22
Locus_8414	2145	T	T	T	C	Bra005463	PF00293	PTHR12992	KOG3069			AT2G33980.1	atnudt22,NUDT22	nudix hydrolase homolog 22
Locus_8414	2321	C	C	C	A	Bra005463	PF00293	PTHR12992	KOG3069			AT2G33980.1	atnudt22,NUDT22	nudix hydrolase homolog 22
Locus_8457	601	C	T	T	C	Bra036418	PF00106,PF08659	PTHR19410	KOG0725	1.1.1.100	K00059	AT3G03980.1		NAD(P)-binding Rossmann-fold superfamily protein
Locus_8457	637	T	C	C	T	Bra036418	PF00106,PF08659	PTHR19410	KOG0725	1.1.1.100	K00059	AT3G03980.1		NAD(P)-binding Rossmann-fold superfamily protein
Locus_8457	640	C	T	T	C	Bra036418	PF00106,PF08659	PTHR19410	KOG0725	1.1.1.100	K00059	AT3G03980.1		NAD(P)-binding Rossmann-fold superfamily protein
Locus_8689	223	T	A	A	T
Locus_8689	296	T	A	A	T
Locus_8689	463	A	G	G	A
Locus_8689	470	C	G	G	C
Locus_8689	698	T	T	T	C
Locus_8689	774	G	G	G	A
Locus_8689	1116	A	T	T	A
Locus_8689	1326	G	T	T	G
Locus_8768	446	C	C	C	T	AT3G50950.1	PF00931,PF00560	PTHR23155:SF21	KOG4658			AT3G50950.1		disease resistance protein RGA4, putative, expressed
Locus_8768	665	C	N	C	t	AT3G50950.1	PF00931,PF00560	PTHR23155:SF21	KOG4658			AT3G50950.1		disease resistance protein RGA4, putative, expressed
Locus_8768	735	G	G	G	T	AT3G50950.1	PF00931,PF00560	PTHR23155:SF21	KOG4658			AT3G50950.1		disease resistance protein RGA4, putative, expressed
Locus_8768	899	T	T	T	C	AT3G50950.1	PF00931,PF00560	PTHR23155:SF21	KOG4658			AT3G50950.1		disease resistance protein RGA4, putative, expressed
Locus_8768	992	T	C	C	T	AT3G50950.1	PF00931,PF00560	PTHR23155:SF21	KOG4658			AT3G50950.1		disease resistance protein RGA4, putative, expressed
Locus_8768	1020	A	g	G	A	AT3G50950.1	PF00931,PF00560	PTHR23155:SF21	KOG4658			AT3G50950.1		disease resistance protein RGA4, putative, expressed
Locus_8768	1037	C	A	A	C	AT3G50950.1	PF00931,PF00560	PTHR23155:SF21	KOG4658			AT3G50950.1		disease resistance protein RGA4, putative, expressed
Locus_8768	1304	C	T	T	C	AT3G50950.1	PF00931,PF00560	PTHR23155:SF21	KOG4658			AT3G50950.1		disease resistance protein RGA4, putative, expressed
Locus_8768	1342	A	G	G	A	AT3G50950.1	PF00931,PF00560	PTHR23155:SF21	KOG4658			AT3G50950.1		disease resistance protein RGA4, putative, expressed
Locus_8768	1382	C	A	A	C	AT3G50950.1	PF00931,PF00560	PTHR23155:SF21	KOG4658			AT3G50950.1		disease resistance protein RGA4, putative, expressed
Locus_8768	2289	T	C	C	T	AT3G50950.1	PF00931,PF00560	PTHR23155:SF21	KOG4658			AT3G50950.1		disease resistance protein RGA4, putative, expressed
Locus_8768	2291	G	A	A	G	AT3G50950.1	PF00931,PF00560	PTHR23155:SF21	KOG4658			AT3G50950.1		disease resistance protein RGA4, putative, expressed
Locus_8768	3168	C	C	C	G	AT3G50950.1	PF00931,PF00560	PTHR23155:SF21	KOG4658			AT3G50950.1		disease resistance protein RGA4, putative, expressed
Locus_8768	3237	A	T	T	A	AT3G50950.1	PF00931,PF00560	PTHR23155:SF21	KOG4658			AT3G50950.1		disease resistance protein RGA4, putative, expressed
Locus_8768	3384	T	C	C	T	AT3G50950.1	PF00931,PF00560	PTHR23155:SF21	KOG4658			AT3G50950.1		disease resistance protein RGA4, putative, expressed
Locus_8768	3393	A	G	G	A	AT3G50950.1	PF00931,PF00560	PTHR23155:SF21	KOG4658			AT3G50950.1		disease resistance protein RGA4, putative, expressed
Locus_8768	3396	G	A	A	G	AT3G50950.1	PF00931,PF00560	PTHR23155:SF21	KOG4658			AT3G50950.1		disease resistance protein RGA4, putative, expressed
Locus_8768	3586	C	G	G	C	AT3G50950.1	PF00931,PF00560	PTHR23155:SF21	KOG4658			AT3G50950.1		disease resistance protein RGA4, putative, expressed
Locus_8782	219	A	A	A	G	Bra000176
Locus_8785	103	A	G	G	A
Locus_8785	179	C	n	A	C
Locus_8785	233	G	C	C	G
Locus_8785	378	T	G	G	t
Locus_8799	1156	G	A	A	G	Bra031048	PF05633	PTHR21599:SF4				AT1G18740.1		Protein of unknown function (DUF793)
Locus_8799	1204	C	A	A	C	Bra031048	PF05633	PTHR21599:SF4				AT1G18740.1		Protein of unknown function (DUF793)
Locus_8799	1205	T	G	G	T	Bra031048	PF05633	PTHR21599:SF4				AT1G18740.1		Protein of unknown function (DUF793)
Locus_8799	1334	T	T	T	C	Bra031048	PF05633	PTHR21599:SF4				AT1G18740.1		Protein of unknown function (DUF793)
Locus_8799	1501	A	A	A	T	Bra031048	PF05633	PTHR21599:SF4				AT1G18740.1		Protein of unknown function (DUF793)
Locus_8851	518	C	T	T	C	Bra026386	PF11707		KOG1791			AT4G27010.1
Locus_8851	537	G	T	T	G	Bra026386	PF11707		KOG1791			AT4G27010.1
Locus_8851	578	A	G	G	A	Bra026386	PF11707		KOG1791			AT4G27010.1
Locus_8851	734	T	t	T	G	Bra026386	PF11707		KOG1791			AT4G27010.1
Locus_8851	857	C	A	A	C	Bra026386	PF11707		KOG1791			AT4G27010.1
Locus_8851	998	T	T	T	C	Bra026386	PF11707		KOG1791			AT4G27010.1
Locus_8851	1081	A	A	A	T	Bra026386	PF11707		KOG1791			AT4G27010.1
Locus_8851	1113	G	G	G	A	Bra026386	PF11707		KOG1791			AT4G27010.1
Locus_8851	1137	T	t	T	C	Bra026386	PF11707		KOG1791			AT4G27010.1
Locus_8851	1156	C	c	C	T	Bra026386	PF11707		KOG1791			AT4G27010.1
Locus_8851	1277	A	A	A	C	Bra026386	PF11707		KOG1791			AT4G27010.1
Locus_8851	1738	C	A	A	C	Bra026386	PF11707		KOG1791			AT4G27010.1
Locus_8851	1814	T	T	T	C	Bra026386	PF11707		KOG1791			AT4G27010.1
Locus_8851	1886	A	t	T	A	Bra026386	PF11707		KOG1791			AT4G27010.1
Locus_8851	2001	A	a	a	T	Bra026386	PF11707		KOG1791			AT4G27010.1
Locus_8851	2136	A	A	A	G	Bra026386	PF11707		KOG1791			AT4G27010.1
Locus_8851	2286	A	A	A	C	Bra026386	PF11707		KOG1791			AT4G27010.1
Locus_8851	2300	C	C	c	T	Bra026386	PF11707		KOG1791			AT4G27010.1
Locus_8851	2362	C	G	G	C	Bra026386	PF11707		KOG1791			AT4G27010.1
Locus_8851	2397	G	A	A	G	Bra026386	PF11707		KOG1791			AT4G27010.1
Locus_8851	2694	C	C	C	T	Bra026386	PF11707		KOG1791			AT4G27010.1
Locus_8851	2872	T	t	T	C	Bra026386	PF11707		KOG1791			AT4G27010.1
Locus_8851	2984	T	C	C	T	Bra026386	PF11707		KOG1791			AT4G27010.1
Locus_8851	2986	A	C	C	A	Bra026386	PF11707		KOG1791			AT4G27010.1
Locus_8851	3012	A	G	G	A	Bra026386	PF11707		KOG1791			AT4G27010.1
Locus_8851	3130	T	t	t	A	Bra026386	PF11707		KOG1791			AT4G27010.1
Locus_8851	3159	T	t	t	C	Bra026386	PF11707		KOG1791			AT4G27010.1
Locus_8851	3420	C	C	C	A	Bra026386	PF11707		KOG1791			AT4G27010.1
Locus_8851	3540	T	T	T	C	Bra026386	PF11707		KOG1791			AT4G27010.1
Locus_8851	3558	T	T	T	G	Bra026386	PF11707		KOG1791			AT4G27010.1
Locus_8851	3655	C	c	C	G	Bra026386	PF11707		KOG1791			AT4G27010.1
Locus_8851	3812	G	G	G	C	Bra026386	PF11707		KOG1791			AT4G27010.1
Locus_8851	4031	C	C	C	A	Bra026386	PF11707		KOG1791			AT4G27010.1
Locus_8851	4048	T	T	T	A	Bra026386	PF11707		KOG1791			AT4G27010.1
Locus_8851	4248	G	G	G	C	Bra026386	PF11707		KOG1791			AT4G27010.1
Locus_8851	4286	A	A	a	C	Bra026386	PF11707		KOG1791			AT4G27010.1
Locus_8851	4414	A	G	G	A	Bra026386	PF11707		KOG1791			AT4G27010.1
Locus_8851	4426	A	g	G	A	Bra026386	PF11707		KOG1791			AT4G27010.1
Locus_8851	4433	G	t	T	G	Bra026386	PF11707		KOG1791			AT4G27010.1
Locus_8851	4489	A	G	g	A	Bra026386	PF11707		KOG1791			AT4G27010.1
Locus_8851	4525	G	C	c	G	Bra026386	PF11707		KOG1791			AT4G27010.1
Locus_8851	4944	C	n	T	C	Bra026386	PF11707		KOG1791			AT4G27010.1
Locus_8851	4960	C	g	G	C	Bra026386	PF11707		KOG1791			AT4G27010.1
Locus_8851	5031	T	t	T	C	Bra026386	PF11707		KOG1791			AT4G27010.1
Locus_8851	5038	C	c	C	A	Bra026386	PF11707		KOG1791			AT4G27010.1
Locus_8851	5121	T	g	G	T	Bra026386	PF11707		KOG1791			AT4G27010.1
Locus_8851	5367	C	C	C	T	Bra026386	PF11707		KOG1791			AT4G27010.1
Locus_8851	5369	G	G	G	C	Bra026386	PF11707		KOG1791			AT4G27010.1
Locus_8851	5510	C	C	C	T	Bra026386	PF11707		KOG1791			AT4G27010.1
Locus_8851	5516	T	T	T	A	Bra026386	PF11707		KOG1791			AT4G27010.1
Locus_8851	5678	A	n	G	A	Bra026386	PF11707		KOG1791			AT4G27010.1
Locus_8851	5726	T	C	C	T	Bra026386	PF11707		KOG1791			AT4G27010.1
Locus_8851	5748	C	T	T	C	Bra026386	PF11707		KOG1791			AT4G27010.1
Locus_8851	5826	C	C	C	T	Bra026386	PF11707		KOG1791			AT4G27010.1
Locus_8851	5833	A	A	a	G	Bra026386	PF11707		KOG1791			AT4G27010.1
Locus_8851	5850	A	A	a	T	Bra026386	PF11707		KOG1791			AT4G27010.1
Locus_8851	5898	T	T	t	C	Bra026386	PF11707		KOG1791			AT4G27010.1
Locus_8851	5907	A	A	a	G	Bra026386	PF11707		KOG1791			AT4G27010.1
Locus_8851	5920	C	C	C	T	Bra026386	PF11707		KOG1791			AT4G27010.1
Locus_8851	5965	A	n	A	C	Bra026386	PF11707		KOG1791			AT4G27010.1
Locus_8851	6249	T	T	T	C	Bra026386	PF11707		KOG1791			AT4G27010.1
Locus_8851	6318	A	A	a	G	Bra026386	PF11707		KOG1791			AT4G27010.1
Locus_8851	6721	C	c	c	T	Bra026386	PF11707		KOG1791			AT4G27010.1
Locus_8851	6814	C	c	c	A	Bra026386	PF11707		KOG1791			AT4G27010.1
Locus_8851	6953	T	T	T	C	Bra026386	PF11707		KOG1791			AT4G27010.1
Locus_8851	7185	G	G	G	A	Bra026386	PF11707		KOG1791			AT4G27010.1
Locus_8851	7273	T	T	T	C	Bra026386	PF11707		KOG1791			AT4G27010.1
Locus_8889	2066	G	G	G	C	Bra008245	PF00112	PTHR12758:SF2				AT3G19515.2
Locus_8889	2086	G	G	G	A	Bra008245	PF00112	PTHR12758:SF2				AT3G19515.2
Locus_8889	2103	C	C	C	A	Bra008245	PF00112	PTHR12758:SF2				AT3G19515.2
Locus_8889	2107	T	T	T	C	Bra008245	PF00112	PTHR12758:SF2				AT3G19515.2
Locus_8889	2178	A	G	G	A	Bra008245	PF00112	PTHR12758:SF2				AT3G19515.2
Locus_8889	2188	C	T	T	C	Bra008245	PF00112	PTHR12758:SF2				AT3G19515.2
Locus_8889	2253	G	G	G	C	Bra008245	PF00112	PTHR12758:SF2				AT3G19515.2
Locus_8889	2256	T	T	T	G	Bra008245	PF00112	PTHR12758:SF2				AT3G19515.2
Locus_8889	2283	C	C	C	T	Bra008245	PF00112	PTHR12758:SF2				AT3G19515.2
Locus_8889	2372	C	C	C	A	Bra008245	PF00112	PTHR12758:SF2				AT3G19515.2
Locus_8960	497	T	T	T	G	Bra001563	PF00067	PTHR19383	KOG0157			AT3G14690.1	CYP72A15	cytochrome P450, family 72, subfamily A, polypeptide 15
Locus_8960	719	A	A	A	C	Bra001563	PF00067	PTHR19383	KOG0157			AT3G14690.1	CYP72A15	cytochrome P450, family 72, subfamily A, polypeptide 15
Locus_8960	723	C	C	C	G	Bra001563	PF00067	PTHR19383	KOG0157			AT3G14690.1	CYP72A15	cytochrome P450, family 72, subfamily A, polypeptide 15
Locus_8960	725	T	T	T	G	Bra001563	PF00067	PTHR19383	KOG0157			AT3G14690.1	CYP72A15	cytochrome P450, family 72, subfamily A, polypeptide 15
Locus_8960	820	T	T	t	C	Bra001563	PF00067	PTHR19383	KOG0157			AT3G14690.1	CYP72A15	cytochrome P450, family 72, subfamily A, polypeptide 15
Locus_8960	1026	T	T	t	C	Bra001563	PF00067	PTHR19383	KOG0157			AT3G14690.1	CYP72A15	cytochrome P450, family 72, subfamily A, polypeptide 15
Locus_8960	1123	C	C	c	T	Bra001563	PF00067	PTHR19383	KOG0157			AT3G14690.1	CYP72A15	cytochrome P450, family 72, subfamily A, polypeptide 15
Locus_8960	1124	G	A	a	G	Bra001563	PF00067	PTHR19383	KOG0157			AT3G14690.1	CYP72A15	cytochrome P450, family 72, subfamily A, polypeptide 15
Locus_8960	1189	T	T	T	A	Bra001563	PF00067	PTHR19383	KOG0157			AT3G14690.1	CYP72A15	cytochrome P450, family 72, subfamily A, polypeptide 15
Locus_8960	1194	C	C	C	A	Bra001563	PF00067	PTHR19383	KOG0157			AT3G14690.1	CYP72A15	cytochrome P450, family 72, subfamily A, polypeptide 15
Locus_8960	1251	A	A	a	T	Bra001563	PF00067	PTHR19383	KOG0157			AT3G14690.1	CYP72A15	cytochrome P450, family 72, subfamily A, polypeptide 15
Locus_8960	1274	G	G	g	T	Bra001563	PF00067	PTHR19383	KOG0157			AT3G14690.1	CYP72A15	cytochrome P450, family 72, subfamily A, polypeptide 15
Locus_9006	279	T	C	C	T	Bra036172		PTHR13683	KOG1339			AT5G48430.1		Eukaryotic aspartyl protease family protein
Locus_9006	294	A	C	C	A	Bra036172		PTHR13683	KOG1339			AT5G48430.1		Eukaryotic aspartyl protease family protein
Locus_9006	651	G	A	A	G	Bra036172		PTHR13683	KOG1339			AT5G48430.1		Eukaryotic aspartyl protease family protein
Locus_9006	907	G	A	A	G	Bra036172		PTHR13683	KOG1339			AT5G48430.1		Eukaryotic aspartyl protease family protein
Locus_9018	413	G	A	A	G	AT1G16460.1	PF00581	PTHR11364	KOG1529	2.8.1.1,2.8.1.2	K01011	AT1G16460.1		rhodanese-like domain containing protein, putative, expressed
Locus_9018	580	C	A	A	C	AT1G16460.1	PF00581	PTHR11364	KOG1529	2.8.1.1,2.8.1.2	K01011	AT1G16460.1		rhodanese-like domain containing protein, putative, expressed
Locus_9018	625	A	T	T	A	AT1G16460.1	PF00581	PTHR11364	KOG1529	2.8.1.1,2.8.1.2	K01011	AT1G16460.1		rhodanese-like domain containing protein, putative, expressed
Locus_9018	673	C	A	A	C	AT1G16460.1	PF00581	PTHR11364	KOG1529	2.8.1.1,2.8.1.2	K01011	AT1G16460.1		rhodanese-like domain containing protein, putative, expressed
Locus_9018	822	C	T	T	C	AT1G16460.1	PF00581	PTHR11364	KOG1529	2.8.1.1,2.8.1.2	K01011	AT1G16460.1		rhodanese-like domain containing protein, putative, expressed
Locus_9100	594	G	G	G	C	AT1G09000.1	PF00069,PF07714	PTHR22986	KOG0198			AT1G09000.1		STE_MEKK_ste11_MAP3K.2 - STE kinases include homologs to sterile 7, sterile 11 and sterile 20 from yeast, expressed
Locus_9100	699	C	C	C	T	AT1G09000.1	PF00069,PF07714	PTHR22986	KOG0198			AT1G09000.1		STE_MEKK_ste11_MAP3K.2 - STE kinases include homologs to sterile 7, sterile 11 and sterile 20 from yeast, expressed
Locus_9100	712	C	C	C	T	AT1G09000.1	PF00069,PF07714	PTHR22986	KOG0198			AT1G09000.1		STE_MEKK_ste11_MAP3K.2 - STE kinases include homologs to sterile 7, sterile 11 and sterile 20 from yeast, expressed
Locus_9100	899	T	T	T	A	AT1G09000.1	PF00069,PF07714	PTHR22986	KOG0198			AT1G09000.1		STE_MEKK_ste11_MAP3K.2 - STE kinases include homologs to sterile 7, sterile 11 and sterile 20 from yeast, expressed
Locus_9100	1233	A	A	A	G	AT1G09000.1	PF00069,PF07714	PTHR22986	KOG0198			AT1G09000.1		STE_MEKK_ste11_MAP3K.2 - STE kinases include homologs to sterile 7, sterile 11 and sterile 20 from yeast, expressed
Locus_9100	1255	C	C	C	T	AT1G09000.1	PF00069,PF07714	PTHR22986	KOG0198			AT1G09000.1		STE_MEKK_ste11_MAP3K.2 - STE kinases include homologs to sterile 7, sterile 11 and sterile 20 from yeast, expressed
Locus_9100	1259	T	T	T	C	AT1G09000.1	PF00069,PF07714	PTHR22986	KOG0198			AT1G09000.1		STE_MEKK_ste11_MAP3K.2 - STE kinases include homologs to sterile 7, sterile 11 and sterile 20 from yeast, expressed
Locus_9100	1427	C	C	C	T	AT1G09000.1	PF00069,PF07714	PTHR22986	KOG0198			AT1G09000.1		STE_MEKK_ste11_MAP3K.2 - STE kinases include homologs to sterile 7, sterile 11 and sterile 20 from yeast, expressed
Locus_9138	739	C	C	C	T	AT5G65690.1	PF01293			4.1.1.49	K01610	AT5G65690.1		phosphoenolpyruvate carboxykinase, putative, expressed
Locus_9138	1519	G	T	T	G	AT5G65690.1	PF01293			4.1.1.49	K01610	AT5G65690.1		phosphoenolpyruvate carboxykinase, putative, expressed
Locus_9138	1723	G	A	A	G	AT5G65690.1	PF01293			4.1.1.49	K01610	AT5G65690.1		phosphoenolpyruvate carboxykinase, putative, expressed
Locus_9161	138	T	G	G	T	Bra040208	PF00931,PF01637,PF04665	PTHR23155	KOG4658			AT5G44510.1	TAO1	target of AVRB operation1
Locus_9161	444	T	A	A	T	Bra040208	PF00931,PF01637,PF04665	PTHR23155	KOG4658			AT5G44510.1	TAO1	target of AVRB operation1
Locus_9161	558	G	A	A	G	Bra040208	PF00931,PF01637,PF04665	PTHR23155	KOG4658			AT5G44510.1	TAO1	target of AVRB operation1
Locus_9161	593	G	R	A	G	Bra040208	PF00931,PF01637,PF04665	PTHR23155	KOG4658			AT5G44510.1	TAO1	target of AVRB operation1
Locus_9161	657	G	R	G	A	Bra040208	PF00931,PF01637,PF04665	PTHR23155	KOG4658			AT5G44510.1	TAO1	target of AVRB operation1
Locus_9161	2009	G	a	A	G	Bra040208	PF00931,PF01637,PF04665	PTHR23155	KOG4658			AT5G44510.1	TAO1	target of AVRB operation1
Locus_9164	2021	T	C	C	T	Bra000749	PF00447	PTHR10015	KOG0627			AT4G11660.1	AT-HSFB2B,HSFB2B	winged-helix DNA-binding transcription factor family protein
Locus_9164	2096	T	A	A	T	Bra000749	PF00447	PTHR10015	KOG0627			AT4G11660.1	AT-HSFB2B,HSFB2B	winged-helix DNA-binding transcription factor family protein
Locus_9164	2285	A	G	G	A	Bra000749	PF00447	PTHR10015	KOG0627			AT4G11660.1	AT-HSFB2B,HSFB2B	winged-helix DNA-binding transcription factor family protein
Locus_9164	2303	C	G	G	C	Bra000749	PF00447	PTHR10015	KOG0627			AT4G11660.1	AT-HSFB2B,HSFB2B	winged-helix DNA-binding transcription factor family protein
Locus_9164	2379	A	T	T	A	Bra000749	PF00447	PTHR10015	KOG0627			AT4G11660.1	AT-HSFB2B,HSFB2B	winged-helix DNA-binding transcription factor family protein
Locus_9164	2441	T	C	C	T	Bra000749	PF00447	PTHR10015	KOG0627			AT4G11660.1	AT-HSFB2B,HSFB2B	winged-helix DNA-binding transcription factor family protein
Locus_9164	2443	G	A	A	G	Bra000749	PF00447	PTHR10015	KOG0627			AT4G11660.1	AT-HSFB2B,HSFB2B	winged-helix DNA-binding transcription factor family protein
Locus_9164	2480	T	C	C	T	Bra000749	PF00447	PTHR10015	KOG0627			AT4G11660.1	AT-HSFB2B,HSFB2B	winged-helix DNA-binding transcription factor family protein
Locus_9164	2514	A	G	G	A	Bra000749	PF00447	PTHR10015	KOG0627			AT4G11660.1	AT-HSFB2B,HSFB2B	winged-helix DNA-binding transcription factor family protein
Locus_9164	2714	G	G	G	A	Bra000749	PF00447	PTHR10015	KOG0627			AT4G11660.1	AT-HSFB2B,HSFB2B	winged-helix DNA-binding transcription factor family protein
Locus_9164	2740	C	C	C	T	Bra000749	PF00447	PTHR10015	KOG0627			AT4G11660.1	AT-HSFB2B,HSFB2B	winged-helix DNA-binding transcription factor family protein
Locus_9164	2840	G	T	T	G	Bra000749	PF00447	PTHR10015	KOG0627			AT4G11660.1	AT-HSFB2B,HSFB2B	winged-helix DNA-binding transcription factor family protein
Locus_9164	3066	G	A	A	G	Bra000749	PF00447	PTHR10015	KOG0627			AT4G11660.1	AT-HSFB2B,HSFB2B	winged-helix DNA-binding transcription factor family protein
Locus_9225	135	C	T	T	C	cassava4.1_004546m	PF07227,PF00628	PTHR21736				AT5G48160.1	OBE2	Protein of unknown function (DUF1423)
Locus_9225	146	C	T	T	C	cassava4.1_004546m	PF07227,PF00628	PTHR21736				AT5G48160.1	OBE2	Protein of unknown function (DUF1423)
Locus_9225	248	C	T	T	C	cassava4.1_004546m	PF07227,PF00628	PTHR21736				AT5G48160.1	OBE2	Protein of unknown function (DUF1423)
Locus_9225	328	A	G	G	A	cassava4.1_004546m	PF07227,PF00628	PTHR21736				AT5G48160.1	OBE2	Protein of unknown function (DUF1423)
Locus_9225	333	T	C	C	T	cassava4.1_004546m	PF07227,PF00628	PTHR21736				AT5G48160.1	OBE2	Protein of unknown function (DUF1423)
Locus_9225	596	G	A	A	G	cassava4.1_004546m	PF07227,PF00628	PTHR21736				AT5G48160.1	OBE2	Protein of unknown function (DUF1423)
Locus_9225	636	T	C	C	T	cassava4.1_004546m	PF07227,PF00628	PTHR21736				AT5G48160.1	OBE2	Protein of unknown function (DUF1423)
Locus_9225	737	G	A	A	G	cassava4.1_004546m	PF07227,PF00628	PTHR21736				AT5G48160.1	OBE2	Protein of unknown function (DUF1423)
Locus_9225	758	G	C	C	G	cassava4.1_004546m	PF07227,PF00628	PTHR21736				AT5G48160.1	OBE2	Protein of unknown function (DUF1423)
Locus_9225	952	T	C	C	T	cassava4.1_004546m	PF07227,PF00628	PTHR21736				AT5G48160.1	OBE2	Protein of unknown function (DUF1423)
Locus_9225	983	A	T	T	A	cassava4.1_004546m	PF07227,PF00628	PTHR21736				AT5G48160.1	OBE2	Protein of unknown function (DUF1423)
Locus_9225	1143	G	A	A	G	cassava4.1_004546m	PF07227,PF00628	PTHR21736				AT5G48160.1	OBE2	Protein of unknown function (DUF1423)
Locus_9225	1186	G	C	C	G	cassava4.1_004546m	PF07227,PF00628	PTHR21736				AT5G48160.1	OBE2	Protein of unknown function (DUF1423)
Locus_9225	1419	T	A	A	t	cassava4.1_004546m	PF07227,PF00628	PTHR21736				AT5G48160.1	OBE2	Protein of unknown function (DUF1423)
Locus_9225	1447	C	T	T	C	cassava4.1_004546m	PF07227,PF00628	PTHR21736				AT5G48160.1	OBE2	Protein of unknown function (DUF1423)
Locus_9225	1621	A	T	T	A	cassava4.1_004546m	PF07227,PF00628	PTHR21736				AT5G48160.1	OBE2	Protein of unknown function (DUF1423)
Locus_9225	1637	A	G	G	A	cassava4.1_004546m	PF07227,PF00628	PTHR21736				AT5G48160.1	OBE2	Protein of unknown function (DUF1423)
Locus_9225	1761	T	T	T	A	cassava4.1_004546m	PF07227,PF00628	PTHR21736				AT5G48160.1	OBE2	Protein of unknown function (DUF1423)
Locus_9439	503	A	C	C	A	Bra021883						AT2G33850.1
Locus_9439	508	C	T	T	C	Bra021883						AT2G33850.1
Locus_9439	698	C	A	A	C	Bra021883						AT2G33850.1
Locus_9439	704	C	A	A	C	Bra021883						AT2G33850.1
Locus_9439	723	G	A	A	G	Bra021883						AT2G33850.1
Locus_9439	731	T	C	C	T	Bra021883						AT2G33850.1
Locus_9439	737	A	G	G	A	Bra021883						AT2G33850.1
Locus_9439	743	G	T	T	G	Bra021883						AT2G33850.1
Locus_9439	756	C	T	T	C	Bra021883						AT2G33850.1
Locus_9439	869	A	G	G	A	Bra021883						AT2G33850.1
Locus_9449	104	T	C	C	T	Bra026417	PF00069,PF07714	PTHR22985	KOG0610			AT4G26610.1	AGC1-2,D6PKL1	D6 protein kinase like 1
Locus_9449	120	T	A	A	T	Bra026417	PF00069,PF07714	PTHR22985	KOG0610			AT4G26610.1	AGC1-2,D6PKL1	D6 protein kinase like 1
Locus_9449	142	G	C	C	G	Bra026417	PF00069,PF07714	PTHR22985	KOG0610			AT4G26610.1	AGC1-2,D6PKL1	D6 protein kinase like 1
Locus_9449	582	C	C	C	A	Bra026417	PF00069,PF07714	PTHR22985	KOG0610			AT4G26610.1	AGC1-2,D6PKL1	D6 protein kinase like 1
Locus_9449	636	C	C	C	T	Bra026417	PF00069,PF07714	PTHR22985	KOG0610			AT4G26610.1	AGC1-2,D6PKL1	D6 protein kinase like 1
Locus_9449	720	C	T	T	C	Bra026417	PF00069,PF07714	PTHR22985	KOG0610			AT4G26610.1	AGC1-2,D6PKL1	D6 protein kinase like 1
Locus_9449	738	G	A	A	G	Bra026417	PF00069,PF07714	PTHR22985	KOG0610			AT4G26610.1	AGC1-2,D6PKL1	D6 protein kinase like 1
Locus_9449	1578	C	C	C	A	Bra026417	PF00069,PF07714	PTHR22985	KOG0610			AT4G26610.1	AGC1-2,D6PKL1	D6 protein kinase like 1
Locus_9449	1704	G	C	C	G	Bra026417	PF00069,PF07714	PTHR22985	KOG0610			AT4G26610.1	AGC1-2,D6PKL1	D6 protein kinase like 1
Locus_9449	1807	G	C	C	G	Bra026417	PF00069,PF07714	PTHR22985	KOG0610			AT4G26610.1	AGC1-2,D6PKL1	D6 protein kinase like 1
Locus_9449	1886	T	T	T	C	Bra026417	PF00069,PF07714	PTHR22985	KOG0610			AT4G26610.1	AGC1-2,D6PKL1	D6 protein kinase like 1
Locus_9449	2047	G	G	g	A	Bra026417	PF00069,PF07714	PTHR22985	KOG0610			AT4G26610.1	AGC1-2,D6PKL1	D6 protein kinase like 1
Locus_9456	132	T	W	T	A	Bra028190
Locus_9456	262	T	T	T	C	Bra028190
Locus_9456	264	C	C	C	A	Bra028190
Locus_9456	303	C	M	C	A	Bra028190
Locus_9456	332	A	R	A	G	Bra028190
Locus_9456	338	A	R	A	G	Bra028190
Locus_9456	850	C	G	G	G	Bra028190
Locus_9456	1166	G	T	T	T	Bra028190
Locus_9456	1169	A	G	G	G	Bra028190
Locus_9456	1176	T	C	C	C	Bra028190
Locus_9456	1319	T	G	G	T	Bra028190
Locus_9456	1592	C	C	C	G	Bra028190
Locus_9456	2193	T	G	G	G	Bra028190
Locus_9456	3042	C	A	A	C	Bra028190
Locus_9456	3134	C	C	C	T	Bra028190
Locus_9504	104	G	C	C	g	AT2G40890.1	PF00067	PTHR19383	KOG0156	1.14.13.-	K09754	AT2G40890.1		cytochrome P450, putative, expressed
Locus_9504	135	C	A	A	C	AT2G40890.1	PF00067	PTHR19383	KOG0156	1.14.13.-	K09754	AT2G40890.1		cytochrome P450, putative, expressed
Locus_9504	137	T	A	A	T	AT2G40890.1	PF00067	PTHR19383	KOG0156	1.14.13.-	K09754	AT2G40890.1		cytochrome P450, putative, expressed
Locus_9504	194	C	T	T	C	AT2G40890.1	PF00067	PTHR19383	KOG0156	1.14.13.-	K09754	AT2G40890.1		cytochrome P450, putative, expressed
Locus_9504	197	A	G	G	A	AT2G40890.1	PF00067	PTHR19383	KOG0156	1.14.13.-	K09754	AT2G40890.1		cytochrome P450, putative, expressed
Locus_9504	311	C	T	T	c	AT2G40890.1	PF00067	PTHR19383	KOG0156	1.14.13.-	K09754	AT2G40890.1		cytochrome P450, putative, expressed
Locus_9504	377	T	C	C	t	AT2G40890.1	PF00067	PTHR19383	KOG0156	1.14.13.-	K09754	AT2G40890.1		cytochrome P450, putative, expressed
Locus_9504	384	A	C	C	a	AT2G40890.1	PF00067	PTHR19383	KOG0156	1.14.13.-	K09754	AT2G40890.1		cytochrome P450, putative, expressed
Locus_9504	395	C	T	T	c	AT2G40890.1	PF00067	PTHR19383	KOG0156	1.14.13.-	K09754	AT2G40890.1		cytochrome P450, putative, expressed
Locus_9504	404	A	G	G	a	AT2G40890.1	PF00067	PTHR19383	KOG0156	1.14.13.-	K09754	AT2G40890.1		cytochrome P450, putative, expressed
Locus_9504	494	T	C	C	T	AT2G40890.1	PF00067	PTHR19383	KOG0156	1.14.13.-	K09754	AT2G40890.1		cytochrome P450, putative, expressed
Locus_9504	515	A	G	G	A	AT2G40890.1	PF00067	PTHR19383	KOG0156	1.14.13.-	K09754	AT2G40890.1		cytochrome P450, putative, expressed
Locus_9504	599	A	G	G	A	AT2G40890.1	PF00067	PTHR19383	KOG0156	1.14.13.-	K09754	AT2G40890.1		cytochrome P450, putative, expressed
Locus_9504	832	T	G	G	t	AT2G40890.1	PF00067	PTHR19383	KOG0156	1.14.13.-	K09754	AT2G40890.1		cytochrome P450, putative, expressed
Locus_9504	834	A	G	G	a	AT2G40890.1	PF00067	PTHR19383	KOG0156	1.14.13.-	K09754	AT2G40890.1		cytochrome P450, putative, expressed
Locus_9504	854	A	G	G	a	AT2G40890.1	PF00067	PTHR19383	KOG0156	1.14.13.-	K09754	AT2G40890.1		cytochrome P450, putative, expressed
Locus_9504	901	A	G	G	a	AT2G40890.1	PF00067	PTHR19383	KOG0156	1.14.13.-	K09754	AT2G40890.1		cytochrome P450, putative, expressed
Locus_9504	905	C	G	G	c	AT2G40890.1	PF00067	PTHR19383	KOG0156	1.14.13.-	K09754	AT2G40890.1		cytochrome P450, putative, expressed
Locus_9504	1100	T	G	G	t	AT2G40890.1	PF00067	PTHR19383	KOG0156	1.14.13.-	K09754	AT2G40890.1		cytochrome P450, putative, expressed
Locus_9504	1101	A	G	G	a	AT2G40890.1	PF00067	PTHR19383	KOG0156	1.14.13.-	K09754	AT2G40890.1		cytochrome P450, putative, expressed
Locus_9504	1141	G	A	A	g	AT2G40890.1	PF00067	PTHR19383	KOG0156	1.14.13.-	K09754	AT2G40890.1		cytochrome P450, putative, expressed
Locus_9504	1154	G	A	A	g	AT2G40890.1	PF00067	PTHR19383	KOG0156	1.14.13.-	K09754	AT2G40890.1		cytochrome P450, putative, expressed
Locus_9504	1305	A	G	G	a	AT2G40890.1	PF00067	PTHR19383	KOG0156	1.14.13.-	K09754	AT2G40890.1		cytochrome P450, putative, expressed
Locus_9504	1310	G	A	A	g	AT2G40890.1	PF00067	PTHR19383	KOG0156	1.14.13.-	K09754	AT2G40890.1		cytochrome P450, putative, expressed
Locus_9504	1318	G	A	A	g	AT2G40890.1	PF00067	PTHR19383	KOG0156	1.14.13.-	K09754	AT2G40890.1		cytochrome P450, putative, expressed
Locus_9504	1352	G	A	A	G	AT2G40890.1	PF00067	PTHR19383	KOG0156	1.14.13.-	K09754	AT2G40890.1		cytochrome P450, putative, expressed
Locus_9504	1410	A	C	C	A	AT2G40890.1	PF00067	PTHR19383	KOG0156	1.14.13.-	K09754	AT2G40890.1		cytochrome P450, putative, expressed
Locus_9504	1415	C	T	T	c	AT2G40890.1	PF00067	PTHR19383	KOG0156	1.14.13.-	K09754	AT2G40890.1		cytochrome P450, putative, expressed
Locus_9504	1448	G	T	T	g	AT2G40890.1	PF00067	PTHR19383	KOG0156	1.14.13.-	K09754	AT2G40890.1		cytochrome P450, putative, expressed
Locus_9504	1451	G	T	T	g	AT2G40890.1	PF00067	PTHR19383	KOG0156	1.14.13.-	K09754	AT2G40890.1		cytochrome P450, putative, expressed
Locus_9504	1901	C	T	t	T	AT2G40890.1	PF00067	PTHR19383	KOG0156	1.14.13.-	K09754	AT2G40890.1		cytochrome P450, putative, expressed
Locus_9504	1917	C	A	a	A	AT2G40890.1	PF00067	PTHR19383	KOG0156	1.14.13.-	K09754	AT2G40890.1		cytochrome P450, putative, expressed
Locus_9504	2082	C	G	G	G	AT2G40890.1	PF00067	PTHR19383	KOG0156	1.14.13.-	K09754	AT2G40890.1		cytochrome P450, putative, expressed
Locus_9504	2306	G	C	c	c	AT2G40890.1	PF00067	PTHR19383	KOG0156	1.14.13.-	K09754	AT2G40890.1		cytochrome P450, putative, expressed
Locus_9504	2308	A	T	t	t	AT2G40890.1	PF00067	PTHR19383	KOG0156	1.14.13.-	K09754	AT2G40890.1		cytochrome P450, putative, expressed
Locus_9504	2402	A	G	G	G	AT2G40890.1	PF00067	PTHR19383	KOG0156	1.14.13.-	K09754	AT2G40890.1		cytochrome P450, putative, expressed
Locus_9512	81	A	A	A	C	Bra015827	PF00759	PTHR22298				AT1G75680.1	AtGH9B7,GH9B7	glycosyl hydrolase 9B7
Locus_9512	984	T	T	T	C	Bra015827	PF00759	PTHR22298				AT1G75680.1	AtGH9B7,GH9B7	glycosyl hydrolase 9B7
Locus_9512	1176	T	C	C	T	Bra015827	PF00759	PTHR22298				AT1G75680.1	AtGH9B7,GH9B7	glycosyl hydrolase 9B7
Locus_9512	1202	C	A	A	C	Bra015827	PF00759	PTHR22298				AT1G75680.1	AtGH9B7,GH9B7	glycosyl hydrolase 9B7
Locus_9512	1584	G	A	A	G	Bra015827	PF00759	PTHR22298				AT1G75680.1	AtGH9B7,GH9B7	glycosyl hydrolase 9B7
Locus_9512	1659	G	T	T	G	Bra015827	PF00759	PTHR22298				AT1G75680.1	AtGH9B7,GH9B7	glycosyl hydrolase 9B7
Locus_9512	1724	C	T	T	c	Bra015827	PF00759	PTHR22298				AT1G75680.1	AtGH9B7,GH9B7	glycosyl hydrolase 9B7
Locus_9512	1796	G	A	A	G	Bra015827	PF00759	PTHR22298				AT1G75680.1	AtGH9B7,GH9B7	glycosyl hydrolase 9B7
Locus_9517	302	T	C	C	T	AT4G30440.1	PF01370	PTHR10366	KOG1371	5.1.3.6	K08679	AT4G30440.1		UDP-glucuronate 4-epimerase, putative, expressed
Locus_9517	456	A	C	C	a	AT4G30440.1	PF01370	PTHR10366	KOG1371	5.1.3.6	K08679	AT4G30440.1		UDP-glucuronate 4-epimerase, putative, expressed
Locus_9517	458	G	T	T	g	AT4G30440.1	PF01370	PTHR10366	KOG1371	5.1.3.6	K08679	AT4G30440.1		UDP-glucuronate 4-epimerase, putative, expressed
Locus_9569	547	T	A	A	a	Bra010579	PF05562					AT4G37220.1		Cold acclimation protein WCOR413 family
Locus_9569	548	G	A	A	a	Bra010579	PF05562					AT4G37220.1		Cold acclimation protein WCOR413 family
Locus_9569	549	A	G	G	g	Bra010579	PF05562					AT4G37220.1		Cold acclimation protein WCOR413 family
Locus_9617	1474	G	C	C	g	Bra007924	PF04864,PF00155	PTHR11751				AT1G70560.1	SAV3,TAA1,WEI8	tryptophan aminotransferase of Arabidopsis 1
Locus_9619	777	C	T	T	C	Bra011908	PF00646,PF01344	PTHR23230				AT1G55270.1		Galactose oxidase/kelch repeat superfamily protein
Locus_9619	848	A	G	G	A	Bra011908	PF00646,PF01344	PTHR23230				AT1G55270.1		Galactose oxidase/kelch repeat superfamily protein
Locus_9619	933	G	A	A	G	Bra011908	PF00646,PF01344	PTHR23230				AT1G55270.1		Galactose oxidase/kelch repeat superfamily protein
Locus_9619	1638	A	G	G	A	Bra011908	PF00646,PF01344	PTHR23230				AT1G55270.1		Galactose oxidase/kelch repeat superfamily protein
Locus_9619	1869	T	C	C	C	Bra011908	PF00646,PF01344	PTHR23230				AT1G55270.1		Galactose oxidase/kelch repeat superfamily protein
Locus_9619	1903	T	A	A	A	Bra011908	PF00646,PF01344	PTHR23230				AT1G55270.1		Galactose oxidase/kelch repeat superfamily protein
Locus_9676	953	T	G	G	T	Bra017205	PF00097	PTHR14155				AT2G37150.1		RING/U-box superfamily protein
Locus_9676	1009	C	a	A	C	Bra017205	PF00097	PTHR14155				AT2G37150.1		RING/U-box superfamily protein
Locus_9676	1037	T	c	C	T	Bra017205	PF00097	PTHR14155				AT2G37150.1		RING/U-box superfamily protein
Locus_9676	1052	C	t	T	C	Bra017205	PF00097	PTHR14155				AT2G37150.1		RING/U-box superfamily protein
Locus_9676	2004	G	A	A	G	Bra017205	PF00097	PTHR14155				AT2G37150.1		RING/U-box superfamily protein
Locus_9676	2234	C	G	G	C	Bra017205	PF00097	PTHR14155				AT2G37150.1		RING/U-box superfamily protein
Locus_9676	2363	T	T	T	C	Bra017205	PF00097	PTHR14155				AT2G37150.1		RING/U-box superfamily protein
Locus_9794	514	C	C	C	T	Bra002145	PF00249					AT5G18240.1	ATMYR1,MYR1	myb-related protein 1
Locus_9794	936	G	g	g	A	Bra002145	PF00249					AT5G18240.1	ATMYR1,MYR1	myb-related protein 1
Locus_9794	939	T	t	t	G	Bra002145	PF00249					AT5G18240.1	ATMYR1,MYR1	myb-related protein 1
Locus_9794	1110	T	T	T	C	Bra002145	PF00249					AT5G18240.1	ATMYR1,MYR1	myb-related protein 1
Locus_9794	1425	G	G	G	T	Bra002145	PF00249					AT5G18240.1	ATMYR1,MYR1	myb-related protein 1
Locus_9794	1488	T	T	T	G	Bra002145	PF00249					AT5G18240.1	ATMYR1,MYR1	myb-related protein 1
Locus_9900	59	T	T	T	C
Locus_9900	111	A	A	A	G
Locus_9900	146	C	C	C	T
Locus_9900	152	C	C	C	G
Locus_9900	271	G	G	G	T
Locus_9900	440	C	C	C	T
Locus_9900	457	A	a	A	T
Locus_9900	486	C	C	C	A
Locus_9900	547	A	A	A	G
Locus_9900	548	T	T	T	G
Locus_9900	555	T	T	T	C
Locus_9900	1167	C	C	C	T
Locus_9900	1197	A	G	G	A
Locus_9900	1297	G	A	A	G
Locus_9900	1310	C	G	G	C
Locus_9900	1324	A	T	T	A
Locus_9900	1359	G	T	T	G
Locus_9900	1404	G	A	A	G
Locus_9900	1414	G	A	A	G
Locus_9900	1468	C	T	T	C
Locus_9900	1596	T	t	T	C
Locus_9901	138	A	A	A	G	Bra007243	PF03106					AT3G56400.1	ATWRKY70,WRKY70	WRKY DNA-binding protein 70
Locus_10016	810	C	T	T	C	Bra019209	PF00544					AT4G24780.1		Pectin lyase-like superfamily protein
Locus_10016	949	G	G	G	A	Bra019209	PF00544					AT4G24780.1		Pectin lyase-like superfamily protein
Locus_10016	973	G	G	G	T	Bra019209	PF00544					AT4G24780.1		Pectin lyase-like superfamily protein
Locus_10016	1470	T	T	T	C	Bra019209	PF00544					AT4G24780.1		Pectin lyase-like superfamily protein
Locus_10073	53	C	C	C	T	Bra026983	PF03652			3.1.-.-	K07447	AT1G12244.1		Polynucleotidyl transferase, ribonuclease H-like superfamily protein
Locus_10073	65	A	A	A	C	Bra026983	PF03652			3.1.-.-	K07447	AT1G12244.1		Polynucleotidyl transferase, ribonuclease H-like superfamily protein
Locus_10073	92	T	T	T	A	Bra026983	PF03652			3.1.-.-	K07447	AT1G12244.1		Polynucleotidyl transferase, ribonuclease H-like superfamily protein
Locus_10073	166	C	T	T	C	Bra026983	PF03652			3.1.-.-	K07447	AT1G12244.1		Polynucleotidyl transferase, ribonuclease H-like superfamily protein
Locus_10073	280	G	G	G	A	Bra026983	PF03652			3.1.-.-	K07447	AT1G12244.1		Polynucleotidyl transferase, ribonuclease H-like superfamily protein
Locus_10073	281	T	T	T	A	Bra026983	PF03652			3.1.-.-	K07447	AT1G12244.1		Polynucleotidyl transferase, ribonuclease H-like superfamily protein
Locus_10073	289	C	C	C	G	Bra026983	PF03652			3.1.-.-	K07447	AT1G12244.1		Polynucleotidyl transferase, ribonuclease H-like superfamily protein
Locus_10073	1016	T	C	C	C	Bra026983	PF03652			3.1.-.-	K07447	AT1G12244.1		Polynucleotidyl transferase, ribonuclease H-like superfamily protein
Locus_10073	1072	G	T	T	T	Bra026983	PF03652			3.1.-.-	K07447	AT1G12244.1		Polynucleotidyl transferase, ribonuclease H-like superfamily protein
Locus_10073	1093	A	C	C	C	Bra026983	PF03652			3.1.-.-	K07447	AT1G12244.1		Polynucleotidyl transferase, ribonuclease H-like superfamily protein
Locus_10073	1160	T	C	C	C	Bra026983	PF03652			3.1.-.-	K07447	AT1G12244.1		Polynucleotidyl transferase, ribonuclease H-like superfamily protein
Locus_10073	1162	A	G	G	G	Bra026983	PF03652			3.1.-.-	K07447	AT1G12244.1		Polynucleotidyl transferase, ribonuclease H-like superfamily protein
Locus_10073	1170	A	T	T	T	Bra026983	PF03652			3.1.-.-	K07447	AT1G12244.1		Polynucleotidyl transferase, ribonuclease H-like superfamily protein
Locus_10073	1175	C	T	T	T	Bra026983	PF03652			3.1.-.-	K07447	AT1G12244.1		Polynucleotidyl transferase, ribonuclease H-like superfamily protein
Locus_10073	1293	G	C	C	G	Bra026983	PF03652			3.1.-.-	K07447	AT1G12244.1		Polynucleotidyl transferase, ribonuclease H-like superfamily protein
Locus_10073	1988	C	C	C	T	Bra026983	PF03652			3.1.-.-	K07447	AT1G12244.1		Polynucleotidyl transferase, ribonuclease H-like superfamily protein
Locus_10135	428	A	C	c	A	Bra024611	PF07816					AT1G23710.1		Protein of unknown function (DUF1645)
Locus_10135	697	A	C	C	A	Bra024611	PF07816					AT1G23710.1		Protein of unknown function (DUF1645)
Locus_10135	1036	T	C	C	T	Bra024611	PF07816					AT1G23710.1		Protein of unknown function (DUF1645)
Locus_10135	1059	A	C	C	A	Bra024611	PF07816					AT1G23710.1		Protein of unknown function (DUF1645)
Locus_10135	1243	G	T	T	G	Bra024611	PF07816					AT1G23710.1		Protein of unknown function (DUF1645)
Locus_10135	1360	G	C	C	G	Bra024611	PF07816					AT1G23710.1		Protein of unknown function (DUF1645)
Locus_10135	1442	T	C	C	T	Bra024611	PF07816					AT1G23710.1		Protein of unknown function (DUF1645)
Locus_10165	1029	G	T	t	G	Bra031976	PF05033,PF00856	PTHR22884	KOG1082			AT3G03750.2	SDG20,SUVR3	SET domain protein 20
Locus_10165	1051	C	T	t	C	Bra031976	PF05033,PF00856	PTHR22884	KOG1082			AT3G03750.2	SDG20,SUVR3	SET domain protein 20
Locus_10165	1164	C	T	T	C	Bra031976	PF05033,PF00856	PTHR22884	KOG1082			AT3G03750.2	SDG20,SUVR3	SET domain protein 20
Locus_10165	1233	A	A	A	C	Bra031976	PF05033,PF00856	PTHR22884	KOG1082			AT3G03750.2	SDG20,SUVR3	SET domain protein 20
Locus_10165	1248	G	G	G	A	Bra031976	PF05033,PF00856	PTHR22884	KOG1082			AT3G03750.2	SDG20,SUVR3	SET domain protein 20
Locus_10165	1365	A	A	A	T	Bra031976	PF05033,PF00856	PTHR22884	KOG1082			AT3G03750.2	SDG20,SUVR3	SET domain protein 20
Locus_10165	1384	A	A	A	C	Bra031976	PF05033,PF00856	PTHR22884	KOG1082			AT3G03750.2	SDG20,SUVR3	SET domain protein 20
Locus_10165	1399	T	T	T	C	Bra031976	PF05033,PF00856	PTHR22884	KOG1082			AT3G03750.2	SDG20,SUVR3	SET domain protein 20
Locus_10165	1443	A	A	A	T	Bra031976	PF05033,PF00856	PTHR22884	KOG1082			AT3G03750.2	SDG20,SUVR3	SET domain protein 20
Locus_10165	1551	A	T	T	A	Bra031976	PF05033,PF00856	PTHR22884	KOG1082			AT3G03750.2	SDG20,SUVR3	SET domain protein 20
Locus_10165	1691	C	C	C	T	Bra031976	PF05033,PF00856	PTHR22884	KOG1082			AT3G03750.2	SDG20,SUVR3	SET domain protein 20
Locus_10165	1730	A	A	A	C	Bra031976	PF05033,PF00856	PTHR22884	KOG1082			AT3G03750.2	SDG20,SUVR3	SET domain protein 20
Locus_10165	1733	C	C	C	A	Bra031976	PF05033,PF00856	PTHR22884	KOG1082			AT3G03750.2	SDG20,SUVR3	SET domain protein 20
Locus_10165	1761	T	T	T	C	Bra031976	PF05033,PF00856	PTHR22884	KOG1082			AT3G03750.2	SDG20,SUVR3	SET domain protein 20
Locus_10165	1779	C	C	C	T	Bra031976	PF05033,PF00856	PTHR22884	KOG1082			AT3G03750.2	SDG20,SUVR3	SET domain protein 20
Locus_10165	1828	G	G	G	C	Bra031976	PF05033,PF00856	PTHR22884	KOG1082			AT3G03750.2	SDG20,SUVR3	SET domain protein 20
Locus_10165	1829	G	G	G	A	Bra031976	PF05033,PF00856	PTHR22884	KOG1082			AT3G03750.2	SDG20,SUVR3	SET domain protein 20
Locus_10165	2007	A	A	A	C	Bra031976	PF05033,PF00856	PTHR22884	KOG1082			AT3G03750.2	SDG20,SUVR3	SET domain protein 20
Locus_10165	2043	T	T	T	A	Bra031976	PF05033,PF00856	PTHR22884	KOG1082			AT3G03750.2	SDG20,SUVR3	SET domain protein 20
Locus_10165	2044	T	T	T	G	Bra031976	PF05033,PF00856	PTHR22884	KOG1082			AT3G03750.2	SDG20,SUVR3	SET domain protein 20
Locus_10165	2082	T	T	T	C	Bra031976	PF05033,PF00856	PTHR22884	KOG1082			AT3G03750.2	SDG20,SUVR3	SET domain protein 20
Locus_10165	2412	C	C	C	T	Bra031976	PF05033,PF00856	PTHR22884	KOG1082			AT3G03750.2	SDG20,SUVR3	SET domain protein 20
Locus_10165	2484	T	T	T	C	Bra031976	PF05033,PF00856	PTHR22884	KOG1082			AT3G03750.2	SDG20,SUVR3	SET domain protein 20
Locus_10165	2957	A	A	A	G	Bra031976	PF05033,PF00856	PTHR22884	KOG1082			AT3G03750.2	SDG20,SUVR3	SET domain protein 20
Locus_10165	2973	T	T	T	C	Bra031976	PF05033,PF00856	PTHR22884	KOG1082			AT3G03750.2	SDG20,SUVR3	SET domain protein 20
Locus_10165	3374	A	G	G	A	Bra031976	PF05033,PF00856	PTHR22884	KOG1082			AT3G03750.2	SDG20,SUVR3	SET domain protein 20
Locus_10165	3503	C	T	T	C	Bra031976	PF05033,PF00856	PTHR22884	KOG1082			AT3G03750.2	SDG20,SUVR3	SET domain protein 20
Locus_10165	3515	C	A	A	C	Bra031976	PF05033,PF00856	PTHR22884	KOG1082			AT3G03750.2	SDG20,SUVR3	SET domain protein 20
Locus_10165	3521	T	G	G	T	Bra031976	PF05033,PF00856	PTHR22884	KOG1082			AT3G03750.2	SDG20,SUVR3	SET domain protein 20
Locus_10165	3572	T	C	C	T	Bra031976	PF05033,PF00856	PTHR22884	KOG1082			AT3G03750.2	SDG20,SUVR3	SET domain protein 20
Locus_10165	3951	A	G	G	A	Bra031976	PF05033,PF00856	PTHR22884	KOG1082			AT3G03750.2	SDG20,SUVR3	SET domain protein 20
Locus_10165	4028	G	C	C	G	Bra031976	PF05033,PF00856	PTHR22884	KOG1082			AT3G03750.2	SDG20,SUVR3	SET domain protein 20
Locus_10165	4144	A	T	T	A	Bra031976	PF05033,PF00856	PTHR22884	KOG1082			AT3G03750.2	SDG20,SUVR3	SET domain protein 20
Locus_10165	4146	G	A	A	G	Bra031976	PF05033,PF00856	PTHR22884	KOG1082			AT3G03750.2	SDG20,SUVR3	SET domain protein 20
Locus_10165	4240	C	G	G	C	Bra031976	PF05033,PF00856	PTHR22884	KOG1082			AT3G03750.2	SDG20,SUVR3	SET domain protein 20
Locus_10165	4249	A	G	G	A	Bra031976	PF05033,PF00856	PTHR22884	KOG1082			AT3G03750.2	SDG20,SUVR3	SET domain protein 20
Locus_10170	772	T	t	A	T	Bra016740	PF00067	PTHR19383	KOG0156			AT1G13080.1	CYP71B2	cytochrome P450, family 71, subfamily B, polypeptide 2
Locus_10279	113	G	G	G	A	Bra025764	PF03151					AT1G19770.1	ATPUP14,PUP14	purine permease 14
Locus_10279	365	C	T	T	c	Bra025764	PF03151					AT1G19770.1	ATPUP14,PUP14	purine permease 14
Locus_10279	719	T	C	C	T	Bra025764	PF03151					AT1G19770.1	ATPUP14,PUP14	purine permease 14
Locus_10279	809	G	C	C	G	Bra025764	PF03151					AT1G19770.1	ATPUP14,PUP14	purine permease 14
Locus_10279	816	C	G	G	C	Bra025764	PF03151					AT1G19770.1	ATPUP14,PUP14	purine permease 14
Locus_10279	818	C	A	A	C	Bra025764	PF03151					AT1G19770.1	ATPUP14,PUP14	purine permease 14
Locus_10279	866	T	C	C	T	Bra025764	PF03151					AT1G19770.1	ATPUP14,PUP14	purine permease 14
Locus_10279	874	G	A	A	G	Bra025764	PF03151					AT1G19770.1	ATPUP14,PUP14	purine permease 14
Locus_10279	899	C	G	G	C	Bra025764	PF03151					AT1G19770.1	ATPUP14,PUP14	purine permease 14
Locus_10293	103	T	G	G	T	AT4G05160.1	PF00501	PTHR11968	KOG1176	6.2.1.12	K01904	AT4G05160.1		4-coumarate--CoA ligase-like 7, putative, expressed
Locus_10293	339	T	T	T	C	AT4G05160.1	PF00501	PTHR11968	KOG1176	6.2.1.12	K01904	AT4G05160.1		4-coumarate--CoA ligase-like 7, putative, expressed
Locus_10293	406	A	T	T	A	AT4G05160.1	PF00501	PTHR11968	KOG1176	6.2.1.12	K01904	AT4G05160.1		4-coumarate--CoA ligase-like 7, putative, expressed
Locus_10293	626	G	G	G	T	AT4G05160.1	PF00501	PTHR11968	KOG1176	6.2.1.12	K01904	AT4G05160.1		4-coumarate--CoA ligase-like 7, putative, expressed
Locus_10293	838	A	G	G	A	AT4G05160.1	PF00501	PTHR11968	KOG1176	6.2.1.12	K01904	AT4G05160.1		4-coumarate--CoA ligase-like 7, putative, expressed
Locus_10293	1093	A	T	T	A	AT4G05160.1	PF00501	PTHR11968	KOG1176	6.2.1.12	K01904	AT4G05160.1		4-coumarate--CoA ligase-like 7, putative, expressed
Locus_10293	1285	C	G	G	C	AT4G05160.1	PF00501	PTHR11968	KOG1176	6.2.1.12	K01904	AT4G05160.1		4-coumarate--CoA ligase-like 7, putative, expressed
Locus_10293	1568	T	T	T	C	AT4G05160.1	PF00501	PTHR11968	KOG1176	6.2.1.12	K01904	AT4G05160.1		4-coumarate--CoA ligase-like 7, putative, expressed
Locus_10368	125	T	n	C	C	Bra033998	PF00646,PF01344,PF07646	PTHR23230				AT1G67480.1		Galactose oxidase/kelch repeat superfamily protein
Locus_10368	126	C	n	T	T	Bra033998	PF00646,PF01344,PF07646	PTHR23230				AT1G67480.1		Galactose oxidase/kelch repeat superfamily protein
Locus_10368	127	A	n	C	C	Bra033998	PF00646,PF01344,PF07646	PTHR23230				AT1G67480.1		Galactose oxidase/kelch repeat superfamily protein
Locus_10368	146	T	A	A	T	Bra033998	PF00646,PF01344,PF07646	PTHR23230				AT1G67480.1		Galactose oxidase/kelch repeat superfamily protein
Locus_10368	192	G	T	T	g	Bra033998	PF00646,PF01344,PF07646	PTHR23230				AT1G67480.1		Galactose oxidase/kelch repeat superfamily protein
Locus_10368	533	A	G	G	A	Bra033998	PF00646,PF01344,PF07646	PTHR23230				AT1G67480.1		Galactose oxidase/kelch repeat superfamily protein
Locus_10368	558	T	C	C	T	Bra033998	PF00646,PF01344,PF07646	PTHR23230				AT1G67480.1		Galactose oxidase/kelch repeat superfamily protein
Locus_10368	561	T	C	C	T	Bra033998	PF00646,PF01344,PF07646	PTHR23230				AT1G67480.1		Galactose oxidase/kelch repeat superfamily protein
Locus_10368	581	T	G	G	T	Bra033998	PF00646,PF01344,PF07646	PTHR23230				AT1G67480.1		Galactose oxidase/kelch repeat superfamily protein
Locus_10368	602	A	C	C	A	Bra033998	PF00646,PF01344,PF07646	PTHR23230				AT1G67480.1		Galactose oxidase/kelch repeat superfamily protein
Locus_10368	630	T	G	G	T	Bra033998	PF00646,PF01344,PF07646	PTHR23230				AT1G67480.1		Galactose oxidase/kelch repeat superfamily protein
Locus_10368	654	A	G	G	A	Bra033998	PF00646,PF01344,PF07646	PTHR23230				AT1G67480.1		Galactose oxidase/kelch repeat superfamily protein
Locus_10368	664	A	G	G	A	Bra033998	PF00646,PF01344,PF07646	PTHR23230				AT1G67480.1		Galactose oxidase/kelch repeat superfamily protein
Locus_10368	677	C	T	T	C	Bra033998	PF00646,PF01344,PF07646	PTHR23230				AT1G67480.1		Galactose oxidase/kelch repeat superfamily protein
Locus_10368	1015	G	n	a	A	Bra033998	PF00646,PF01344,PF07646	PTHR23230				AT1G67480.1		Galactose oxidase/kelch repeat superfamily protein
Locus_10368	1016	T	n	g	G	Bra033998	PF00646,PF01344,PF07646	PTHR23230				AT1G67480.1		Galactose oxidase/kelch repeat superfamily protein
Locus_10368	1017	T	n	g	G	Bra033998	PF00646,PF01344,PF07646	PTHR23230				AT1G67480.1		Galactose oxidase/kelch repeat superfamily protein
Locus_10368	1060	T	n	t	G	Bra033998	PF00646,PF01344,PF07646	PTHR23230				AT1G67480.1		Galactose oxidase/kelch repeat superfamily protein
Locus_10403	90	C	G	G	C	Bra003917	PF01344,PF07646	PTHR23230				AT4G36840.1		Galactose oxidase/kelch repeat superfamily protein
Locus_10403	224	T	G	G	T	Bra003917	PF01344,PF07646	PTHR23230				AT4G36840.1		Galactose oxidase/kelch repeat superfamily protein
Locus_10531	102	C	n	T	C	Bra026916	PF00557	PTHR10804	KOG2738	3.4.11.18	K01265	AT1G13270.1	MAP1B,MAP1C	methionine aminopeptidase 1B
Locus_10531	105	T	n	A	T	Bra026916	PF00557	PTHR10804	KOG2738	3.4.11.18	K01265	AT1G13270.1	MAP1B,MAP1C	methionine aminopeptidase 1B
Locus_10531	117	T	n	A	T	Bra026916	PF00557	PTHR10804	KOG2738	3.4.11.18	K01265	AT1G13270.1	MAP1B,MAP1C	methionine aminopeptidase 1B
Locus_10531	321	A	G	g	A	Bra026916	PF00557	PTHR10804	KOG2738	3.4.11.18	K01265	AT1G13270.1	MAP1B,MAP1C	methionine aminopeptidase 1B
Locus_10531	420	G	A	A	G	Bra026916	PF00557	PTHR10804	KOG2738	3.4.11.18	K01265	AT1G13270.1	MAP1B,MAP1C	methionine aminopeptidase 1B
Locus_10531	480	G	G	G	A	Bra026916	PF00557	PTHR10804	KOG2738	3.4.11.18	K01265	AT1G13270.1	MAP1B,MAP1C	methionine aminopeptidase 1B
Locus_10531	489	G	G	G	A	Bra026916	PF00557	PTHR10804	KOG2738	3.4.11.18	K01265	AT1G13270.1	MAP1B,MAP1C	methionine aminopeptidase 1B
Locus_10531	492	T	T	T	C	Bra026916	PF00557	PTHR10804	KOG2738	3.4.11.18	K01265	AT1G13270.1	MAP1B,MAP1C	methionine aminopeptidase 1B
Locus_10531	513	G	G	G	A	Bra026916	PF00557	PTHR10804	KOG2738	3.4.11.18	K01265	AT1G13270.1	MAP1B,MAP1C	methionine aminopeptidase 1B
Locus_10531	717	T	A	A	T	Bra026916	PF00557	PTHR10804	KOG2738	3.4.11.18	K01265	AT1G13270.1	MAP1B,MAP1C	methionine aminopeptidase 1B
Locus_10531	825	C	N	T	C	Bra026916	PF00557	PTHR10804	KOG2738	3.4.11.18	K01265	AT1G13270.1	MAP1B,MAP1C	methionine aminopeptidase 1B
Locus_10531	845	G	n	T	G	Bra026916	PF00557	PTHR10804	KOG2738	3.4.11.18	K01265	AT1G13270.1	MAP1B,MAP1C	methionine aminopeptidase 1B
Locus_10531	852	G	n	A	G	Bra026916	PF00557	PTHR10804	KOG2738	3.4.11.18	K01265	AT1G13270.1	MAP1B,MAP1C	methionine aminopeptidase 1B
Locus_10531	862	C	g	G	C	Bra026916	PF00557	PTHR10804	KOG2738	3.4.11.18	K01265	AT1G13270.1	MAP1B,MAP1C	methionine aminopeptidase 1B
Locus_10531	915	T	g	G	T	Bra026916	PF00557	PTHR10804	KOG2738	3.4.11.18	K01265	AT1G13270.1	MAP1B,MAP1C	methionine aminopeptidase 1B
Locus_10531	947	G	A	A	G	Bra026916	PF00557	PTHR10804	KOG2738	3.4.11.18	K01265	AT1G13270.1	MAP1B,MAP1C	methionine aminopeptidase 1B
Locus_10580	784	T	C	C	T	AT1G56670.1	PF00657	PTHR22835:SF27				AT1G56670.1		GDSL-like lipase/acylhydrolase, putative, expressed
Locus_10580	828	T	A	A	T	AT1G56670.1	PF00657	PTHR22835:SF27				AT1G56670.1		GDSL-like lipase/acylhydrolase, putative, expressed
Locus_10580	1686	G	A	A	G	AT1G56670.1	PF00657	PTHR22835:SF27				AT1G56670.1		GDSL-like lipase/acylhydrolase, putative, expressed
Locus_10580	1814	T	C	C	t	AT1G56670.1	PF00657	PTHR22835:SF27				AT1G56670.1		GDSL-like lipase/acylhydrolase, putative, expressed
Locus_10580	1834	G	A	A	g	AT1G56670.1	PF00657	PTHR22835:SF27				AT1G56670.1		GDSL-like lipase/acylhydrolase, putative, expressed
Locus_10607	199	A	C	C	C	AT1G73500.1	PF00069,PF07714	PTHR22986	KOG0581			AT1G73500.1		STE_MEK_ste7_MAP2K.5 - STE kinases include homologs to sterile 7, sterile 11 and sterile 20 from yeast, expressed
Locus_10607	400	G	A	A	A	AT1G73500.1	PF00069,PF07714	PTHR22986	KOG0581			AT1G73500.1		STE_MEK_ste7_MAP2K.5 - STE kinases include homologs to sterile 7, sterile 11 and sterile 20 from yeast, expressed
Locus_10607	406	T	G	G	G	AT1G73500.1	PF00069,PF07714	PTHR22986	KOG0581			AT1G73500.1		STE_MEK_ste7_MAP2K.5 - STE kinases include homologs to sterile 7, sterile 11 and sterile 20 from yeast, expressed
Locus_10607	430	G	T	T	T	AT1G73500.1	PF00069,PF07714	PTHR22986	KOG0581			AT1G73500.1		STE_MEK_ste7_MAP2K.5 - STE kinases include homologs to sterile 7, sterile 11 and sterile 20 from yeast, expressed
Locus_10607	482	A	G	G	G	AT1G73500.1	PF00069,PF07714	PTHR22986	KOG0581			AT1G73500.1		STE_MEK_ste7_MAP2K.5 - STE kinases include homologs to sterile 7, sterile 11 and sterile 20 from yeast, expressed
Locus_10607	862	T	C	C	C	AT1G73500.1	PF00069,PF07714	PTHR22986	KOG0581			AT1G73500.1		STE_MEK_ste7_MAP2K.5 - STE kinases include homologs to sterile 7, sterile 11 and sterile 20 from yeast, expressed
Locus_10618	543	G	K	T	t	Bra007027	PF08609	PTHR19316	KOG2160		K09562	AT3G53800.1	Fes1B	Fes1B
Locus_10618	545	T	K	G	g	Bra007027	PF08609	PTHR19316	KOG2160		K09562	AT3G53800.1	Fes1B	Fes1B
Locus_10618	674	A	T	T	A	Bra007027	PF08609	PTHR19316	KOG2160		K09562	AT3G53800.1	Fes1B	Fes1B
Locus_10618	725	A	G	G	A	Bra007027	PF08609	PTHR19316	KOG2160		K09562	AT3G53800.1	Fes1B	Fes1B
Locus_10618	1026	T	C	C	T	Bra007027	PF08609	PTHR19316	KOG2160		K09562	AT3G53800.1	Fes1B	Fes1B
Locus_10618	1028	A	G	G	A	Bra007027	PF08609	PTHR19316	KOG2160		K09562	AT3G53800.1	Fes1B	Fes1B
Locus_10618	1037	A	C	C	A	Bra007027	PF08609	PTHR19316	KOG2160		K09562	AT3G53800.1	Fes1B	Fes1B
Locus_10618	1073	G	T	T	g	Bra007027	PF08609	PTHR19316	KOG2160		K09562	AT3G53800.1	Fes1B	Fes1B
Locus_10618	1142	C	T	T	c	Bra007027	PF08609	PTHR19316	KOG2160		K09562	AT3G53800.1	Fes1B	Fes1B
Locus_10618	1199	A	T	T	a	Bra007027	PF08609	PTHR19316	KOG2160		K09562	AT3G53800.1	Fes1B	Fes1B
Locus_10618	1205	T	C	C	t	Bra007027	PF08609	PTHR19316	KOG2160		K09562	AT3G53800.1	Fes1B	Fes1B
Locus_10618	1268	G	A	A	G	Bra007027	PF08609	PTHR19316	KOG2160		K09562	AT3G53800.1	Fes1B	Fes1B
Locus_10618	1298	A	G	G	A	Bra007027	PF08609	PTHR19316	KOG2160		K09562	AT3G53800.1	Fes1B	Fes1B
Locus_10618	1313	G	A	A	G	Bra007027	PF08609	PTHR19316	KOG2160		K09562	AT3G53800.1	Fes1B	Fes1B
Locus_10618	1325	T	C	C	T	Bra007027	PF08609	PTHR19316	KOG2160		K09562	AT3G53800.1	Fes1B	Fes1B
Locus_10618	1388	G	A	A	G	Bra007027	PF08609	PTHR19316	KOG2160		K09562	AT3G53800.1	Fes1B	Fes1B
Locus_10618	1424	G	C	C	G	Bra007027	PF08609	PTHR19316	KOG2160		K09562	AT3G53800.1	Fes1B	Fes1B
Locus_10618	1433	C	T	T	C	Bra007027	PF08609	PTHR19316	KOG2160		K09562	AT3G53800.1	Fes1B	Fes1B
Locus_10618	1451	G	T	T	G	Bra007027	PF08609	PTHR19316	KOG2160		K09562	AT3G53800.1	Fes1B	Fes1B
Locus_10618	1511	C	G	G	C	Bra007027	PF08609	PTHR19316	KOG2160		K09562	AT3G53800.1	Fes1B	Fes1B
Locus_10618	1514	C	T	T	C	Bra007027	PF08609	PTHR19316	KOG2160		K09562	AT3G53800.1	Fes1B	Fes1B
Locus_10618	1529	A	T	T	A	Bra007027	PF08609	PTHR19316	KOG2160		K09562	AT3G53800.1	Fes1B	Fes1B
Locus_10618	1594	T	A	A	T	Bra007027	PF08609	PTHR19316	KOG2160		K09562	AT3G53800.1	Fes1B	Fes1B
Locus_10684	153	C	C	C	A	Bra028819	PF01535	PTHR10483				AT5G03800.1	EMB166,EMB175,emb1899	Pentatricopeptide repeat (PPR) superfamily protein
Locus_10684	234	C	C	C	G	Bra028819	PF01535	PTHR10483				AT5G03800.1	EMB166,EMB175,emb1899	Pentatricopeptide repeat (PPR) superfamily protein
Locus_10684	620	C	C	C	G	Bra028819	PF01535	PTHR10483				AT5G03800.1	EMB166,EMB175,emb1899	Pentatricopeptide repeat (PPR) superfamily protein
Locus_10684	845	C	G	G	C	Bra028819	PF01535	PTHR10483				AT5G03800.1	EMB166,EMB175,emb1899	Pentatricopeptide repeat (PPR) superfamily protein
Locus_10684	855	G	A	A	G	Bra028819	PF01535	PTHR10483				AT5G03800.1	EMB166,EMB175,emb1899	Pentatricopeptide repeat (PPR) superfamily protein
Locus_10684	876	C	T	T	C	Bra028819	PF01535	PTHR10483				AT5G03800.1	EMB166,EMB175,emb1899	Pentatricopeptide repeat (PPR) superfamily protein
Locus_10684	962	G	A	a	G	Bra028819	PF01535	PTHR10483				AT5G03800.1	EMB166,EMB175,emb1899	Pentatricopeptide repeat (PPR) superfamily protein
Locus_10684	969	G	T	T	G	Bra028819	PF01535	PTHR10483				AT5G03800.1	EMB166,EMB175,emb1899	Pentatricopeptide repeat (PPR) superfamily protein
Locus_10684	1013	C	T	T	C	Bra028819	PF01535	PTHR10483				AT5G03800.1	EMB166,EMB175,emb1899	Pentatricopeptide repeat (PPR) superfamily protein
Locus_10684	1017	G	T	T	G	Bra028819	PF01535	PTHR10483				AT5G03800.1	EMB166,EMB175,emb1899	Pentatricopeptide repeat (PPR) superfamily protein
Locus_10684	1059	C	A	A	C	Bra028819	PF01535	PTHR10483				AT5G03800.1	EMB166,EMB175,emb1899	Pentatricopeptide repeat (PPR) superfamily protein
Locus_10684	1104	T	C	C	T	Bra028819	PF01535	PTHR10483				AT5G03800.1	EMB166,EMB175,emb1899	Pentatricopeptide repeat (PPR) superfamily protein
Locus_10684	1114	T	C	C	T	Bra028819	PF01535	PTHR10483				AT5G03800.1	EMB166,EMB175,emb1899	Pentatricopeptide repeat (PPR) superfamily protein
Locus_10684	1125	G	C	C	G	Bra028819	PF01535	PTHR10483				AT5G03800.1	EMB166,EMB175,emb1899	Pentatricopeptide repeat (PPR) superfamily protein
Locus_10684	1269	A	T	T	A	Bra028819	PF01535	PTHR10483				AT5G03800.1	EMB166,EMB175,emb1899	Pentatricopeptide repeat (PPR) superfamily protein
Locus_10684	1278	T	C	C	T	Bra028819	PF01535	PTHR10483				AT5G03800.1	EMB166,EMB175,emb1899	Pentatricopeptide repeat (PPR) superfamily protein
Locus_10684	1311	T	C	C	T	Bra028819	PF01535	PTHR10483				AT5G03800.1	EMB166,EMB175,emb1899	Pentatricopeptide repeat (PPR) superfamily protein
Locus_10684	1320	G	A	A	G	Bra028819	PF01535	PTHR10483				AT5G03800.1	EMB166,EMB175,emb1899	Pentatricopeptide repeat (PPR) superfamily protein
Locus_10684	1545	T	C	C	T	Bra028819	PF01535	PTHR10483				AT5G03800.1	EMB166,EMB175,emb1899	Pentatricopeptide repeat (PPR) superfamily protein
Locus_10684	1812	T	K	g	T	Bra028819	PF01535	PTHR10483				AT5G03800.1	EMB166,EMB175,emb1899	Pentatricopeptide repeat (PPR) superfamily protein
Locus_10684	1824	T	Y	C	T	Bra028819	PF01535	PTHR10483				AT5G03800.1	EMB166,EMB175,emb1899	Pentatricopeptide repeat (PPR) superfamily protein
Locus_10684	1968	C	T	T	C	Bra028819	PF01535	PTHR10483				AT5G03800.1	EMB166,EMB175,emb1899	Pentatricopeptide repeat (PPR) superfamily protein
Locus_10684	2007	C	G	G	C	Bra028819	PF01535	PTHR10483				AT5G03800.1	EMB166,EMB175,emb1899	Pentatricopeptide repeat (PPR) superfamily protein
Locus_10684	2043	G	T	T	G	Bra028819	PF01535	PTHR10483				AT5G03800.1	EMB166,EMB175,emb1899	Pentatricopeptide repeat (PPR) superfamily protein
Locus_10684	2085	G	A	A	G	Bra028819	PF01535	PTHR10483				AT5G03800.1	EMB166,EMB175,emb1899	Pentatricopeptide repeat (PPR) superfamily protein
Locus_10684	2130	G	T	T	G	Bra028819	PF01535	PTHR10483				AT5G03800.1	EMB166,EMB175,emb1899	Pentatricopeptide repeat (PPR) superfamily protein
Locus_10684	2166	G	T	T	G	Bra028819	PF01535	PTHR10483				AT5G03800.1	EMB166,EMB175,emb1899	Pentatricopeptide repeat (PPR) superfamily protein
Locus_10684	2211	C	T	T	C	Bra028819	PF01535	PTHR10483				AT5G03800.1	EMB166,EMB175,emb1899	Pentatricopeptide repeat (PPR) superfamily protein
Locus_10684	2223	T	C	C	T	Bra028819	PF01535	PTHR10483				AT5G03800.1	EMB166,EMB175,emb1899	Pentatricopeptide repeat (PPR) superfamily protein
Locus_10684	2226	A	T	T	A	Bra028819	PF01535	PTHR10483				AT5G03800.1	EMB166,EMB175,emb1899	Pentatricopeptide repeat (PPR) superfamily protein
Locus_10684	2259	G	A	A	G	Bra028819	PF01535	PTHR10483				AT5G03800.1	EMB166,EMB175,emb1899	Pentatricopeptide repeat (PPR) superfamily protein
Locus_10684	2408	C	T	T	C	Bra028819	PF01535	PTHR10483				AT5G03800.1	EMB166,EMB175,emb1899	Pentatricopeptide repeat (PPR) superfamily protein
Locus_10684	2460	C	G	G	C	Bra028819	PF01535	PTHR10483				AT5G03800.1	EMB166,EMB175,emb1899	Pentatricopeptide repeat (PPR) superfamily protein
Locus_10704	206	T	C	C	T	AT3G61580.1	PF00173,PF00487	PTHR19353	KOG4232			AT3G61580.1		desaturase/cytochrome b5 protein, putative, expressed
Locus_10704	242	G	C	C	G	AT3G61580.1	PF00173,PF00487	PTHR19353	KOG4232			AT3G61580.1		desaturase/cytochrome b5 protein, putative, expressed
Locus_10704	443	C	G	G	C	AT3G61580.1	PF00173,PF00487	PTHR19353	KOG4232			AT3G61580.1		desaturase/cytochrome b5 protein, putative, expressed
Locus_10704	572	T	C	C	T	AT3G61580.1	PF00173,PF00487	PTHR19353	KOG4232			AT3G61580.1		desaturase/cytochrome b5 protein, putative, expressed
Locus_10704	581	G	T	T	G	AT3G61580.1	PF00173,PF00487	PTHR19353	KOG4232			AT3G61580.1		desaturase/cytochrome b5 protein, putative, expressed
Locus_10704	698	T	C	C	T	AT3G61580.1	PF00173,PF00487	PTHR19353	KOG4232			AT3G61580.1		desaturase/cytochrome b5 protein, putative, expressed
Locus_10704	842	C	T	T	C	AT3G61580.1	PF00173,PF00487	PTHR19353	KOG4232			AT3G61580.1		desaturase/cytochrome b5 protein, putative, expressed
Locus_10704	878	C	T	T	c	AT3G61580.1	PF00173,PF00487	PTHR19353	KOG4232			AT3G61580.1		desaturase/cytochrome b5 protein, putative, expressed
Locus_10704	890	G	A	A	g	AT3G61580.1	PF00173,PF00487	PTHR19353	KOG4232			AT3G61580.1		desaturase/cytochrome b5 protein, putative, expressed
Locus_10704	917	A	C	C	a	AT3G61580.1	PF00173,PF00487	PTHR19353	KOG4232			AT3G61580.1		desaturase/cytochrome b5 protein, putative, expressed
Locus_10704	1014	A	A	A	G	AT3G61580.1	PF00173,PF00487	PTHR19353	KOG4232			AT3G61580.1		desaturase/cytochrome b5 protein, putative, expressed
Locus_10704	1040	G	G	G	C	AT3G61580.1	PF00173,PF00487	PTHR19353	KOG4232			AT3G61580.1		desaturase/cytochrome b5 protein, putative, expressed
Locus_10704	1145	T	C	C	T	AT3G61580.1	PF00173,PF00487	PTHR19353	KOG4232			AT3G61580.1		desaturase/cytochrome b5 protein, putative, expressed
Locus_10704	1202	G	A	A	G	AT3G61580.1	PF00173,PF00487	PTHR19353	KOG4232			AT3G61580.1		desaturase/cytochrome b5 protein, putative, expressed
Locus_10704	1442	T	G	G	T	AT3G61580.1	PF00173,PF00487	PTHR19353	KOG4232			AT3G61580.1		desaturase/cytochrome b5 protein, putative, expressed
Locus_10704	1639	T	A	A	T	AT3G61580.1	PF00173,PF00487	PTHR19353	KOG4232			AT3G61580.1		desaturase/cytochrome b5 protein, putative, expressed
Locus_10740	218	A	A	A	G	Bra000361	PF08613,PF00134	PTHR15615	KOG1674			AT2G44740.1	CYCP4;1	cyclin p4;1
Locus_10740	271	T	T	T	A	Bra000361	PF08613,PF00134	PTHR15615	KOG1674			AT2G44740.1	CYCP4;1	cyclin p4;1
Locus_10740	277	T	T	T	C	Bra000361	PF08613,PF00134	PTHR15615	KOG1674			AT2G44740.1	CYCP4;1	cyclin p4;1
Locus_10740	980	C	A	A	C	Bra000361	PF08613,PF00134	PTHR15615	KOG1674			AT2G44740.1	CYCP4;1	cyclin p4;1
Locus_10740	981	G	A	A	G	Bra000361	PF08613,PF00134	PTHR15615	KOG1674			AT2G44740.1	CYCP4;1	cyclin p4;1
Locus_10740	1007	C	A	A	C	Bra000361	PF08613,PF00134	PTHR15615	KOG1674			AT2G44740.1	CYCP4;1	cyclin p4;1
Locus_10740	1127	A	G	G	A	Bra000361	PF08613,PF00134	PTHR15615	KOG1674			AT2G44740.1	CYCP4;1	cyclin p4;1
Locus_10827	847	G	G	G	A	AT3G52450.1	PF11789,PF04564	PTHR22849				AT3G52450.1		U-box domain-containing protein, putative, expressed
Locus_10868	587	G	C	C	G	Bra007019						AT3G53670.1
Locus_10868	604	C	G	G	C	Bra007019						AT3G53670.1
Locus_10868	690	A	A	A	G	Bra007019						AT3G53670.1
Locus_10868	762	G	G	G	A	Bra007019						AT3G53670.1
Locus_10868	773	G	G	G	C	Bra007019						AT3G53670.1
Locus_10868	1010	A	R	G	A	Bra007019						AT3G53670.1
Locus_10868	1067	C	C	C	T	Bra007019						AT3G53670.1
Locus_10868	1118	T	T	T	C	Bra007019						AT3G53670.1
Locus_10963	426	G	G	G	A	AT3G19030.1						AT3G19030.1
Locus_10963	457	A	A	A	G	AT3G19030.1						AT3G19030.1
Locus_10963	698	T	C	C	T	AT3G19030.1						AT3G19030.1
Locus_10963	742	G	T	T	g	AT3G19030.1						AT3G19030.1
Locus_10963	755	C	T	T	c	AT3G19030.1						AT3G19030.1
[truncated: 3,151 more rows]

## Sheet: 품종관련_D_up_SNP
Locus ID	position			Annotation info
		107140 seedling	102043 seedling	Gene ID	PFAM	PANTHER	KOG	KEGG ec	KEGG orthology	TAIR10 name	TAIR10 symbol	TAIR10 description
Locus_215	15	G	A	Bra014626		PTHR11600				AT2G48020.1		Major facilitator superfamily protein
Locus_215	255	A	C	Bra014626		PTHR11600				AT2G48020.1		Major facilitator superfamily protein
Locus_228	1082	G	A	Bra015176
Locus_228	1087	G	A	Bra015176
Locus_228	1093	A	G	Bra015176
Locus_228	1105	C	G	Bra015176
Locus_228	1136	A	G	Bra015176
Locus_228	5116	g	C	Bra015176
Locus_228	5136	t	A	Bra015176
Locus_228	5151	C	A	Bra015176
Locus_228	5180	T	A	Bra015176
Locus_228	5204	T	G	Bra015176
Locus_228	5223	G	T	Bra015176
Locus_228	5241	T	C	Bra015176
Locus_228	5282	G	a	Bra015176
Locus_228	5524	C	T	Bra015176
Locus_228	5543	A	G	Bra015176
Locus_228	6193	T	A	Bra015176
Locus_228	6276	T	C	Bra015176
Locus_228	6299	G	A	Bra015176
Locus_228	7720	G	A	Bra015176
Locus_401	204	t	C	Bra016840	PF03094					AT1G11310.1	ATMLO2,MLO2,PMR2	Seven transmembrane MLO family protein
Locus_407	129	A	t	AT4G05320.2	PF11976,PF00240,PF07708	PTHR10666	KOG0005		K08770	AT4G05320.2		ubiquitin family protein, putative, expressed
Locus_557	298	C	T	Bra021554						AT3G44713.1
Locus_557	306	T	A	Bra021554						AT3G44713.1
Locus_557	2860	A	G	Bra021554						AT3G44713.1
Locus_557	2869	A	C	Bra021554						AT3G44713.1
Locus_557	2871	T	C	Bra021554						AT3G44713.1
Locus_557	3444	A	G	Bra021554						AT3G44713.1
Locus_562	183	C	T	AT5G48230.1	PF00108,PF02803	PTHR18919	KOG1390	2.3.1.9	K00626	AT5G48230.1		acetyl-CoA acetyltransferase, cytosolic, putative, expressed
Locus_562	186	C	T	AT5G48230.1	PF00108,PF02803	PTHR18919	KOG1390	2.3.1.9	K00626	AT5G48230.1		acetyl-CoA acetyltransferase, cytosolic, putative, expressed
Locus_562	228	C	G	AT5G48230.1	PF00108,PF02803	PTHR18919	KOG1390	2.3.1.9	K00626	AT5G48230.1		acetyl-CoA acetyltransferase, cytosolic, putative, expressed
Locus_562	230	T	C	AT5G48230.1	PF00108,PF02803	PTHR18919	KOG1390	2.3.1.9	K00626	AT5G48230.1		acetyl-CoA acetyltransferase, cytosolic, putative, expressed
Locus_562	252	T	C	AT5G48230.1	PF00108,PF02803	PTHR18919	KOG1390	2.3.1.9	K00626	AT5G48230.1		acetyl-CoA acetyltransferase, cytosolic, putative, expressed
Locus_562	255	A	G	AT5G48230.1	PF00108,PF02803	PTHR18919	KOG1390	2.3.1.9	K00626	AT5G48230.1		acetyl-CoA acetyltransferase, cytosolic, putative, expressed
Locus_562	405	T	c	AT5G48230.1	PF00108,PF02803	PTHR18919	KOG1390	2.3.1.9	K00626	AT5G48230.1		acetyl-CoA acetyltransferase, cytosolic, putative, expressed
Locus_562	432	G	a	AT5G48230.1	PF00108,PF02803	PTHR18919	KOG1390	2.3.1.9	K00626	AT5G48230.1		acetyl-CoA acetyltransferase, cytosolic, putative, expressed
Locus_562	433	T	c	AT5G48230.1	PF00108,PF02803	PTHR18919	KOG1390	2.3.1.9	K00626	AT5G48230.1		acetyl-CoA acetyltransferase, cytosolic, putative, expressed
Locus_562	514	A	C	AT5G48230.1	PF00108,PF02803	PTHR18919	KOG1390	2.3.1.9	K00626	AT5G48230.1		acetyl-CoA acetyltransferase, cytosolic, putative, expressed
Locus_562	516	G	A	AT5G48230.1	PF00108,PF02803	PTHR18919	KOG1390	2.3.1.9	K00626	AT5G48230.1		acetyl-CoA acetyltransferase, cytosolic, putative, expressed
Locus_562	657	G	A	AT5G48230.1	PF00108,PF02803	PTHR18919	KOG1390	2.3.1.9	K00626	AT5G48230.1		acetyl-CoA acetyltransferase, cytosolic, putative, expressed
Locus_562	660	C	G	AT5G48230.1	PF00108,PF02803	PTHR18919	KOG1390	2.3.1.9	K00626	AT5G48230.1		acetyl-CoA acetyltransferase, cytosolic, putative, expressed
Locus_562	686	A	C	AT5G48230.1	PF00108,PF02803	PTHR18919	KOG1390	2.3.1.9	K00626	AT5G48230.1		acetyl-CoA acetyltransferase, cytosolic, putative, expressed
Locus_562	807	G	A	AT5G48230.1	PF00108,PF02803	PTHR18919	KOG1390	2.3.1.9	K00626	AT5G48230.1		acetyl-CoA acetyltransferase, cytosolic, putative, expressed
Locus_562	1026	A	T	AT5G48230.1	PF00108,PF02803	PTHR18919	KOG1390	2.3.1.9	K00626	AT5G48230.1		acetyl-CoA acetyltransferase, cytosolic, putative, expressed
Locus_562	1041	G	T	AT5G48230.1	PF00108,PF02803	PTHR18919	KOG1390	2.3.1.9	K00626	AT5G48230.1		acetyl-CoA acetyltransferase, cytosolic, putative, expressed
Locus_563	830	A	g	AT5G24490.1	PF02482					AT5G24490.1		plastid-specific 30S ribosomal protein 1, chloroplast precursor, putative, expressed
Locus_563	850	T	c	AT5G24490.1	PF02482					AT5G24490.1		plastid-specific 30S ribosomal protein 1, chloroplast precursor, putative, expressed
Locus_563	853	A	t	AT5G24490.1	PF02482					AT5G24490.1		plastid-specific 30S ribosomal protein 1, chloroplast precursor, putative, expressed
Locus_563	854	C	t	AT5G24490.1	PF02482					AT5G24490.1		plastid-specific 30S ribosomal protein 1, chloroplast precursor, putative, expressed
Locus_563	863	C	a	AT5G24490.1	PF02482					AT5G24490.1		plastid-specific 30S ribosomal protein 1, chloroplast precursor, putative, expressed
Locus_563	1191	t	C	AT5G24490.1	PF02482					AT5G24490.1		plastid-specific 30S ribosomal protein 1, chloroplast precursor, putative, expressed
Locus_563	1279	A	C	AT5G24490.1	PF02482					AT5G24490.1		plastid-specific 30S ribosomal protein 1, chloroplast precursor, putative, expressed
Locus_563	1317	C	T	AT5G24490.1	PF02482					AT5G24490.1		plastid-specific 30S ribosomal protein 1, chloroplast precursor, putative, expressed
Locus_563	1537	C	T	AT5G24490.1	PF02482					AT5G24490.1		plastid-specific 30S ribosomal protein 1, chloroplast precursor, putative, expressed
Locus_563	1583	A	T	AT5G24490.1	PF02482					AT5G24490.1		plastid-specific 30S ribosomal protein 1, chloroplast precursor, putative, expressed
Locus_663	321	T	G	Bra029924	PF00752,PF00867	PTHR11081	KOG2519			AT3G48900.2		single-stranded DNA endonuclease family protein
Locus_663	354	C	G	Bra029924	PF00752,PF00867	PTHR11081	KOG2519			AT3G48900.2		single-stranded DNA endonuclease family protein
Locus_663	360	T	G	Bra029924	PF00752,PF00867	PTHR11081	KOG2519			AT3G48900.2		single-stranded DNA endonuclease family protein
Locus_663	485	G	A	Bra029924	PF00752,PF00867	PTHR11081	KOG2519			AT3G48900.2		single-stranded DNA endonuclease family protein
Locus_663	633	A	C	Bra029924	PF00752,PF00867	PTHR11081	KOG2519			AT3G48900.2		single-stranded DNA endonuclease family protein
Locus_663	674	G	A	Bra029924	PF00752,PF00867	PTHR11081	KOG2519			AT3G48900.2		single-stranded DNA endonuclease family protein
Locus_663	726	A	G	Bra029924	PF00752,PF00867	PTHR11081	KOG2519			AT3G48900.2		single-stranded DNA endonuclease family protein
Locus_663	750	A	T	Bra029924	PF00752,PF00867	PTHR11081	KOG2519			AT3G48900.2		single-stranded DNA endonuclease family protein
Locus_663	1020	G	T	Bra029924	PF00752,PF00867	PTHR11081	KOG2519			AT3G48900.2		single-stranded DNA endonuclease family protein
Locus_663	1021	C	T	Bra029924	PF00752,PF00867	PTHR11081	KOG2519			AT3G48900.2		single-stranded DNA endonuclease family protein
Locus_663	1080	A	T	Bra029924	PF00752,PF00867	PTHR11081	KOG2519			AT3G48900.2		single-stranded DNA endonuclease family protein
Locus_663	1552	A	G	Bra029924	PF00752,PF00867	PTHR11081	KOG2519			AT3G48900.2		single-stranded DNA endonuclease family protein
Locus_663	1598	C	T	Bra029924	PF00752,PF00867	PTHR11081	KOG2519			AT3G48900.2		single-stranded DNA endonuclease family protein
Locus_663	1711	G	A	Bra029924	PF00752,PF00867	PTHR11081	KOG2519			AT3G48900.2		single-stranded DNA endonuclease family protein
Locus_663	1814	G	A	Bra029924	PF00752,PF00867	PTHR11081	KOG2519			AT3G48900.2		single-stranded DNA endonuclease family protein
Locus_663	1817	G	A	Bra029924	PF00752,PF00867	PTHR11081	KOG2519			AT3G48900.2		single-stranded DNA endonuclease family protein
Locus_663	1966	C	G	Bra029924	PF00752,PF00867	PTHR11081	KOG2519			AT3G48900.2		single-stranded DNA endonuclease family protein
Locus_762	478	C	A	Bra028760	PF07732,PF00394,PF07731	PTHR11709	KOG1263			AT5G05390.1	LAC12	laccase 12
Locus_762	739	A	T	Bra028760	PF07732,PF00394,PF07731	PTHR11709	KOG1263			AT5G05390.1	LAC12	laccase 12
Locus_762	775	T	C	Bra028760	PF07732,PF00394,PF07731	PTHR11709	KOG1263			AT5G05390.1	LAC12	laccase 12
Locus_762	781	A	G	Bra028760	PF07732,PF00394,PF07731	PTHR11709	KOG1263			AT5G05390.1	LAC12	laccase 12
Locus_762	860	T	G	Bra028760	PF07732,PF00394,PF07731	PTHR11709	KOG1263			AT5G05390.1	LAC12	laccase 12
Locus_762	915	C	T	Bra028760	PF07732,PF00394,PF07731	PTHR11709	KOG1263			AT5G05390.1	LAC12	laccase 12
Locus_762	976	T	C	Bra028760	PF07732,PF00394,PF07731	PTHR11709	KOG1263			AT5G05390.1	LAC12	laccase 12
Locus_762	982	T	C	Bra028760	PF07732,PF00394,PF07731	PTHR11709	KOG1263			AT5G05390.1	LAC12	laccase 12
Locus_762	1018	C	A	Bra028760	PF07732,PF00394,PF07731	PTHR11709	KOG1263			AT5G05390.1	LAC12	laccase 12
Locus_762	1120	G	A	Bra028760	PF07732,PF00394,PF07731	PTHR11709	KOG1263			AT5G05390.1	LAC12	laccase 12
Locus_762	1190	C	G	Bra028760	PF07732,PF00394,PF07731	PTHR11709	KOG1263			AT5G05390.1	LAC12	laccase 12
Locus_762	1210	a	G	Bra028760	PF07732,PF00394,PF07731	PTHR11709	KOG1263			AT5G05390.1	LAC12	laccase 12
Locus_762	1228	t	C	Bra028760	PF07732,PF00394,PF07731	PTHR11709	KOG1263			AT5G05390.1	LAC12	laccase 12
Locus_762	1231	T	C	Bra028760	PF07732,PF00394,PF07731	PTHR11709	KOG1263			AT5G05390.1	LAC12	laccase 12
Locus_762	1390	A	G	Bra028760	PF07732,PF00394,PF07731	PTHR11709	KOG1263			AT5G05390.1	LAC12	laccase 12
Locus_762	1555	C	T	Bra028760	PF07732,PF00394,PF07731	PTHR11709	KOG1263			AT5G05390.1	LAC12	laccase 12
Locus_762	1612	T	A	Bra028760	PF07732,PF00394,PF07731	PTHR11709	KOG1263			AT5G05390.1	LAC12	laccase 12
Locus_762	1615	C	T	Bra028760	PF07732,PF00394,PF07731	PTHR11709	KOG1263			AT5G05390.1	LAC12	laccase 12
Locus_805	668	T	g	Bra000757						AT4G11960.1	PGRL1B	PGR5-like B
Locus_805	701	A	g	Bra000757						AT4G11960.1	PGRL1B	PGR5-like B
Locus_805	719	A	g	Bra000757						AT4G11960.1	PGRL1B	PGR5-like B
Locus_820	683	T	A	Bra007683	PF00582					AT3G62550.1		Adenine nucleotide alpha hydrolases-like superfamily protein
Locus_820	705	T	G	Bra007683	PF00582					AT3G62550.1		Adenine nucleotide alpha hydrolases-like superfamily protein
Locus_820	753	C	T	Bra007683	PF00582					AT3G62550.1		Adenine nucleotide alpha hydrolases-like superfamily protein
Locus_860	360	T	C	Phvulv091012850m	PF05699	PTHR23272	KOG1121			AT3G42170.1		BED zinc finger ;hAT family dimerisation domain
Locus_860	392	A	T	Phvulv091012850m	PF05699	PTHR23272	KOG1121			AT3G42170.1		BED zinc finger ;hAT family dimerisation domain
Locus_860	402	T	A	Phvulv091012850m	PF05699	PTHR23272	KOG1121			AT3G42170.1		BED zinc finger ;hAT family dimerisation domain
Locus_860	460	C	g	Phvulv091012850m	PF05699	PTHR23272	KOG1121			AT3G42170.1		BED zinc finger ;hAT family dimerisation domain
Locus_860	532	C	T	Phvulv091012850m	PF05699	PTHR23272	KOG1121			AT3G42170.1		BED zinc finger ;hAT family dimerisation domain
Locus_860	670	A	G	Phvulv091012850m	PF05699	PTHR23272	KOG1121			AT3G42170.1		BED zinc finger ;hAT family dimerisation domain
Locus_860	778	T	c	Phvulv091012850m	PF05699	PTHR23272	KOG1121			AT3G42170.1		BED zinc finger ;hAT family dimerisation domain
Locus_860	977	A	G	Phvulv091012850m	PF05699	PTHR23272	KOG1121			AT3G42170.1		BED zinc finger ;hAT family dimerisation domain
Locus_860	1077	T	C	Phvulv091012850m	PF05699	PTHR23272	KOG1121			AT3G42170.1		BED zinc finger ;hAT family dimerisation domain
Locus_860	1297	A	C	Phvulv091012850m	PF05699	PTHR23272	KOG1121			AT3G42170.1		BED zinc finger ;hAT family dimerisation domain
Locus_860	1320	A	C	Phvulv091012850m	PF05699	PTHR23272	KOG1121			AT3G42170.1		BED zinc finger ;hAT family dimerisation domain
Locus_860	1356	A	G	Phvulv091012850m	PF05699	PTHR23272	KOG1121			AT3G42170.1		BED zinc finger ;hAT family dimerisation domain
Locus_860	1625	G	C	Phvulv091012850m	PF05699	PTHR23272	KOG1121			AT3G42170.1		BED zinc finger ;hAT family dimerisation domain
Locus_860	1756	T	G	Phvulv091012850m	PF05699	PTHR23272	KOG1121			AT3G42170.1		BED zinc finger ;hAT family dimerisation domain
Locus_860	2091	T	C	Phvulv091012850m	PF05699	PTHR23272	KOG1121			AT3G42170.1		BED zinc finger ;hAT family dimerisation domain
Locus_860	2216	T	C	Phvulv091012850m	PF05699	PTHR23272	KOG1121			AT3G42170.1		BED zinc finger ;hAT family dimerisation domain
Locus_863	245	a	G	Bra039681	PF00753	PTHR11935	KOG0814			AT1G53580.1	ETHE1,GLX2-3,GLY3	glyoxalase II 3
Locus_863	300	T	G	Bra039681	PF00753	PTHR11935	KOG0814			AT1G53580.1	ETHE1,GLX2-3,GLY3	glyoxalase II 3
Locus_863	317	T	G	Bra039681	PF00753	PTHR11935	KOG0814			AT1G53580.1	ETHE1,GLX2-3,GLY3	glyoxalase II 3
Locus_863	320	A	T	Bra039681	PF00753	PTHR11935	KOG0814			AT1G53580.1	ETHE1,GLX2-3,GLY3	glyoxalase II 3
Locus_863	891	G	a	Bra039681	PF00753	PTHR11935	KOG0814			AT1G53580.1	ETHE1,GLX2-3,GLY3	glyoxalase II 3
Locus_863	1105	C	G	Bra039681	PF00753	PTHR11935	KOG0814			AT1G53580.1	ETHE1,GLX2-3,GLY3	glyoxalase II 3
Locus_863	1165	G	C	Bra039681	PF00753	PTHR11935	KOG0814			AT1G53580.1	ETHE1,GLX2-3,GLY3	glyoxalase II 3
Locus_863	1235	C	T	Bra039681	PF00753	PTHR11935	KOG0814			AT1G53580.1	ETHE1,GLX2-3,GLY3	glyoxalase II 3
Locus_863	1250	G	A	Bra039681	PF00753	PTHR11935	KOG0814			AT1G53580.1	ETHE1,GLX2-3,GLY3	glyoxalase II 3
Locus_890	180	G	A	Bra019614	PF01535	PTHR10483				AT5G61800.1		Pentatricopeptide repeat (PPR) superfamily protein
Locus_890	271	G	A	Bra019614	PF01535	PTHR10483				AT5G61800.1		Pentatricopeptide repeat (PPR) superfamily protein
Locus_890	423	T	A	Bra019614	PF01535	PTHR10483				AT5G61800.1		Pentatricopeptide repeat (PPR) superfamily protein
Locus_890	2992	g	A	Bra019614	PF01535	PTHR10483				AT5G61800.1		Pentatricopeptide repeat (PPR) superfamily protein
Locus_893	259	A	G	AT2G05050.1	PF00481	PTHR13832	KOG0698			AT2G05050.1		protein phosphatase 2C, putative, expressed
Locus_893	412	T	C	AT2G05050.1	PF00481	PTHR13832	KOG0698			AT2G05050.1		protein phosphatase 2C, putative, expressed
Locus_893	697	C	T	AT2G05050.1	PF00481	PTHR13832	KOG0698			AT2G05050.1		protein phosphatase 2C, putative, expressed
Locus_926	431	T	C	Bra010692						AT4G38280.1
Locus_926	440	C	A	Bra010692						AT4G38280.1
Locus_926	632	G	C	Bra010692						AT4G38280.1
Locus_929	127	T	C	Bra040899	PF08263,PF00560	PTHR23258				AT5G21090.1		Leucine-rich repeat (LRR) family protein
Locus_929	131	G	C	Bra040899	PF08263,PF00560	PTHR23258				AT5G21090.1		Leucine-rich repeat (LRR) family protein
Locus_929	229	T	c	Bra040899	PF08263,PF00560	PTHR23258				AT5G21090.1		Leucine-rich repeat (LRR) family protein
Locus_929	242	T	c	Bra040899	PF08263,PF00560	PTHR23258				AT5G21090.1		Leucine-rich repeat (LRR) family protein
Locus_929	245	G	a	Bra040899	PF08263,PF00560	PTHR23258				AT5G21090.1		Leucine-rich repeat (LRR) family protein
Locus_979	493	T	C	Bra036540						AT5G25280.1		serine-rich protein-related
Locus_979	624	C	A	Bra036540						AT5G25280.1		serine-rich protein-related
Locus_979	772	A	G	Bra036540						AT5G25280.1		serine-rich protein-related
Locus_979	998	T	G	Bra036540						AT5G25280.1		serine-rich protein-related
Locus_979	1037	C	T	Bra036540						AT5G25280.1		serine-rich protein-related
Locus_979	1043	C	T	Bra036540						AT5G25280.1		serine-rich protein-related
Locus_979	1250	T	c	Bra036540						AT5G25280.1		serine-rich protein-related
Locus_979	1364	A	t	Bra036540						AT5G25280.1		serine-rich protein-related
Locus_979	1412	A	c	Bra036540						AT5G25280.1		serine-rich protein-related
Locus_979	1413	A	g	Bra036540						AT5G25280.1		serine-rich protein-related
Locus_1025	1257	G	A	AT2G34560.2	PF00004	PTHR23074	KOG0738			AT2G34560.2		AAA-type ATPase family protein, putative, expressed
Locus_1025	1281	A	G	AT2G34560.2	PF00004	PTHR23074	KOG0738			AT2G34560.2		AAA-type ATPase family protein, putative, expressed
Locus_1025	1302	G	A	AT2G34560.2	PF00004	PTHR23074	KOG0738			AT2G34560.2		AAA-type ATPase family protein, putative, expressed
Locus_1025	1308	G	A	AT2G34560.2	PF00004	PTHR23074	KOG0738			AT2G34560.2		AAA-type ATPase family protein, putative, expressed
Locus_1025	2052	T	A	AT2G34560.2	PF00004	PTHR23074	KOG0738			AT2G34560.2		AAA-type ATPase family protein, putative, expressed
Locus_1151	59	A	C	Bra002678	PF04641	PTHR12775	KOG3113			AT5G58020.1
Locus_1151	293	T	C	Bra002678	PF04641	PTHR12775	KOG3113			AT5G58020.1
Locus_1151	307	A	G	Bra002678	PF04641	PTHR12775	KOG3113			AT5G58020.1
Locus_1151	344	G	T	Bra002678	PF04641	PTHR12775	KOG3113			AT5G58020.1
Locus_1151	711	C	T	Bra002678	PF04641	PTHR12775	KOG3113			AT5G58020.1
Locus_1151	785	G	T	Bra002678	PF04641	PTHR12775	KOG3113			AT5G58020.1
Locus_1151	861	A	G	Bra002678	PF04641	PTHR12775	KOG3113			AT5G58020.1
Locus_1151	869	T	G	Bra002678	PF04641	PTHR12775	KOG3113			AT5G58020.1
Locus_1151	1022	G	A	Bra002678	PF04641	PTHR12775	KOG3113			AT5G58020.1
Locus_1151	1028	G	A	Bra002678	PF04641	PTHR12775	KOG3113			AT5G58020.1
Locus_1166	86	T	G	AT5G14660.1	PF01327	PTHR10458	KOG3137	3.5.1.88	K01462	AT5G14660.1		peptide deformylase, putative, expressed
Locus_1166	104	T	C	AT5G14660.1	PF01327	PTHR10458	KOG3137	3.5.1.88	K01462	AT5G14660.1		peptide deformylase, putative, expressed
Locus_1166	419	T	G	AT5G14660.1	PF01327	PTHR10458	KOG3137	3.5.1.88	K01462	AT5G14660.1		peptide deformylase, putative, expressed
Locus_1166	495	A	G	AT5G14660.1	PF01327	PTHR10458	KOG3137	3.5.1.88	K01462	AT5G14660.1		peptide deformylase, putative, expressed
Locus_1166	578	T	G	AT5G14660.1	PF01327	PTHR10458	KOG3137	3.5.1.88	K01462	AT5G14660.1		peptide deformylase, putative, expressed
Locus_1166	650	G	T	AT5G14660.1	PF01327	PTHR10458	KOG3137	3.5.1.88	K01462	AT5G14660.1		peptide deformylase, putative, expressed
Locus_1166	662	G	a	AT5G14660.1	PF01327	PTHR10458	KOG3137	3.5.1.88	K01462	AT5G14660.1		peptide deformylase, putative, expressed
Locus_1166	683	T	A	AT5G14660.1	PF01327	PTHR10458	KOG3137	3.5.1.88	K01462	AT5G14660.1		peptide deformylase, putative, expressed
Locus_1166	806	A	G	AT5G14660.1	PF01327	PTHR10458	KOG3137	3.5.1.88	K01462	AT5G14660.1		peptide deformylase, putative, expressed
Locus_1166	1103	g	T	AT5G14660.1	PF01327	PTHR10458	KOG3137	3.5.1.88	K01462	AT5G14660.1		peptide deformylase, putative, expressed
Locus_1259	1199	T	C	Bra027915	PF00026,PF03489,PF05184	PTHR13683	KOG1339			AT1G11910.1	APA1,ATAPA1	aspartic proteinase A1
Locus_1259	1272	C	G	Bra027915	PF00026,PF03489,PF05184	PTHR13683	KOG1339			AT1G11910.1	APA1,ATAPA1	aspartic proteinase A1
Locus_1259	1273	C	T	Bra027915	PF00026,PF03489,PF05184	PTHR13683	KOG1339			AT1G11910.1	APA1,ATAPA1	aspartic proteinase A1
Locus_1259	1959	G	A	Bra027915	PF00026,PF03489,PF05184	PTHR13683	KOG1339			AT1G11910.1	APA1,ATAPA1	aspartic proteinase A1
Locus_1259	1962	G	T	Bra027915	PF00026,PF03489,PF05184	PTHR13683	KOG1339			AT1G11910.1	APA1,ATAPA1	aspartic proteinase A1
Locus_1357	284	G	A	Bra004728	PF00076,PF04059	PTHR10432	KOG4660			AT2G42890.1	AML2,ML2	MEI2-like 2
Locus_1357	321	T	C	Bra004728	PF00076,PF04059	PTHR10432	KOG4660			AT2G42890.1	AML2,ML2	MEI2-like 2
Locus_1357	333	A	C	Bra004728	PF00076,PF04059	PTHR10432	KOG4660			AT2G42890.1	AML2,ML2	MEI2-like 2
Locus_1357	337	A	T	Bra004728	PF00076,PF04059	PTHR10432	KOG4660			AT2G42890.1	AML2,ML2	MEI2-like 2
Locus_1357	366	C	G	Bra004728	PF00076,PF04059	PTHR10432	KOG4660			AT2G42890.1	AML2,ML2	MEI2-like 2
Locus_1357	424	T	G	Bra004728	PF00076,PF04059	PTHR10432	KOG4660			AT2G42890.1	AML2,ML2	MEI2-like 2
Locus_1357	481	G	A	Bra004728	PF00076,PF04059	PTHR10432	KOG4660			AT2G42890.1	AML2,ML2	MEI2-like 2
Locus_1357	484	C	T	Bra004728	PF00076,PF04059	PTHR10432	KOG4660			AT2G42890.1	AML2,ML2	MEI2-like 2
Locus_1357	568	a	G	Bra004728	PF00076,PF04059	PTHR10432	KOG4660			AT2G42890.1	AML2,ML2	MEI2-like 2
Locus_1357	676	T	C	Bra004728	PF00076,PF04059	PTHR10432	KOG4660			AT2G42890.1	AML2,ML2	MEI2-like 2
Locus_1357	726	G	A	Bra004728	PF00076,PF04059	PTHR10432	KOG4660			AT2G42890.1	AML2,ML2	MEI2-like 2
Locus_1357	868	G	T	Bra004728	PF00076,PF04059	PTHR10432	KOG4660			AT2G42890.1	AML2,ML2	MEI2-like 2
Locus_1357	967	T	C	Bra004728	PF00076,PF04059	PTHR10432	KOG4660			AT2G42890.1	AML2,ML2	MEI2-like 2
Locus_1357	972	C	T	Bra004728	PF00076,PF04059	PTHR10432	KOG4660			AT2G42890.1	AML2,ML2	MEI2-like 2
Locus_1357	1062	C	G	Bra004728	PF00076,PF04059	PTHR10432	KOG4660			AT2G42890.1	AML2,ML2	MEI2-like 2
Locus_1357	1160	C	A	Bra004728	PF00076,PF04059	PTHR10432	KOG4660			AT2G42890.1	AML2,ML2	MEI2-like 2
Locus_1357	1243	G	C	Bra004728	PF00076,PF04059	PTHR10432	KOG4660			AT2G42890.1	AML2,ML2	MEI2-like 2
Locus_1357	1533	A	C	Bra004728	PF00076,PF04059	PTHR10432	KOG4660			AT2G42890.1	AML2,ML2	MEI2-like 2
Locus_1357	1546	T	G	Bra004728	PF00076,PF04059	PTHR10432	KOG4660			AT2G42890.1	AML2,ML2	MEI2-like 2
Locus_1357	1549	A	T	Bra004728	PF00076,PF04059	PTHR10432	KOG4660			AT2G42890.1	AML2,ML2	MEI2-like 2
Locus_1357	1567	C	G	Bra004728	PF00076,PF04059	PTHR10432	KOG4660			AT2G42890.1	AML2,ML2	MEI2-like 2
Locus_1357	1641	A	G	Bra004728	PF00076,PF04059	PTHR10432	KOG4660			AT2G42890.1	AML2,ML2	MEI2-like 2
Locus_1357	1714	C	G	Bra004728	PF00076,PF04059	PTHR10432	KOG4660			AT2G42890.1	AML2,ML2	MEI2-like 2
Locus_1357	1881	C	A	Bra004728	PF00076,PF04059	PTHR10432	KOG4660			AT2G42890.1	AML2,ML2	MEI2-like 2
Locus_1357	1900	A	G	Bra004728	PF00076,PF04059	PTHR10432	KOG4660			AT2G42890.1	AML2,ML2	MEI2-like 2
Locus_1357	1980	A	G	Bra004728	PF00076,PF04059	PTHR10432	KOG4660			AT2G42890.1	AML2,ML2	MEI2-like 2
Locus_1357	2294	A	G	Bra004728	PF00076,PF04059	PTHR10432	KOG4660			AT2G42890.1	AML2,ML2	MEI2-like 2
Locus_1357	2383	G	C	Bra004728	PF00076,PF04059	PTHR10432	KOG4660			AT2G42890.1	AML2,ML2	MEI2-like 2
Locus_1357	2445	T	C	Bra004728	PF00076,PF04059	PTHR10432	KOG4660			AT2G42890.1	AML2,ML2	MEI2-like 2
Locus_1357	2509	A	T	Bra004728	PF00076,PF04059	PTHR10432	KOG4660			AT2G42890.1	AML2,ML2	MEI2-like 2
Locus_1372	178	G	A
Locus_1372	827	G	A
Locus_1372	847	G	A
Locus_1372	1132	G	A
Locus_1372	1219	t	C
Locus_1372	1262	G	A
Locus_1372	1285	C	T
Locus_1372	1532	G	A
Locus_1372	1802	G	C
Locus_1372	1849	C	T
Locus_1372	1958	C	T
Locus_1372	2410	G	A
Locus_1372	2680	A	G
Locus_1372	2797	G	T
Locus_1372	3190	T	C
Locus_1372	3597	A	T
Locus_1372	4007	C	T
Locus_1372	4087	C	T
Locus_1372	4249	C	A
Locus_1372	4780	T	A
Locus_1372	5132	G	c
Locus_1450	1171	T	A	Bra003117	PF00249	PTHR12802	KOG0724			AT5G52660.2		Homeodomain-like superfamily protein
Locus_1450	1277	T	A	Bra003117	PF00249	PTHR12802	KOG0724			AT5G52660.2		Homeodomain-like superfamily protein
Locus_1450	1313	T	C	Bra003117	PF00249	PTHR12802	KOG0724			AT5G52660.2		Homeodomain-like superfamily protein
Locus_1450	1443	G	C	Bra003117	PF00249	PTHR12802	KOG0724			AT5G52660.2		Homeodomain-like superfamily protein
Locus_1450	1457	A	G	Bra003117	PF00249	PTHR12802	KOG0724			AT5G52660.2		Homeodomain-like superfamily protein
Locus_1450	1483	C	T	Bra003117	PF00249	PTHR12802	KOG0724			AT5G52660.2		Homeodomain-like superfamily protein
Locus_1511	677	T	C
Locus_1511	682	G	A
Locus_1511	968	g	A
Locus_1511	1213	C	T
Locus_1519	23	T	A	Bra012433		PTHR10218:SF80				AT1G27030.1
Locus_1519	266	G	T	Bra012433		PTHR10218:SF80				AT1G27030.1
Locus_1519	827	C	T	Bra012433		PTHR10218:SF80				AT1G27030.1
Locus_1519	949	G	A	Bra012433		PTHR10218:SF80				AT1G27030.1
Locus_1519	1015	G	A	Bra012433		PTHR10218:SF80				AT1G27030.1
Locus_1519	1017	G	C	Bra012433		PTHR10218:SF80				AT1G27030.1
Locus_1519	1109	T	C	Bra012433		PTHR10218:SF80				AT1G27030.1
Locus_1519	1226	T	A	Bra012433		PTHR10218:SF80				AT1G27030.1
Locus_1539	45	G	T	Bra035256	PF00505	PTHR13711	KOG0381			AT4G11080.1		HMG (high mobility group) box protein
Locus_1539	65	T	C	Bra035256	PF00505	PTHR13711	KOG0381			AT4G11080.1		HMG (high mobility group) box protein
Locus_1539	459	G	A	Bra035256	PF00505	PTHR13711	KOG0381			AT4G11080.1		HMG (high mobility group) box protein
Locus_1539	685	T	C	Bra035256	PF00505	PTHR13711	KOG0381			AT4G11080.1		HMG (high mobility group) box protein
Locus_1539	1012	C	A	Bra035256	PF00505	PTHR13711	KOG0381			AT4G11080.1		HMG (high mobility group) box protein
Locus_1567	101	T	C	AT4G03020.1	PF00400	PTHR19847	KOG0266		K11801	AT4G03020.1		WD domain, G-beta repeat domain containing protein, expressed
Locus_1567	144	C	T	AT4G03020.1	PF00400	PTHR19847	KOG0266		K11801	AT4G03020.1		WD domain, G-beta repeat domain containing protein, expressed
Locus_1567	182	G	T	AT4G03020.1	PF00400	PTHR19847	KOG0266		K11801	AT4G03020.1		WD domain, G-beta repeat domain containing protein, expressed
Locus_1567	221	A	G	AT4G03020.1	PF00400	PTHR19847	KOG0266		K11801	AT4G03020.1		WD domain, G-beta repeat domain containing protein, expressed
Locus_1567	275	a	C	AT4G03020.1	PF00400	PTHR19847	KOG0266		K11801	AT4G03020.1		WD domain, G-beta repeat domain containing protein, expressed
Locus_1567	342	A	G	AT4G03020.1	PF00400	PTHR19847	KOG0266		K11801	AT4G03020.1		WD domain, G-beta repeat domain containing protein, expressed
Locus_1567	375	T	C	AT4G03020.1	PF00400	PTHR19847	KOG0266		K11801	AT4G03020.1		WD domain, G-beta repeat domain containing protein, expressed
Locus_1567	668	C	T	AT4G03020.1	PF00400	PTHR19847	KOG0266		K11801	AT4G03020.1		WD domain, G-beta repeat domain containing protein, expressed
Locus_1567	692	A	T	AT4G03020.1	PF00400	PTHR19847	KOG0266		K11801	AT4G03020.1		WD domain, G-beta repeat domain containing protein, expressed
Locus_1567	694	A	G	AT4G03020.1	PF00400	PTHR19847	KOG0266		K11801	AT4G03020.1		WD domain, G-beta repeat domain containing protein, expressed
Locus_1567	763	T	A	AT4G03020.1	PF00400	PTHR19847	KOG0266		K11801	AT4G03020.1		WD domain, G-beta repeat domain containing protein, expressed
Locus_1567	820	T	A	AT4G03020.1	PF00400	PTHR19847	KOG0266		K11801	AT4G03020.1		WD domain, G-beta repeat domain containing protein, expressed
Locus_1627	165	C	G	Bra037702	PF07333,PF00537					AT2G43550.1		Scorpion toxin-like knottin superfamily protein
Locus_1627	218	A	G	Bra037702	PF07333,PF00537					AT2G43550.1		Scorpion toxin-like knottin superfamily protein
Locus_1627	257	T	A	Bra037702	PF07333,PF00537					AT2G43550.1		Scorpion toxin-like knottin superfamily protein
Locus_1627	325	A	g	Bra037702	PF07333,PF00537					AT2G43550.1		Scorpion toxin-like knottin superfamily protein
Locus_1627	377	C	t	Bra037702	PF07333,PF00537					AT2G43550.1		Scorpion toxin-like knottin superfamily protein
Locus_1627	550	C	t	Bra037702	PF07333,PF00537					AT2G43550.1		Scorpion toxin-like knottin superfamily protein
Locus_1627	557	A	g	Bra037702	PF07333,PF00537					AT2G43550.1		Scorpion toxin-like knottin superfamily protein
Locus_1627	654	A	C	Bra037702	PF07333,PF00537					AT2G43550.1		Scorpion toxin-like knottin superfamily protein
Locus_1665	289	A	C	Bra034118	PF02365					AT3G10490.2	ANAC051,ANAC052,NAC052	NAC domain containing protein 52
Locus_1665	613	A	G	Bra034118	PF02365					AT3G10490.2	ANAC051,ANAC052,NAC052	NAC domain containing protein 52
Locus_1665	983	C	T	Bra034118	PF02365					AT3G10490.2	ANAC051,ANAC052,NAC052	NAC domain containing protein 52
Locus_1737	803	T	C	Bra033733	PF08100,PF00891	PTHR11746	KOG3178			AT1G77520.1		O-methyltransferase family protein
Locus_1767	325	A	G	Bra031940	PF00459	PTHR20854	KOG1528	3.1.3.57,3.1.3.7	K01082,K01107	AT5G64000.1	ATSAL2,SAL2	Inositol monophosphatase family protein
Locus_1767	383	T	C	Bra031940	PF00459	PTHR20854	KOG1528	3.1.3.57,3.1.3.7	K01082,K01107	AT5G64000.1	ATSAL2,SAL2	Inositol monophosphatase family protein
Locus_1890	132	T	C	Bra031967	PF07797					AT3G03880.1		Protein of unknown function (DUF1639)
Locus_1890	134	T	G	Bra031967	PF07797					AT3G03880.1		Protein of unknown function (DUF1639)
Locus_1890	135	T	A	Bra031967	PF07797					AT3G03880.1		Protein of unknown function (DUF1639)
Locus_1890	157	A	C	Bra031967	PF07797					AT3G03880.1		Protein of unknown function (DUF1639)
Locus_1890	265	T	g	Bra031967	PF07797					AT3G03880.1		Protein of unknown function (DUF1639)
Locus_1890	281	T	a	Bra031967	PF07797					AT3G03880.1		Protein of unknown function (DUF1639)
Locus_1890	524	G	A	Bra031967	PF07797					AT3G03880.1		Protein of unknown function (DUF1639)
Locus_1890	530	T	G	Bra031967	PF07797					AT3G03880.1		Protein of unknown function (DUF1639)
Locus_1890	533	C	T	Bra031967	PF07797					AT3G03880.1		Protein of unknown function (DUF1639)
Locus_1890	702	C	T	Bra031967	PF07797					AT3G03880.1		Protein of unknown function (DUF1639)
Locus_1905	159	c	T	Bra016200	PF00646,PF08238	PTHR11102	KOG1550			AT1G70590.1		F-box family protein
Locus_1905	206	T	G	Bra016200	PF00646,PF08238	PTHR11102	KOG1550			AT1G70590.1		F-box family protein
Locus_1905	240	G	A	Bra016200	PF00646,PF08238	PTHR11102	KOG1550			AT1G70590.1		F-box family protein
Locus_1905	534	T	C	Bra016200	PF00646,PF08238	PTHR11102	KOG1550			AT1G70590.1		F-box family protein
Locus_1905	544	T	C	Bra016200	PF00646,PF08238	PTHR11102	KOG1550			AT1G70590.1		F-box family protein
Locus_1905	832	G	a	Bra016200	PF00646,PF08238	PTHR11102	KOG1550			AT1G70590.1		F-box family protein
Locus_1905	868	T	C	Bra016200	PF00646,PF08238	PTHR11102	KOG1550			AT1G70590.1		F-box family protein
Locus_1905	985	C	A	Bra016200	PF00646,PF08238	PTHR11102	KOG1550			AT1G70590.1		F-box family protein
Locus_1905	1122	G	T	Bra016200	PF00646,PF08238	PTHR11102	KOG1550			AT1G70590.1		F-box family protein
Locus_1905	1240	C	A	Bra016200	PF00646,PF08238	PTHR11102	KOG1550			AT1G70590.1		F-box family protein
Locus_1905	1381	C	T	Bra016200	PF00646,PF08238	PTHR11102	KOG1550			AT1G70590.1		F-box family protein
Locus_1905	1428	G	T	Bra016200	PF00646,PF08238	PTHR11102	KOG1550			AT1G70590.1		F-box family protein
Locus_1912	1180	A	T	Bra010483	PF00076	PTHR10432	KOG0131			AT4G24770.1	ATRBP31,ATRBP33,CP31,RBP31	31-kDa RNA binding protein
Locus_1912	1192	G	A	Bra010483	PF00076	PTHR10432	KOG0131			AT4G24770.1	ATRBP31,ATRBP33,CP31,RBP31	31-kDa RNA binding protein
Locus_1912	1195	A	C	Bra010483	PF00076	PTHR10432	KOG0131			AT4G24770.1	ATRBP31,ATRBP33,CP31,RBP31	31-kDa RNA binding protein
Locus_1939	596	G	T	AT1G13560.2	PF01066	PTHR10414	KOG2877	2.7.8.1	K00993	AT1G13560.2		CDP-alcohol phosphatidyltransferase, putative, expressed
Locus_1939	617	T	C	AT1G13560.2	PF01066	PTHR10414	KOG2877	2.7.8.1	K00993	AT1G13560.2		CDP-alcohol phosphatidyltransferase, putative, expressed
Locus_1939	620	C	A	AT1G13560.2	PF01066	PTHR10414	KOG2877	2.7.8.1	K00993	AT1G13560.2		CDP-alcohol phosphatidyltransferase, putative, expressed
Locus_1939	989	T	A	AT1G13560.2	PF01066	PTHR10414	KOG2877	2.7.8.1	K00993	AT1G13560.2		CDP-alcohol phosphatidyltransferase, putative, expressed
Locus_1939	992	T	G	AT1G13560.2	PF01066	PTHR10414	KOG2877	2.7.8.1	K00993	AT1G13560.2		CDP-alcohol phosphatidyltransferase, putative, expressed
Locus_1939	1020	T	C	AT1G13560.2	PF01066	PTHR10414	KOG2877	2.7.8.1	K00993	AT1G13560.2		CDP-alcohol phosphatidyltransferase, putative, expressed
Locus_1939	1133	T	G	AT1G13560.2	PF01066	PTHR10414	KOG2877	2.7.8.1	K00993	AT1G13560.2		CDP-alcohol phosphatidyltransferase, putative, expressed
Locus_1956	2227	G	T	AT2G35130.1	PF01535	PTHR10483				AT2G35130.1		pentatricopeptide containing protein, putative, expressed
Locus_1956	3209	C	G	AT2G35130.1	PF01535	PTHR10483				AT2G35130.1		pentatricopeptide containing protein, putative, expressed
Locus_1996	266	G	C	Bra009067						AT5G09995.2
Locus_1996	286	T	C	Bra009067						AT5G09995.2
Locus_1996	467	T	A	Bra009067						AT5G09995.2
Locus_1996	473	A	C	Bra009067						AT5G09995.2
Locus_1996	634	C	A	Bra009067						AT5G09995.2
Locus_1996	683	A	C	Bra009067						AT5G09995.2
Locus_1996	777	A	C	Bra009067						AT5G09995.2
Locus_1996	780	G	T	Bra009067						AT5G09995.2
Locus_1996	827	T	A	Bra009067						AT5G09995.2
Locus_1996	839	G	A	Bra009067						AT5G09995.2
Locus_1996	852	G	A	Bra009067						AT5G09995.2
Locus_1998	229	T	A	AT5G40670.1	PF04193	PTHR13131	KOG3145		K12386	AT5G40670.1		PQ loop repeat domain containing protein, expressed
Locus_1998	289	G	a	AT5G40670.1	PF04193	PTHR13131	KOG3145		K12386	AT5G40670.1		PQ loop repeat domain containing protein, expressed
Locus_1998	304	G	a	AT5G40670.1	PF04193	PTHR13131	KOG3145		K12386	AT5G40670.1		PQ loop repeat domain containing protein, expressed
Locus_1998	468	T	c	AT5G40670.1	PF04193	PTHR13131	KOG3145		K12386	AT5G40670.1		PQ loop repeat domain containing protein, expressed
Locus_1998	526	G	A	AT5G40670.1	PF04193	PTHR13131	KOG3145		K12386	AT5G40670.1		PQ loop repeat domain containing protein, expressed
Locus_1998	644	G	C	AT5G40670.1	PF04193	PTHR13131	KOG3145		K12386	AT5G40670.1		PQ loop repeat domain containing protein, expressed
Locus_1998	706	T	C	AT5G40670.1	PF04193	PTHR13131	KOG3145		K12386	AT5G40670.1		PQ loop repeat domain containing protein, expressed
Locus_1998	754	G	A	AT5G40670.1	PF04193	PTHR13131	KOG3145		K12386	AT5G40670.1		PQ loop repeat domain containing protein, expressed
Locus_1998	1789	G	A	AT5G40670.1	PF04193	PTHR13131	KOG3145		K12386	AT5G40670.1		PQ loop repeat domain containing protein, expressed
Locus_1998	1792	G	A	AT5G40670.1	PF04193	PTHR13131	KOG3145		K12386	AT5G40670.1		PQ loop repeat domain containing protein, expressed
Locus_1998	2205	C	T	AT5G40670.1	PF04193	PTHR13131	KOG3145		K12386	AT5G40670.1		PQ loop repeat domain containing protein, expressed
Locus_2029	1630	G	A	Bra025180	PF04755					AT3G26070.1		Plastid-lipid associated protein PAP / fibrillin family protein
Locus_2029	2372	T	C	Bra025180	PF04755					AT3G26070.1		Plastid-lipid associated protein PAP / fibrillin family protein
Locus_2029	2374	G	A	Bra025180	PF04755					AT3G26070.1		Plastid-lipid associated protein PAP / fibrillin family protein
Locus_2029	2377	G	C	Bra025180	PF04755					AT3G26070.1		Plastid-lipid associated protein PAP / fibrillin family protein
Locus_2029	2443	A	C	Bra025180	PF04755					AT3G26070.1		Plastid-lipid associated protein PAP / fibrillin family protein
Locus_2029	2448	T	C	Bra025180	PF04755					AT3G26070.1		Plastid-lipid associated protein PAP / fibrillin family protein
Locus_2029	2503	T	A	Bra025180	PF04755					AT3G26070.1		Plastid-lipid associated protein PAP / fibrillin family protein
Locus_2029	2538	t	G	Bra025180	PF04755					AT3G26070.1		Plastid-lipid associated protein PAP / fibrillin family protein
Locus_2031	256	C	T	Bra012168						AT2G19180.1
Locus_2031	289	T	A	Bra012168						AT2G19180.1
Locus_2031	293	T	C	Bra012168						AT2G19180.1
Locus_2031	299	G	T	Bra012168						AT2G19180.1
Locus_2031	366	T	c	Bra012168						AT2G19180.1
Locus_2031	396	A	G	Bra012168						AT2G19180.1
Locus_2031	399	T	C	Bra012168						AT2G19180.1
Locus_2031	407	C	t	Bra012168						AT2G19180.1
Locus_2031	426	G	t	Bra012168						AT2G19180.1
Locus_2031	927	A	G	Bra012168						AT2G19180.1
Locus_2031	1212	G	A	Bra012168						AT2G19180.1
Locus_2031	1214	C	T	Bra012168						AT2G19180.1
Locus_2066	102	C	T	Bra008958	PF02421,PF01926	PTHR11649	KOG2486			AT5G11480.1		P-loop containing nucleoside triphosphate hydrolases superfamily protein
Locus_2066	112	G	T	Bra008958	PF02421,PF01926	PTHR11649	KOG2486			AT5G11480.1		P-loop containing nucleoside triphosphate hydrolases superfamily protein
Locus_2066	204	T	C	Bra008958	PF02421,PF01926	PTHR11649	KOG2486			AT5G11480.1		P-loop containing nucleoside triphosphate hydrolases superfamily protein
Locus_2066	232	C	A	Bra008958	PF02421,PF01926	PTHR11649	KOG2486			AT5G11480.1		P-loop containing nucleoside triphosphate hydrolases superfamily protein
Locus_2066	262	T	G	Bra008958	PF02421,PF01926	PTHR11649	KOG2486			AT5G11480.1		P-loop containing nucleoside triphosphate hydrolases superfamily protein
Locus_2066	288	C	G	Bra008958	PF02421,PF01926	PTHR11649	KOG2486			AT5G11480.1		P-loop containing nucleoside triphosphate hydrolases superfamily protein
Locus_2066	664	T	C	Bra008958	PF02421,PF01926	PTHR11649	KOG2486			AT5G11480.1		P-loop containing nucleoside triphosphate hydrolases superfamily protein
Locus_2066	675	G	A	Bra008958	PF02421,PF01926	PTHR11649	KOG2486			AT5G11480.1		P-loop containing nucleoside triphosphate hydrolases superfamily protein
Locus_2066	708	G	A	Bra008958	PF02421,PF01926	PTHR11649	KOG2486			AT5G11480.1		P-loop containing nucleoside triphosphate hydrolases superfamily protein
Locus_2066	1132	G	A	Bra008958	PF02421,PF01926	PTHR11649	KOG2486			AT5G11480.1		P-loop containing nucleoside triphosphate hydrolases superfamily protein
Locus_2080	66	C	G	AT1G33970.3	PF04548,PF01926	PTHR10903				AT1G33970.3		AIG1, putative, expressed
Locus_2080	279	C	T	AT1G33970.3	PF04548,PF01926	PTHR10903				AT1G33970.3		AIG1, putative, expressed
Locus_2110	220	A	T	Bra016789	PF00854	PTHR11654	KOG1237			AT1G12110.1	ATNRT1,B-1,CHL1,CHL1-1,NRT1,NRT1.1	nitrate transporter 1.1
Locus_2110	378	A	G	Bra016789	PF00854	PTHR11654	KOG1237			AT1G12110.1	ATNRT1,B-1,CHL1,CHL1-1,NRT1,NRT1.1	nitrate transporter 1.1
Locus_2110	388	A	G	Bra016789	PF00854	PTHR11654	KOG1237			AT1G12110.1	ATNRT1,B-1,CHL1,CHL1-1,NRT1,NRT1.1	nitrate transporter 1.1
Locus_2110	434	C	A	Bra016789	PF00854	PTHR11654	KOG1237			AT1G12110.1	ATNRT1,B-1,CHL1,CHL1-1,NRT1,NRT1.1	nitrate transporter 1.1
Locus_2110	1443	C	A	Bra016789	PF00854	PTHR11654	KOG1237			AT1G12110.1	ATNRT1,B-1,CHL1,CHL1-1,NRT1,NRT1.1	nitrate transporter 1.1
Locus_2110	1477	C	T	Bra016789	PF00854	PTHR11654	KOG1237			AT1G12110.1	ATNRT1,B-1,CHL1,CHL1-1,NRT1,NRT1.1	nitrate transporter 1.1
Locus_2110	1491	C	A	Bra016789	PF00854	PTHR11654	KOG1237			AT1G12110.1	ATNRT1,B-1,CHL1,CHL1-1,NRT1,NRT1.1	nitrate transporter 1.1
Locus_2181	92	A	C	Bra031641	PF00635	PTHR10809	KOG0439			AT1G08820.1	VAP27-2	vamp/synaptobrevin-associated protein 27-2
Locus_2181	339	T	A	Bra031641	PF00635	PTHR10809	KOG0439			AT1G08820.1	VAP27-2	vamp/synaptobrevin-associated protein 27-2
Locus_2181	608	G	A	Bra031641	PF00635	PTHR10809	KOG0439			AT1G08820.1	VAP27-2	vamp/synaptobrevin-associated protein 27-2
Locus_2181	609	C	A	Bra031641	PF00635	PTHR10809	KOG0439			AT1G08820.1	VAP27-2	vamp/synaptobrevin-associated protein 27-2
Locus_2181	758	G	T	Bra031641	PF00635	PTHR10809	KOG0439			AT1G08820.1	VAP27-2	vamp/synaptobrevin-associated protein 27-2
Locus_2181	873	G	T	Bra031641	PF00635	PTHR10809	KOG0439			AT1G08820.1	VAP27-2	vamp/synaptobrevin-associated protein 27-2
Locus_2181	917	C	A	Bra031641	PF00635	PTHR10809	KOG0439			AT1G08820.1	VAP27-2	vamp/synaptobrevin-associated protein 27-2
Locus_2181	1068	A	G	Bra031641	PF00635	PTHR10809	KOG0439			AT1G08820.1	VAP27-2	vamp/synaptobrevin-associated protein 27-2
Locus_2181	1143	G	C	Bra031641	PF00635	PTHR10809	KOG0439			AT1G08820.1	VAP27-2	vamp/synaptobrevin-associated protein 27-2
Locus_2181	1156	G	A	Bra031641	PF00635	PTHR10809	KOG0439			AT1G08820.1	VAP27-2	vamp/synaptobrevin-associated protein 27-2
Locus_2181	1175	A	T	Bra031641	PF00635	PTHR10809	KOG0439			AT1G08820.1	VAP27-2	vamp/synaptobrevin-associated protein 27-2
Locus_2181	1188	T	G	Bra031641	PF00635	PTHR10809	KOG0439			AT1G08820.1	VAP27-2	vamp/synaptobrevin-associated protein 27-2
Locus_2181	1348	G	A	Bra031641	PF00635	PTHR10809	KOG0439			AT1G08820.1	VAP27-2	vamp/synaptobrevin-associated protein 27-2
Locus_2343	1277	C	T	AT5G65980.1	PF03547		KOG2722		K07088	AT5G65980.1		auxin efflux carrier component, putative, expressed
Locus_2343	1426	G	C	AT5G65980.1	PF03547		KOG2722		K07088	AT5G65980.1		auxin efflux carrier component, putative, expressed
Locus_2363	108	C	A	AT1G18150.1	PF00069	PTHR11295	KOG0660			AT1G18150.1		CGMC_MAPKCMGC_2.11 - CGMC includes CDA, MAPK, GSK3, and CLKC kinases, expressed
Locus_2363	150	T	G	AT1G18150.1	PF00069	PTHR11295	KOG0660			AT1G18150.1		CGMC_MAPKCMGC_2.11 - CGMC includes CDA, MAPK, GSK3, and CLKC kinases, expressed
Locus_2363	188	G	A	AT1G18150.1	PF00069	PTHR11295	KOG0660			AT1G18150.1		CGMC_MAPKCMGC_2.11 - CGMC includes CDA, MAPK, GSK3, and CLKC kinases, expressed
Locus_2363	276	T	C	AT1G18150.1	PF00069	PTHR11295	KOG0660			AT1G18150.1		CGMC_MAPKCMGC_2.11 - CGMC includes CDA, MAPK, GSK3, and CLKC kinases, expressed
Locus_2363	292	C	A	AT1G18150.1	PF00069	PTHR11295	KOG0660			AT1G18150.1		CGMC_MAPKCMGC_2.11 - CGMC includes CDA, MAPK, GSK3, and CLKC kinases, expressed
Locus_2363	344	A	G	AT1G18150.1	PF00069	PTHR11295	KOG0660			AT1G18150.1		CGMC_MAPKCMGC_2.11 - CGMC includes CDA, MAPK, GSK3, and CLKC kinases, expressed
Locus_2363	475	G	C	AT1G18150.1	PF00069	PTHR11295	KOG0660			AT1G18150.1		CGMC_MAPKCMGC_2.11 - CGMC includes CDA, MAPK, GSK3, and CLKC kinases, expressed
Locus_2363	767	G	a	AT1G18150.1	PF00069	PTHR11295	KOG0660			AT1G18150.1		CGMC_MAPKCMGC_2.11 - CGMC includes CDA, MAPK, GSK3, and CLKC kinases, expressed
Locus_2363	770	T	c	AT1G18150.1	PF00069	PTHR11295	KOG0660			AT1G18150.1		CGMC_MAPKCMGC_2.11 - CGMC includes CDA, MAPK, GSK3, and CLKC kinases, expressed
Locus_2363	776	C	t	AT1G18150.1	PF00069	PTHR11295	KOG0660			AT1G18150.1		CGMC_MAPKCMGC_2.11 - CGMC includes CDA, MAPK, GSK3, and CLKC kinases, expressed
Locus_2363	778	C	t	AT1G18150.1	PF00069	PTHR11295	KOG0660			AT1G18150.1		CGMC_MAPKCMGC_2.11 - CGMC includes CDA, MAPK, GSK3, and CLKC kinases, expressed
Locus_2363	871	T	G	AT1G18150.1	PF00069	PTHR11295	KOG0660			AT1G18150.1		CGMC_MAPKCMGC_2.11 - CGMC includes CDA, MAPK, GSK3, and CLKC kinases, expressed
Locus_2363	941	C	T	AT1G18150.1	PF00069	PTHR11295	KOG0660			AT1G18150.1		CGMC_MAPKCMGC_2.11 - CGMC includes CDA, MAPK, GSK3, and CLKC kinases, expressed
Locus_2363	1010	A	T	AT1G18150.1	PF00069	PTHR11295	KOG0660			AT1G18150.1		CGMC_MAPKCMGC_2.11 - CGMC includes CDA, MAPK, GSK3, and CLKC kinases, expressed
Locus_2363	1052	C	G	AT1G18150.1	PF00069	PTHR11295	KOG0660			AT1G18150.1		CGMC_MAPKCMGC_2.11 - CGMC includes CDA, MAPK, GSK3, and CLKC kinases, expressed
Locus_2363	1079	C	G	AT1G18150.1	PF00069	PTHR11295	KOG0660			AT1G18150.1		CGMC_MAPKCMGC_2.11 - CGMC includes CDA, MAPK, GSK3, and CLKC kinases, expressed
Locus_2363	1205	G	A	AT1G18150.1	PF00069	PTHR11295	KOG0660			AT1G18150.1		CGMC_MAPKCMGC_2.11 - CGMC includes CDA, MAPK, GSK3, and CLKC kinases, expressed
Locus_2363	1208	T	G	AT1G18150.1	PF00069	PTHR11295	KOG0660			AT1G18150.1		CGMC_MAPKCMGC_2.11 - CGMC includes CDA, MAPK, GSK3, and CLKC kinases, expressed
Locus_2363	1411	G	A	AT1G18150.1	PF00069	PTHR11295	KOG0660			AT1G18150.1		CGMC_MAPKCMGC_2.11 - CGMC includes CDA, MAPK, GSK3, and CLKC kinases, expressed
Locus_2363	1549	G	A	AT1G18150.1	PF00069	PTHR11295	KOG0660			AT1G18150.1		CGMC_MAPKCMGC_2.11 - CGMC includes CDA, MAPK, GSK3, and CLKC kinases, expressed
Locus_2363	1585	A	C	AT1G18150.1	PF00069	PTHR11295	KOG0660			AT1G18150.1		CGMC_MAPKCMGC_2.11 - CGMC includes CDA, MAPK, GSK3, and CLKC kinases, expressed
Locus_2363	1690	G	T	AT1G18150.1	PF00069	PTHR11295	KOG0660			AT1G18150.1		CGMC_MAPKCMGC_2.11 - CGMC includes CDA, MAPK, GSK3, and CLKC kinases, expressed
Locus_2363	1849	T	G	AT1G18150.1	PF00069	PTHR11295	KOG0660			AT1G18150.1		CGMC_MAPKCMGC_2.11 - CGMC includes CDA, MAPK, GSK3, and CLKC kinases, expressed
Locus_2363	1943	G	A	AT1G18150.1	PF00069	PTHR11295	KOG0660			AT1G18150.1		CGMC_MAPKCMGC_2.11 - CGMC includes CDA, MAPK, GSK3, and CLKC kinases, expressed
Locus_2363	1954	T	C	AT1G18150.1	PF00069	PTHR11295	KOG0660			AT1G18150.1		CGMC_MAPKCMGC_2.11 - CGMC includes CDA, MAPK, GSK3, and CLKC kinases, expressed
Locus_2363	1957	G	T	AT1G18150.1	PF00069	PTHR11295	KOG0660			AT1G18150.1		CGMC_MAPKCMGC_2.11 - CGMC includes CDA, MAPK, GSK3, and CLKC kinases, expressed
Locus_2363	2023	A	C	AT1G18150.1	PF00069	PTHR11295	KOG0660			AT1G18150.1		CGMC_MAPKCMGC_2.11 - CGMC includes CDA, MAPK, GSK3, and CLKC kinases, expressed
Locus_2363	2097	A	G	AT1G18150.1	PF00069	PTHR11295	KOG0660			AT1G18150.1		CGMC_MAPKCMGC_2.11 - CGMC includes CDA, MAPK, GSK3, and CLKC kinases, expressed
Locus_2363	2117	G	C	AT1G18150.1	PF00069	PTHR11295	KOG0660			AT1G18150.1		CGMC_MAPKCMGC_2.11 - CGMC includes CDA, MAPK, GSK3, and CLKC kinases, expressed
Locus_2363	2122	G	C	AT1G18150.1	PF00069	PTHR11295	KOG0660			AT1G18150.1		CGMC_MAPKCMGC_2.11 - CGMC includes CDA, MAPK, GSK3, and CLKC kinases, expressed
Locus_2363	2144	T	A	AT1G18150.1	PF00069	PTHR11295	KOG0660			AT1G18150.1		CGMC_MAPKCMGC_2.11 - CGMC includes CDA, MAPK, GSK3, and CLKC kinases, expressed
Locus_2374	497	C	g	AT3G16950.1	PF07992,PF00070,PF02852	PTHR22912	KOG1335	1.8.1.4	K00382	AT3G16950.1		dihydrolipoyl dehydrogenase, putative, expressed
Locus_2374	1941	C	T	AT3G16950.1	PF07992,PF00070,PF02852	PTHR22912	KOG1335	1.8.1.4	K00382	AT3G16950.1		dihydrolipoyl dehydrogenase, putative, expressed
Locus_2374	1957	C	T	AT3G16950.1	PF07992,PF00070,PF02852	PTHR22912	KOG1335	1.8.1.4	K00382	AT3G16950.1		dihydrolipoyl dehydrogenase, putative, expressed
Locus_2585	175	T	A	Bra037607	PF00355,PF08417	PTHR21266		1.14.12.20	K13071	AT3G44880.1	ACD1,LLS1,PAO	Pheophorbide a oxygenase family protein with Rieske [2Fe-2S] domain
Locus_2585	1369	G	A	Bra037607	PF00355,PF08417	PTHR21266		1.14.12.20	K13071	AT3G44880.1	ACD1,LLS1,PAO	Pheophorbide a oxygenase family protein with Rieske [2Fe-2S] domain
Locus_2615	265	t	A	Bra021953	PF01582,PF00931,PF07725	PTHR23155	KOG4658			AT4G36150.1		Disease resistance protein (TIR-NBS-LRR class) family
Locus_2615	292	g	T	Bra021953	PF01582,PF00931,PF07725	PTHR23155	KOG4658			AT4G36150.1		Disease resistance protein (TIR-NBS-LRR class) family
Locus_2615	327	C	T	Bra021953	PF01582,PF00931,PF07725	PTHR23155	KOG4658			AT4G36150.1		Disease resistance protein (TIR-NBS-LRR class) family
[truncated: 4,458 more rows]

## Sheet: 품종관련_D_down
Locus ID	position	Reference	SNP			Annotation info
[truncated: 6,721 more rows]

## Sheet: 품종관련_D_down_SNP
Locus ID	position	Reference	SNP			Annotation info
[truncated: 6,504 more rows]
