# Supplementary material for: High-Throughput Sequencing and De Novo Assembly of Brassica oleracea var. Capitata L. for Transcriptome Analysis
Source: PLoS One. 2014 Mar 28;9(3):e92087. doi: 10.1371/journal.pone.0092087 (PMC3969326; doi:10.1371/journal.pone.0092087)
Supplement: Table S5 — Tissue-specific locus candidates of Cabbage transcriptome assembly. (XLSX) [file pone.0092087.s006.xlsx]

## Sheet: Table_S3
Gene ID	Phytozome top hits					107140 Leaf	107140 Root	102043 flower		Gene ID	Phytozome top hits					107140 Leaf	107140 Root	102043 flower		Gene ID	Phytozome top hits					107140 Leaf	107140 Root	102043 flower
	Gene ID	PACid	TAIR ID	Description	E-value						Gene ID	PACid	TAIR ID	Description	E-value						Gene ID	PACid	TAIR ID	Description	E-value
Flower										Leaf										Root
Locus_10489	AT2G18010.1	19640146	AT2G18010.1	SAUR-like auxin-responsive protein family	0	3.5	0	114.5		Locus_42998						98	3.5	0		Locus_14640						2	66	8
Locus_10633	Vocar20015200m	23132441	AT4G35770.1	Rhodanese/Cell cycle control phosphatase superfamily protein	6e-13	5.5	2.5	142.5		Locus_42478	Bra012589	22707244	AT1G15910.1	XH/XS domain-containing protein	0	61.5	1	5		Locus_16911	Bra027221	22686860	AT3G15650.2	alpha/beta-Hydrolases superfamily protein	0	2.5	155	7
Locus_10679	Bra036151	22714879	AT5G49130.1	MATE efflux family protein	0	0	1	176		Locus_49796	AT5G28237.1	19669187	AT5G28237.1	Pyridoxal-5\'-phosphate-dependent enzyme family protein	0	333.5	5	6		Locus_43386	Bra026805	22715267	AT1G14760.2	KNOX Arabidopsis thaliana meinox	0	0	67.5	2.5
Locus_10789	Bra024319	22695090	AT5G64667.1	inflorescence deficient in abscission (IDA)-like 2	8e-37	2	6	110.5		Locus_19317						73	5	5.5		Locus_38728	Bra016006	22700715	AT1G73260.1	kunitz trypsin inhibitor 1	0	1.5	81.5	4.5
Locus_10917	Bra033337	22692280	AT1G02640.1	beta-xylosidase 2	2e-40	0.5	1.5	128.5		Locus_24836	Bra009458	22693583	AT5G04380.1	S-adenosyl-L-methionine-dependent methyltransferases superfamily protein	3e-23	74.5	1	0		Locus_28062	Bra024400	22698068	AT5G65600.1	Concanavalin A-like lectin protein kinase family protein	0	3	81.5	4
Locus_10984	Bra029284	22688783	AT5G62150.1	peptidoglycan-binding LysM domain-containing protein	4e-30	2	1.5	68		Locus_30633	AT3G56260.2	19663025	AT3G56260.2		1e-26	179.5	2	6.5		Locus_43633	Bra030783	22724407	AT1G09540.1	myb domain protein 61	0	6.5	90.5	3.5
Locus_11325	Bra026461	22703157	AT4G26150.1	cytokinin-responsive gata factor 1	0	0.5	3	90.5		Locus_48229						67	0.5	0		Locus_17187	AT2G29870.1	19640148	AT2G29870.1		0	0	67.5	2
Locus_11441	Bra000439	22712624	AT2G47050.1	Plant invertase/pectin methylesterase inhibitor superfamily protein	0	2	3.5	98.5		Locus_16266	Bra011337	22703480	AT4G32300.1	S-domain-2 5	0	76	5	1		Locus_26401						1	139	0
Locus_11755	AT4G36410.1	19648214	AT4G36410.1	ubiquitin-conjugating enzyme 17	6e-36	3.5	4	84		Locus_25546						83	4.5	8		Locus_40761	Bra031153	22714408	AT2G20960.1	Arabidopsis phospholipase-like protein (PEARLI 4) family	0	0	179.5	4
Locus_11805	AT4G37980.2	19648717	AT4G37980.2	elicitor-activated gene 3-1	0	3.5	5.5	65.5		Locus_49699	Bra025882	22697075	AT1G21270.1	wall-associated kinase 2	2e-19	60.5	5	1.5		Locus_17290	Bra025502	22719830	AT5G41380.1	CCT motif family protein	0	0	78.5	1
Locus_11921						0	7	274.5		Locus_48706						105	0	4.5		Locus_18564	Bra014425	22718737	AT3G61680.1	alpha/beta-Hydrolases superfamily protein	0	0	109.5	0
Locus_11974	Bra032936	22691444	AT3G26510.1	Octicosapeptide/Phox/Bem1p family protein	4.2039e-45	7	4	70		Locus_12494	Bra002295	22693307	AT5G20330.1	beta-1,3-glucanase 4	0	99	0	5		Locus_32194	Bra018100	22697494	AT3G47930.1	L-galactono-1,4-lactone dehydrogenase	2e-33	0.5	102.5	0
Locus_12053	AT2G43580.1	19639713	AT2G43580.1	Chitinase family protein	0	0	2	281		Locus_23024	Bra003713	22702259	AT1G76610.1	Protein of unknown function, DUF617	5e-33	184.5	7	0		Locus_32026	Bra010396	22721784	AT4G27657.1		1e-20	1.5	330.5	1.5
Locus_12426	AT2G36190.1	19638869	AT2G36190.1	cell wall invertase 4	0	5	0	108.5		Locus_50574						63	3	6.5		Locus_43370	AT2G29340.3	19643250	AT2G29340.3	NAD-dependent epimerase/dehydratase family protein	1.96182e-44	5	102	1
Locus_12554						1.5	3	3870.5		Locus_14236						66.5	5	0		Locus_29902	Bra039508	22691703	AT5G44350.1	ethylene-responsive nuclear protein -related	0	3.5	219	2.5
Locus_13140						0	0	1132		Locus_30286						115	0	7		Locus_15822	Bra006743	22711088	AT5G58860.1	cytochrome P450, family 86, subfamily A, polypeptide 1	0	0	925	1
Locus_13180						1	0	941.5		Locus_30431						56	0	0		Locus_8744	AT2G39110.1	19638274	AT2G39110.1	Protein kinase superfamily protein	0	0	146.5	0
Locus_13379	Bra024665	22717252	AT1G27045.1	Homeobox-leucine zipper protein family	0	0	1	509.5		Locus_38572						89.5	7.5	0		Locus_43723	Bra024368	22697688	AT5G65230.1	myb domain protein 53	0	1	91	0
Locus_13403						0	0	56		Locus_10919						51.5	8	1		Locus_25705	Bra003714	22701310	AT1G76600.1		9.80909e-45	2	99.5	1.5
Locus_13926	Bra028228	22719602	AT5G39220.1	alpha/beta-Hydrolases superfamily protein	0	7	6.5	127		Locus_12493	Bra032800	22716063	AT2G26430.1	arginine-rich cyclin 1	0	210	3.5	0		Locus_21151	Bra003875	22700776	AT1G72540.1	Protein kinase superfamily protein	0	5.5	255	6.5
Locus_14256	Bra032049	22720202	AT2G26860.1	FBD, F-box and Leucine Rich Repeat domains containing protein	0	0.5	0	53		Locus_41865						113	1	0		Locus_6782	Bra027104	22715088	AT1G11070.1		0	0	77.5	0
Locus_14438	Bra014459	22720858	AT2G45550.1	cytochrome P450, family 76, subfamily C, polypeptide 4	0	1	1	163		Locus_40870	Bra012095	22702048	AT5G66720.1	Protein phosphatase 2C family protein	9e-33	160.5	3	4		Locus_7616	AT5G63560.1	19671820	AT5G63560.1	HXXXD-type acyl-transferase family protein	0	2	2539	6
Locus_14657	Thhalv10021509m	20183426	AT3G05327.1	Cyclin family protein	2e-32	3.5	4.5	225.5		Locus_45132						229	4.5	1.5		Locus_15935						6	154	6.5
Locus_15350						3	1	576.5		Locus_53113	Bra034164	22704883	AT3G11010.1	receptor like protein 34	1e-22	105	7	4.5		Locus_10474	Bra017388	22713053	AT2G03360.1	Glycosyltransferase family 61 protein	0	0	189	0.5
Locus_15530	AT3G28960.1	19658397	AT3G28960.1	Transmembrane amino acid transporter family protein	0	1	0.5	152.5		Locus_49074						106.5	2	1.5		Locus_19682	Bra009304	22694080	AT3G56180.1	Protein of unknown function (DUF567)	0	0	58.5	1.5
Locus_15594	Bra015198	22693555	AT5G51270.1	U-box domain-containing protein kinase family protein	0	7.5	3.5	218.5		Locus_21347						53	8	3.5		Locus_8512	Bra016842	22722836	AT1G11300.1	protein serine/threonine kinases;protein kinases;ATP binding;sugar binding;kinases;carbohydrate binding	0	2.5	1234	0
Locus_15651	Bra028636	22690328	AT5G09430.1	alpha/beta-Hydrolases superfamily protein	0	1	4.5	111		Locus_20590						58	6.5	5		Locus_41243						1	79	0
Locus_16045	AT4G28720.1	19645923	AT4G28720.1	Flavin-binding monooxygenase family protein	0	1.5	3	56.5		Locus_15577	AT1G17600.1	19650956	AT1G17600.1	Disease resistance protein (TIR-NBS-LRR class) family	0	168	0	0		Locus_51329						0	63.5	0
Locus_16512						1	1.5	246		Locus_18425	Bra028569	22691572	AT5G10770.1	Eukaryotic aspartyl protease family protein	0	101	0	6.5		Locus_22934	Bra029458	22715845	AT4G22460.1	Bifunctional inhibitor/lipid-transfer protein/seed storage 2S albumin superfamily protein	9e-35	3	833	2
Locus_16759	Bra016911	22720515	AT2G41850.1	polygalacturonase abscission zone A. thaliana	0	0	2	227		Locus_41428						209.5	4	8		Locus_10088	Bra037910	22715470	AT4G10310.1	high-affinity K+ transporter 1	0	1	155	0
Locus_16874	Bra040703	22691754	AT3G02030.1	transferases, transferring acyl groups other than amino-acyl groups;acyltransferases	0	2.5	2	105.5		Locus_16184	AT2G16580.1	19638422	AT2G16580.1	SAUR-like auxin-responsive protein family	1.4013e-45	171.5	4	6.5		Locus_31903	Bra010340	22721831	AT4G29050.1	Concanavalin A-like lectin protein kinase family protein	0	2.5	73	0
Locus_17304						7	2	73.5		Locus_13736	Carubv10003560m	20907454	AT4G11000.1	Ankyrin repeat family protein	3e-35	54	5.5	1		Locus_8284	Bra039338	22719782	AT2G45430.1	AT-hook motif nuclear-localized protein 22	0	1	119	2
Locus_17619	Bra023406	22690100	AT5G13360.3	Auxin-responsive GH3 family protein	0	2.5	4	70.5		Locus_25025						63.5	1	1		Locus_15801	Bra005771	22708864	AT5G03570.1	iron regulated 2	0	0	63.5	0
Locus_17675	Bra035552	22688014	AT5G55090.1	mitogen-activated protein kinase kinase kinase 15	0	5	9	61		Locus_17113	AT2G41860.1	19638400	AT2G41860.1	calcium-dependent protein kinase 14	0	56	8.5	9		Locus_51231	Bra016212	22702162	AT3G29670.1	HXXXD-type acyl-transferase family protein	1e-28	0.5	58	2
Locus_17720						0	0	112		Locus_4966						57	8.5	7		Locus_21342	Bra000296	22711361	AT2G43200.1	S-adenosyl-L-methionine-dependent methyltransferases superfamily protein	0	6	53.5	2
Locus_17789	AT2G26695.1	19638860	AT2G26695.1	Ran BP2/NZF zinc finger-like superfamily protein	0	7	3.5	101.5		Locus_12216	Bra009804	22696089	AT5G24920.1	glutamine dumper 5	1e-37	51	0	9		Locus_5098	Bra014567	22719294	AT3G58550.1	Bifunctional inhibitor/lipid-transfer protein/seed storage 2S albumin superfamily protein	3e-39	1.5	589	0
Locus_17848						1	2	459		Locus_30517						94.5	5	5		Locus_45618	Bra005197	22683774	AT2G37430.1	C2H2 and C2HC zinc fingers superfamily protein	0	0	104.5	6.5
Locus_18042	Bra038569	22694696	AT1G61120.1	terpene synthase 04	0	2	0	303.5		Locus_42090						112.5	5	0.5		Locus_15017	AT5G02070.1	19667419	AT5G02070.1	Protein kinase family protein	0	2.5	58.5	6.5
Locus_18074	Bra019789	22697640	AT1G09940.1	Glutamyl-tRNA reductase family protein	0	0	4.5	54		Locus_39589	Bra011332	22704325	AT4G32280.1	indole-3-acetic acid inducible 29	0	622.5	6	0		Locus_18205	Bra004634	22686141	AT2G41660.1	Protein of unknown function, DUF617	0	0	97	2
Locus_18294	Bra012482	22701058	AT1G25340.1	myb domain protein 116	0	2.5	4	320		Locus_39945	Bra026657	22691342	AT2G01505.1	CLAVATA3/ESR-RELATED 16	1.99993e-41	230.5	6	5.5		Locus_40638	Bra034022	22688314	AT1G67110.1	cytochrome P450, family 735, subfamily A, polypeptide 2	0	0	97	0
Locus_18316	Bra006342	22707319	AT5G16170.1	Core-2/I-branching beta-1,6-N-acetylglucosaminyltransferase family protein	3e-30	0	3	51.5		Locus_27267						52	3	0.5		Locus_8198	Bra020223	22691336	AT5G22890.1	C2H2 and C2HC zinc fingers superfamily protein	0	2	579.5	0
Locus_19068	Bra019401	22712178			4e-11	0	0	165		Locus_26899						512.5	0	3		Locus_25371	AT5G40780.1	19667083	AT5G40780.1	lysine histidine transporter 1	1e-11	3.5	140.5	1.5
Locus_1936	AT5G09920.1	19668095	AT5G09920.1	RNA polymerase II, Rpb4, core protein	3e-24	6.5	3	70		Locus_47100						60	0	5		Locus_19089	Bra021481	22705708	AT3G01070.1	early nodulin-like protein 16	0	0	54.5	1
Locus_19580	AT1G75830.1	19652821	AT1G75830.1	low-molecular-weight cysteine-rich 67	3e-38	0.5	0.5	55.5		Locus_3461						135	4	0		Locus_14399	AT3G03500.1	19663603	AT3G03500.1	TatD related DNase	0	0	283.5	0
Locus_19603	Thhalv10020390m	20181728	AT3G04350.1	Plant protein of unknown function (DUF946)	1e-14	5	2.5	62		Locus_48679	AT5G65940.2	19667049	AT5G65940.2	beta-hydroxyisobutyryl-CoA hydrolase 1	0	88	6.5	7		Locus_39530	AT1G19230.2	19649420	AT1G19230.2	Riboflavin synthase-like superfamily protein	0	2	155.5	3.5
Locus_19988						0	5.5	80		Locus_48252	AT5G11570.1	19671585	AT5G11570.1	Major facilitator superfamily protein	3e-15	69	7.5	0		Locus_51185	Bra034624	22724318	AT4G34410.1	redox responsive transcription factor 1	5.00264e-43	3	296	4
Locus_20060	Bra025558	22719385	AT5G40630.1	Ubiquitin-like superfamily protein	0	6	4	66		Locus_40218						306.5	0	1.5		Locus_28601	Bra018093	22694921			4e-21	0	110	0
Locus_20094	Bra012881	22707577	AT3G50900.1		0	4.5	1.5	56		Locus_40412	Bra023115	22711239	AT2G37380.1		0	72.5	7	5		Locus_8453	Bra024268	22697403	AT5G64110.1	Peroxidase superfamily protein	0	0	111	0
Locus_20103	AT1G19900.1	19654718	AT1G19900.1	glyoxal oxidase-related protein	0	0	1	86.5		Locus_46693						61	0	1.5		Locus_47209	Bra014659	22718608	AT3G56970.1	basic helix-loop-helix (bHLH) DNA-binding superfamily protein	0	0.5	296	0
Locus_20128						0.5	4	355		Locus_12114	Bra021350	22702541	AT4G29090.1	Ribonuclease H-like superfamily protein	2e-15	619	5	0.5		Locus_12512	Bra008131	22687671	AT1G74080.1	myb domain protein 122	0	2.5	80	7
Locus_20723	Bra008257	22691307	AT1G76410.1	RING/U-box superfamily protein	9e-28	2	4.5	119		Locus_39612	Bra025766	22697674	AT1G19770.1	purine permease 14	0	379.5	3.5	5		Locus_40421	AT4G25220.1	19646825	AT4G25220.1	root hair specific 15	0	0	98	2
Locus_20747	Bra029292	22688166	AT5G62020.1	heat shock transcription factor B2A	0	0.5	3	90		Locus_39569						59	0	0		Locus_11042	Bra009801	22694820	AT5G24880.1		4e-15	0	106.5	0
Locus_20874	Bra014032	22723383	AT1G44835.1	YbaK/aminoacyl-tRNA synthetase-associated domain	2e-14	4	4.5	123.5		Locus_13581	Bra029554	22715670	AT4G05120.1	Major facilitator superfamily protein	0	141	1	0		Locus_47730	Bra037632	22720618	AT2G44800.1	2-oxoglutarate (2OG) and Fe(II)-dependent oxygenase superfamily protein	0	0.5	292.5	5.5
Locus_20881						3.5	4.5	168.5		Locus_30858	Bra007350	22714790	AT3G57700.1	Protein kinase superfamily protein	0	52	2.5	3		Locus_44352	Bra039032	22700816	AT2G19980.1	CAP (Cysteine-rich secretory proteins, Antigen 5, and Pathogenesis-related 1 protein) superfamily protein	0	0	94	0
Locus_20886						2	1	68.5		Locus_3173						50.5	2.5	3.5		Locus_39375	Bra034738	22684684	AT3G12720.1	myb domain protein 67	0	4	65	2.5
Locus_21345	Bra000433	22711240	AT2G46850.1	Protein kinase superfamily protein	0	5.5	3	85.5		Locus_31277	Bra019644	22698326	AT3G52840.1	beta-galactosidase 2	5e-24	103	2.5	4		Locus_39367	Bra003799	22701410	AT1G74460.1	GDSL-like Lipase/Acylhydrolase superfamily protein	0	1	811.5	9
Locus_21603	AT4G34320.1	19645355	AT4G34320.1	Protein of unknown function (DUF677)	0	1.5	2.5	58		Locus_47299						67	8	8.5		Locus_12115	Bra029663	22687148	AT3G07600.1	Heavy metal transport/detoxification superfamily protein	0	2	125.5	0
Locus_21676	Bra002361	22694175	AT5G21150.1	Argonaute family protein	0	4	3	161.5		Locus_25532						288	0.5	0		Locus_16094	Bra022020	22688219			1e-38	0	52	8
Locus_21749	Bra028907	22690645	AT5G01550.1	lectin receptor kinase a4.1	0	8	4.5	59.5		Locus_13823	Bra027902	22715548	AT1G57750.1	cytochrome P450, family 96, subfamily A, polypeptide 15	0	174.5	2	6.5		Locus_32401						0	57.5	6.5
Locus_22117	Bra034939	22721341	AT4G35790.2	phospholipase D delta	0	8.5	0	72		Locus_40884	AT5G18020.1	19673062	AT5G18020.1	SAUR-like auxin-responsive protein family	2e-38	61.5	0	8		Locus_51286	Bra033934	22688062	AT1G68450.1	VQ motif-containing protein	0	0	225.5	0
Locus_22213						0	0	99.5		Locus_49179	Bra034037	22689273	AT4G26690.1	PLC-like phosphodiesterase family protein	0	53	1.5	3		Locus_23408	Bra030606	22724327	AT1G05250.1	Peroxidase superfamily protein	0	0	71.5	1.5
Locus_22300	Bra011592	22704332	AT4G35190.1	Putative lysine decarboxylase family protein	0	0.5	2.5	176.5		Locus_8023						240.5	6.5	6.5		Locus_7642	AT4G28850.1	19645000	AT4G28850.1	xyloglucan endotransglucosylase/hydrolase 26	0	0	222.5	1
Locus_22456	Bra037734	22721156			1e-23	4.5	3.5	92		Locus_21764						69.5	8.5	0.5		Locus_16079	Bra035081	22700107	AT1G78990.1	HXXXD-type acyl-transferase family protein	0	0	130.5	4.5
Locus_22611						0	0	354		Locus_15703	Bra005084	22684471	AT1G31150.1	Domain of unknown function (DUF1985)	1e-34	129.5	1	0		Locus_1427	Bra007693	22715235	AT3G62680.1	proline-rich protein 3	0	1.5	483	2
Locus_23239	Bra029769	22684880	AT3G09450.1		0	8	4	197		Locus_15105						65	1	6.5		Locus_7841	Bra036154	22718203	AT5G48940.1	Leucine-rich repeat transmembrane protein kinase family protein	0	0	177	0
Locus_24260	Bra033948	22688487	AT1G68320.1	myb domain protein 62	0	0	1.5	179		Locus_28974	Bra035596	22688647	AT5G55930.1	oligopeptide transporter 1	0	61	6.5	7		Locus_24222	Bra018438	22685255	AT1G10480.1	zinc finger protein 5	0	0.5	803.5	1
Locus_24317	Bra004041	22699099	AT1G68320.1	myb domain protein 62	0	0	1	97.5		Locus_17697						152	0	5		Locus_48541	Bra014737	22719035	AT3G55515.1	ROTUNDIFOLIA like 7	0	0	110	0
Locus_24377	Bra026356	22703493	AT4G27360.1	Dynein light chain type 1 family protein	0	0	0	138		Locus_9708	Thhalv10005684m	20200115	AT5G64800.1	CLAVATA3/ESR-RELATED 21	3e-12	74.5	0	6		Locus_22035	Bra015058	22701812	AT3G50280.1	HXXXD-type acyl-transferase family protein	0	3	66	0
Locus_24459	Bra000605	22708384	AT5G50000.1	Protein kinase superfamily protein	5e-38	4.5	2	494.5		Locus_47622	327641	16051556	AT4G01460.1	basic helix-loop-helix (bHLH) DNA-binding superfamily protein	1e-11	50.5	1	8		Locus_5413	Bra000252	22708707	AT2G42060.1	Cysteine/Histidine-rich C1 domain family protein	0	1	89.5	3
Locus_24501	Bra025531	22719883	AT1G59890.2	SIN3-like 5	5e-29	3	0.5	101		Locus_40388	Bra001850	22711773	AT3G21970.1	Domain of unknown function (DUF26)	0	94.5	0	6		Locus_30075	Bra011785	22705040	AT4G37780.1	myb domain protein 87	0	0	254	0.5
Locus_24650	Bra014645	22718883	AT3G57130.1	Ankyrin repeat family protein / BTB/POZ domain-containing protein	0	0	3.5	79.5		Locus_29451						165.5	0	3		Locus_24015	Bra015950	22699583	AT1G73965.1	CLAVATA3/ESR-RELATED 13	6.00036e-42	0.5	93	0
Locus_24702	AT2G43060.1	19639058	AT2G43060.1	ILI1 binding bHLH 1	8e-11	6	6.5	117.5		Locus_44304	Bra030952	22723641	AT1G53230.1	TEOSINTE BRANCHED 1, cycloidea and PCF transcription factor 3	0	703.5	6	7		Locus_16937	Bra031611	22717257	AT1G08090.1	nitrate transporter 2:1	0	0	68.5	0
Locus_24863	Bra016244	22702154	AT1G69990.1	Leucine-rich repeat protein kinase family protein	0	5.5	6.5	115.5		Locus_25125						231	4	0		Locus_51421						0	53	2.5
Locus_25115						6.5	0	73		Locus_44943						59.5	8.5	7		Locus_46419						1	68.5	0.5
Locus_25153	AT4G36110.1	19646480	AT4G36110.1	SAUR-like auxin-responsive protein family	0	5	4.5	205		Locus_27366	Bra036381	22700583			3e-15	60.5	1.5	4		Locus_11385	Bra011686	22705885	AT4G36500.1		9.80909e-45	1.5	445	2
Locus_25419	Bra012184	22701364	AT1G19640.1	jasmonic acid carboxyl methyltransferase	0	6.5	3.5	1729		Locus_41814	Bra039155	22685377	AT3G02110.1	serine carboxypeptidase-like 25	2e-11	92	5.5	7.5		Locus_29811	Bra008359	22688637	AT1G78410.1	VQ motif-containing protein	0	5.5	178	4
Locus_25422	Bra020632	22687838	AT5G49360.1	beta-xylosidase 1	0	3.5	3.5	236.5		Locus_7465						335.5	0	7		Locus_44282	Bra013295	22702698	AT4G18250.1	receptor serine/threonine kinase, putative	0	1.5	89.5	0
Locus_25470	Bra001491	22712655	AT3G13130.1		0	4	0	573.5		Locus_20370						67	4	6		Locus_8582	Bra023509	22689565	AT5G15180.1	Peroxidase superfamily protein	0	4.5	229.5	8.5
Locus_25826	Bra012295	22699798			2e-34	5	7.5	464		Locus_43874	Carubv10025398m	20901836	AT2G34925.1	CLAVATA3/ESR-RELATED 42	4e-25	117.5	5	2.5		Locus_15558	Bra025876	22697660	AT1G21100.1	O-methyltransferase family protein	3.9937e-43	3.5	130.5	0
Locus_25932	Bra026516	22690553	AT3G25597.1		0	4	5	224		Locus_49392						76.5	0	5		Locus_10438	Bra016767	22723689	AT1G12560.1	expansin A7	0	0	55	0
Locus_26025	AT3G57510.1	19658510	AT3G57510.1	Pectin lyase-like superfamily protein	0	1	1.5	52		Locus_16640						165	3	3.5		Locus_32105	AT4G18620.1	19644816	AT4G18620.1	PYR1-like 13	0	0	228	0
Locus_26123						0.5	1	78.5		Locus_45646						69.5	0	6.5		Locus_51466	Bra016518	22724391	AT1G19210.1	Integrase-type DNA-binding superfamily protein	2e-38	3	442.5	1
Locus_26127	AT5G04000.1	19665300	AT5G04000.1		2.8026e-45	7	8.5	171		Locus_44597	Bra028415	22687827	AT1G29720.1	Leucine-rich repeat transmembrane protein kinase	0	74	2.5	4		Locus_53940	AT4G01820.1	19649020	AT4G01820.1		0	3.5	128	4.5
Locus_26165	Bra008113	22688406	AT1G73830.1	BR enhanced expression 3	0	2	0.5	237		Locus_41852						293.5	2.5	1		Locus_15460	Carubv10018795m	20886876	AT3G51642.1		6e-17	0	90.5	0
Locus_26166						0	0	97		Locus_42462						70	0.5	3.5		Locus_13241	Carubv10011168m	20888928	AT1G51880.1	root hair specific 6	0	1.5	121	9
Locus_26207	Bra002014	22694614	AT1G57590.1	Pectinacetylesterase family protein	0	0.5	3	142.5		Locus_19316						67.5	1	0		Locus_27017	Bra028749	22688474	AT3G11260.1	WUSCHEL related homeobox 5	0	2	57	8
Locus_26247	Bra037650	22719448	AT2G44460.1	beta glucosidase 28	7e-33	0	0.5	171.5		Locus_39464						151.5	7	0		Locus_45576	AT5G43360.1	19669294	AT5G43360.1	phosphate transporter 1;3	0	1	99	4.5
Locus_26248						0	0.5	199		Locus_45670						119.5	6	0		Locus_40953						0	63	1
Locus_26544	Bra021176	22703305	AT1G52030.1	myrosinase-binding protein 2	0	8	0	66		Locus_21205	Bra017034	22719272	AT3G55490.1	GINS complex protein	6e-13	66	6	0		Locus_14617	AT3G11550.1	19662515	AT3G11550.1	Uncharacterised protein family (UPF0497)	0	0	71.5	0
Locus_26607	Bra024606	22715607	AT1G23520.1	Domain of unknown function (DUF220)	0	0	6	114		Locus_23443	Bra010469	22723330	AT4G25300.1	2-oxoglutarate (2OG) and Fe(II)-dependent oxygenase superfamily protein	0	308.5	5.5	6.5		Locus_40861	Bra028593	22689773	AT5G10280.1	myb domain protein 92	0	1	62	3
Locus_27102	Bra026167	22697387	AT1G15040.1	Class I glutamine amidotransferase-like superfamily protein	0	1	6	195		Locus_17078						52.5	0	0		Locus_47146	Bra032754	22718687	AT4G14010.1	ralf-like 32	0	4.5	68.5	8
Locus_27156						0	0	134		Locus_41416	Bra005967	22710245	AT5G08070.1	TCP domain protein 17	0	55.5	3	7		Locus_42523	Bra022387	22685470	AT3G19090.1	RNA-binding protein	0	0	62	0
Locus_27239						5	6.5	60.5		Locus_15802	Bra024621	22715348	AT1G23840.1		0	73	1.5	8		Locus_43419						3.5	56.5	5.5
Locus_27696	Bra015671	22699955	AT1G77390.1	CYCLIN A1;2	0	0	1.5	95		Locus_42912						57	3	4.5		Locus_15656						1.5	211	0
Locus_27795	AT4G15660.1	19649012	AT4G15660.1	Thioredoxin superfamily protein	0	6.5	3.5	168.5		Locus_28024	Bra020301	22687719	AT5G59650.1	Leucine-rich repeat protein kinase family protein	0	87.5	7	7.5		Locus_31962						3.5	228.5	0.5
Locus_27797	Bra036809	22716939	AT3G51410.1	Arabidopsis protein of unknown function (DUF241)	0	1	2	97.5		Locus_43625	Bra032705	22721097	AT3G56000.1	cellulose synthase like A14	0	51.5	2	0		Locus_19220	Bra028621	22687811	AT5G09690.2	magnesium transporter 7	0	3.5	113	2.5
Locus_27841	Bra016286	22721748	AT1G26790.1	Dof-type zinc finger DNA-binding family protein	0	2.5	3	214.5		Locus_6847	Bra035920	22715409	AT5G61550.1	U-box domain-containing protein kinase family protein	0	79.5	0.5	1		Locus_14706	Bra034861	22685401	AT3G11180.1	2-oxoglutarate (2OG) and Fe(II)-dependent oxygenase superfamily protein	0	0	82.5	2.5
Locus_27935						1	7.5	150		Locus_29722						480	4	5		Locus_17873	Bra007015	22717365	AT3G53590.1	Leucine-rich repeat protein kinase family protein	0	0	60	0
Locus_28006	Bra020128	22690805	AT5G20820.1	SAUR-like auxin-responsive protein family	9e-36	1	7.5	56.5		Locus_16853	Bra032141	22718850	AT1G10340.1	Ankyrin repeat family protein	0	165.5	7.5	3.5		Locus_24321						0	58	0
Locus_28058	Bra027690	22712923	AT1G64280.1	regulatory protein (NPR1)	0	7.5	0.5	62		Locus_28705						77.5	0	6		Locus_12119	Bra032476	22718249	AT1G05250.1	Peroxidase superfamily protein	0	0	79.5	0
Locus_28243	Bra035044	22699899	AT1G78530.1	Protein kinase superfamily protein	0	1	6	66		Locus_49724						70	0	4		Locus_15419	AT5G05500.1	19671690	AT5G05500.1	Pollen Ole e 1 allergen and extensin family protein	0	0	82	0
Locus_28519						0.5	2.5	246.5		Locus_50899	Bra031001	22712800	AT1G17700.1	prenylated RAB acceptor 1.F1	0	53	4	9		Locus_44522	Bra022379	22687185	AT2G23610.1	methyl esterase 3	0	2.5	73	0
Locus_28614						0	5.5	78		Locus_31235	Bra030669	22724221	AT1G07050.1	CCT motif family protein	0	92.5	4	8		Locus_6399	AT2G30210.1	19643157	AT2G30210.1	laccase 3	0	1	578	2
Locus_28674	Bra033150	22688872	AT4G03728.1		0	5	2	51.5		Locus_19555	Thhalv10008276m	20185432	AT1G27030.1		0	62.5	8.5	6		Locus_31965						0.5	1556	0.5
Locus_28735	Bra027264	22686492	AT3G15280.1		0	1	3	53		Locus_25489	Bra015063	22699845	AT3G24600.1	Late embryogenesis abundant protein, group 2	0	199	0	2		Locus_41797	Bra002309	22692289	AT1G70880.1	Polyketide cyclase/dehydrase and lipid transport superfamily protein	0	0	59.5	0
Locus_28791	AT3G11200.2	19662674	AT3G11200.2	alfin-like 2	5e-12	1.5	3.5	114.5		Locus_12557	AT5G16420.1	19669179	AT5G16420.1	Pentatricopeptide repeat (PPR-like) superfamily protein	0	427.5	8.5	4		Locus_51178	Bra036093	22717998	AT3G50610.1		0	1	1504	0
Locus_28902	AT1G12230.1	19656190	AT1G12230.1	Aldolase superfamily protein	0	6	1	62.5		Locus_27697						332	8	0		Locus_26069	Bra010039	22695110	AT5G49350.2	Glycine-rich protein family	0	0	222.5	4
Locus_29000	Bra006006	22709936	AT3G15880.2	WUS-interacting protein 2	0	7.5	6.5	92.5		Locus_24888	Bra001512	22710862	AT3G13600.1	calmodulin-binding family protein	0	115.5	8.5	6		Locus_26903	Bra033617	22694929			0	0	162	0
Locus_29016	AT5G16530.1	19670060	AT5G16530.1	Auxin efflux carrier family protein	0	2.5	0	212		Locus_6284						57	0	4.5		Locus_22505	Bra040147	22706598	AT3G04110.1	glutamate receptor 1.1	0	0	119	0
Locus_29573	Bra024668	22716852			9e-23	2.5	3	73.5		Locus_12835						68.5	2.5	2.5		Locus_32173	Bra007172	22712920	AT3G55515.1	ROTUNDIFOLIA like 7	9.80909e-45	0	115.5	5
Locus_29590	AT5G15800.2	19670122	AT5G15800.2	K-box region and MADS-box transcription factor family protein	0	1.5	4	1494.5		Locus_25424	Bra019074	22707797	AT1G66980.1	suppressor of npr1-1 constitutive 4	0	124.5	4	7		Locus_40689	Bra030071	22699114	AT1G28070.1		0	3	101.5	0
Locus_29658						0	0	132.5		Locus_19096						98.5	0	0		Locus_28325	AT5G48270.1	19668704	AT5G48270.1	Plant protein of unknown function (DUF868)	1e-19	0	52.5	1
Locus_29700	Bra008259	22690195	AT1G76420.1	NAC (No Apical Meristem) domain transcriptional regulator superfamily protein	0	0	5	130.5		Locus_30306						125.5	3	1		Locus_17171						0	344.5	0.5
Locus_29714	Bra023399	22690829	AT5G13220.1	jasmonate-zim-domain protein 10	0	1.5	2	158.5		Locus_24467	AT4G17250.2	19648506	AT4G17250.2		0	58.5	1.5	6.5		Locus_428	Bra027010	22717117	AT1G08080.1	alpha carbonic anhydrase 7	0	4	208.5	2.5
Locus_29776	Bra012854	22710978	AT3G51400.1	Arabidopsis protein of unknown function (DUF241)	0	3.5	0	177.5		Locus_13122						1625	2	0		Locus_16244	Bra018481	22684473	AT4G12550.1	Auxin-Induced in Root cultures 1	2e-28	0	190.5	5
Locus_29779	AT1G75050.1	19652466	AT1G75050.1	Pathogenesis-related thaumatin superfamily protein	0	0	0	61		Locus_48279						55	6.5	2.5		Locus_20176	Bra027061	22713538	AT1G62060.1		0	5	154.5	0
Locus_29803	Bra020504	22691337	AT5G25510.1	Protein phosphatase 2A regulatory B subunit family protein	0	7	3	207		Locus_5328	Bra037226	22712840	AT2G18300.3	basic helix-loop-helix (bHLH) DNA-binding superfamily protein	0	353.5	1.5	5.5		Locus_19445	Bra006074	22711071	AT5G10720.1	histidine kinase 5	0	4	116.5	1
Locus_29818	Bra040424	22719888	AT1G59560.1	E3 Ubiquitin ligase family protein	7e-16	0	2.5	102		Locus_40489						104	2	2		Locus_41965	Bra028164	22719628	AT5G38200.1	Class I glutamine amidotransferase-like superfamily protein	0	0	114	5.5
Locus_29851	Bra002356	22694370	AT5G21100.1	Plant L-ascorbate oxidase	6e-26	3	5.5	379.5		Locus_49476	Bra015803	22699530	AT1G75890.2	GDSL-like Lipase/Acylhydrolase superfamily protein	0	72	5	3.5		Locus_24021	Bra033482	22719088	AT4G14450.1		5.00264e-43	0	335.5	6
Locus_29906	Bra020152	22689168	AT5G21150.1	Argonaute family protein	0	2	0	102.5		Locus_26277						53	5	2		Locus_1015	Bra034061	22703787	AT3G09270.1	glutathione S-transferase TAU 8	0	0	571.5	6
Locus_30013	Bra008518	22688798	AT4G00305.1	RING/U-box superfamily protein	0	5	6	161.5		Locus_645	AT5G05965.1	19668739	AT5G05965.1		6e-18	389.5	0	2		Locus_26361	Bra028838	22689299	AT5G03350.1	Legume lectin family protein	0	2	72.5	5
Locus_30091	Bra006342	22707319	AT5G16170.1	Core-2/I-branching beta-1,6-N-acetylglucosaminyltransferase family protein	0	2.5	5	90		Locus_30290	Bra036152	22714271	AT5G49120.1	Protein of unknown function (DUF581)	0	62	2	2.5		Locus_9790	Bra021708	22718874	AT2G31180.1	myb domain protein 14	0	4	428	3
Locus_30716						3	1.5	95.5		Locus_13104	Bra029101	22711340	AT5G52900.1		0	268	2.5	8.5		Locus_3133	Bra010543	22721493	AT4G23700.1	cation/H+ exchanger 17	0	2.5	259.5	1
Locus_30845						1	0	62.5		Locus_47035	Bra003713	22702259	AT1G76610.1	Protein of unknown function, DUF617	0	128	1	0		Locus_5374	Bra033509	22704218	AT5G24950.1	cytochrome P450, family 71, subfamily A, polypeptide 15	0	0.5	271.5	1
Locus_30875						6	0	69		Locus_26811						129	0	0		Locus_43014	Bra020867	22722590			3e-23	7	188.5	0
Locus_30890						5	3	59		Locus_44383						72.5	2.5	8.5		Locus_51095	Bra037794	22716210	AT5G64750.1	Integrase-type DNA-binding superfamily protein	0	1.5	380	0
Locus_30936						1	0	86		Locus_16211	AT1G16260.1	19654375	AT1G16260.1	Wall-associated kinase family protein	0	256	7	6		Locus_11401	AT3G52450.1	19661143	AT3G52450.1	plant U-box 22	0	0	174.5	6
Locus_30976						0.5	0	126.5		Locus_43450						52	5.5	0.5		Locus_5745	Bra004349	22701722	AT5G43690.1	P-loop containing nucleoside triphosphate hydrolases superfamily protein	0	5	166	4
Locus_31018						1.5	5	62.5		Locus_10470	Bra012237	22699063	AT1G76340.1	golgi nucleotide sugar transporter 3	0	65.5	1	7		Locus_10393	AT4G14630.1	19646654	AT4G14630.1	germin-like protein 9	0	1	481.5	2
Locus_31041						2	0	103		Locus_11497	Bra012638	22707691	AT4G17810.1	C2H2 and C2HC zinc fingers superfamily protein	0	143	1	6.5		Locus_11831	Bra015595	22692997	AT1G07620.1	GTP-binding protein Obg/CgtA	0	0	212	4
Locus_31076						4	0	141.5		Locus_31183	Bra021992	22690678	AT5G45820.1	CBL-interacting protein kinase 20	0	59.5	1	3		Locus_44649						3	103	2
Locus_31086						6	1.5	74.5		Locus_40355	Bra021189	22702700	AT3G16660.1	Pollen Ole e 1 allergen and extensin family protein	0	55.5	2	2		Locus_29935	AT5G57220.1	19669988	AT5G57220.1	cytochrome P450, family 81, subfamily F, polypeptide 2	0	0	302.5	7
Locus_3110	Bra040424	22719888	AT1G59560.1	E3 Ubiquitin ligase family protein	0	4.5	3	212.5		Locus_26798						60.5	3	0		Locus_2047	Bra033146	22687782	AT4G11320.1	Papain family cysteine protease	0	1	870	3
Locus_31126						1	0	194		Locus_30754	Bra037886	22716400			2e-19	53.5	3	8		Locus_17281	Bra032383	22717431	AT1G30370.1	alpha/beta-Hydrolases superfamily protein	0	0.5	337.5	5.5
Locus_31134	AT4G05320.2	19645959	AT4G05320.2	polyubiquitin 10	3e-35	5	0	90		Locus_11049	Bra005323	22684799	AT1G31650.1	RHO guanyl-nucleotide exchange factor 14	0	266	1	1.5		Locus_15023	Bra037159	22713995	AT5G66640.1	DA1-related protein 3	0	9	65.5	7
Locus_31166						1	0	58		Locus_17980						728.5	0	0		Locus_48717						0	298.5	0
Locus_31231	Bra030330	22718426	AT5G40700.3		1e-16	2	1	62		Locus_40417						74	2	0		Locus_19197	AT2G47010.1	19641667	AT2G47010.1		0	1	270	0
Locus_31238						5.5	4.5	62		Locus_17811						86.5	2.5	2.5		Locus_51267	Bra010557	22721794	AT4G36500.1		0	1	302.5	0.5
Locus_31247						1.5	0	141		Locus_49000	Bra015803	22699530	AT1G75890.2	GDSL-like Lipase/Acylhydrolase superfamily protein	0	99	3	2.5		Locus_14554	AT3G09410.1	19664589	AT3G09410.1	Pectinacetylesterase family protein	0	5.5	104	6
Locus_31283	AT5G09510.2	19668939	AT5G09510.2		1e-36	3	0	63.5		Locus_42176	Eucgr.F02472.2	23583287	AT3G14130.1	Aldolase-type TIM barrel family protein	3e-14	70.5	3	1		Locus_38471	Bra028030	22716917	AT1G34060.1	Pyridoxal phosphate (PLP)-dependent transferases superfamily protein	0	2.5	244.5	1
Locus_31321						6	0	106.5		Locus_41076						70	5.5	0		Locus_32212						7	59.5	1
Locus_31359						2	0.5	131		Locus_30591						53.5	0	0		Locus_20653						4	54	0
Locus_31414						1	0	50		Locus_46131						64	0	6		Locus_16186	Bra012789	22709846	AT4G15417.1	RNAse II-like 1	0	0	247.5	1
Locus_31436	AT5G52640.1	19671797	AT5G52640.1	heat shock protein 90.1	4e-23	1	0	83		Locus_48843	Bra001512	22710862	AT3G13600.1	calmodulin-binding family protein	0	61.5	5.5	0		Locus_24756	Bra019570	22695127	AT3G48850.1	phosphate transporter 3;2	4e-34	0	159	2
Locus_31459	AT5G06760.1	19669904	AT5G06760.1	Late Embryogenesis Abundant 4-5	8e-17	6.5	5	378.5		Locus_28733	Bra035953	22717039	AT5G60900.1	receptor-like protein kinase 1	1e-28	85	3.5	3.5		Locus_42031						0	68	0
Locus_31515	Bra027101	22717490	AT1G61110.1	NAC domain containing protein 25	0	2	0	108.5		Locus_30235						122.5	0	5		Locus_32075	Bra019777	22696732	AT1G12610.1	Integrase-type DNA-binding superfamily protein	0	0	277	0.5
Locus_31523						3	0	153.5		Locus_17571	Bra024984	22697018	AT5G46880.1	homeobox-7	0	56	4.5	3		Locus_20613	AT5G24230.1	19668368	AT5G24230.1	Lipase class 3-related protein	0	2	72.5	6
Locus_31589	Bra037608	22703624			1e-12	6	0	219.5		Locus_8717	AT3G16240.1	19658882	AT3G16240.1	delta tonoplast integral protein	0	145.5	5	1.5		Locus_46626	AT3G21520.1	19662539	AT3G21520.1	DUF679 domain membrane protein 1	0	0	72.5	2.5
Locus_31591						2.5	0	292.5		Locus_21862						165.5	0.5	0.5		Locus_9323						1	406.5	1
Locus_31615						1.5	0	106		Locus_15003	Bra032243	22687027			1e-13	55.5	7	1		Locus_28306						6.5	50	0
Locus_31634	Bra036662	22713008	AT1G62280.1	SLAC1 homologue 1	0	1.5	7.5	301.5		Locus_16924	Bra039335	22720163	AT2G45470.1	FASCICLIN-like arabinogalactan protein 8	0	103	1.5	4.5		Locus_22642	AT5G03204.1	19667165	AT5G03204.1		8e-11	2	183	0
Locus_31655						2	0	224.5		Locus_41017	Bra030997	22715499	AT1G17610.1	Disease resistance protein (TIR-NBS class)	0	131.5	1	1		Locus_24210	Bra026061	22695509	AT1G16370.1	organic cation/carnitine transporter 6	0	0	147.5	8
Locus_31677						5	0	101.5		Locus_9551						464	0	5		Locus_45550	Bra007884	22688544	AT1G69810.1	WRKY DNA-binding protein 36	0	0	83	3
Locus_31687						2.5	0	61		Locus_18944	Bra031251	22685994			3e-24	69.5	9	3		Locus_794	Bra004819	22687033	AT2G44220.1	Protein of Unknown Function (DUF239)	0	1.5	291	2
Locus_31690	Bra018340	22685216	AT2G30090.1	Acyl-CoA N-acyltransferases (NAT) superfamily protein	0	3	0	384.5		Locus_21045	Bra028256	22702565	AT5G51490.1	Plant invertase/pectin methylesterase inhibitor superfamily	0	55.5	5.5	0.5		Locus_13643	Bra034327	22719961	AT1G20160.2	Subtilisin-like serine endopeptidase family protein	0	0.5	885.5	2
Locus_31704						5	0	79		Locus_10445	Bra000754	22708688	AT4G11890.3	Protein kinase superfamily protein	0	192.5	8	2.5		Locus_51316	Bra009272	22692079	AT5G07310.1	Integrase-type DNA-binding superfamily protein	0	0.5	279	6.5
Locus_31717						3	0	59		Locus_27608						1268	6	7		Locus_17115	Bra017900	22708593	AT1G56550.1	RhamnoGalacturonan speci&#64257;c Xylosyltransferase 1	0	0.5	61	3
Locus_31727						1.5	0	65		Locus_10846						190.5	1.5	7.5		Locus_9457	Bra000818	22710917	AT4G03610.1	Metallo-hydrolase/oxidoreductase superfamily protein	0	2.5	238.5	4
Locus_31735						3	0	79		Locus_14441						117	2	0		Locus_28419	Bra010690	22722410	AT4G39360.1		0	0	51.5	1
Locus_31742						3	0	80.5		Locus_10727						534	6.5	6		Locus_24380	Bra040801	22718351	AT4G13510.1	ammonium transporter 1;1	0	0	180.5	3
Locus_31754						0.5	0	57.5		Locus_45196						234.5	4.5	0		Locus_31880	Bra017272	22718611	AT2G35980.1	Late embryogenesis abundant (LEA) hydroxyproline-rich glycoprotein family	0	0	242	2
Locus_31760						3	0	110		Locus_38380	Bra038287	22698248	AT3G45410.1	Concanavalin A-like lectin protein kinase family protein	0	58	6	2		Locus_24033	Bra023373	22689763	AT5G12340.1		0	0	344.5	1
Locus_31801						5	3.5	93		Locus_5562	Thhalv10020091m	20183461	AT3G01180.1	starch synthase 2	4e-21	124.5	7.5	1.5		Locus_31947	Bra009132	22693547	AT3G11260.1	WUSCHEL related homeobox 5	0	0	111.5	2
Locus_31813						5.5	4	55		Locus_8838	AT5G16030.1	19668146	AT5G16030.1		3e-12	406	0	2		Locus_37773	Bra016712	22721568	AT1G14080.1	fucosyltransferase 6	0	1	179	0.5
Locus_31843	Bra010304	22721408	AT4G30140.1	GDSL-like Lipase/Acylhydrolase superfamily protein	0	4.5	9	353.5		Locus_30231						51.5	0	1		Locus_7103	AT2G45430.1	19641187	AT2G45430.1	AT-hook motif nuclear-localized protein 22	0	0	202	0
Locus_31969	AT5G20240.1	19673101	AT5G20240.1	K-box region and MADS-box transcription factor family protein	7e-19	5	7	11040.5		Locus_30503	Bra020781	22688973	AT3G06060.1	NAD(P)-binding Rossmann-fold superfamily protein	7.9874e-44	84	0	0		Locus_20852	Bra034872	22723512	AT4G13580.1	Disease resistance-responsive (dirigent-like protein) family protein	0	0	55	0
Locus_32101	Bra024786	22696831	AT2G03210.1	fucosyltransferase 2	0	2.5	4	60.5		Locus_49059	Bra024001	22709940	AT1G13080.2	cytochrome P450, family 71, subfamily B, polypeptide 2	0	155	6	2		Locus_32662	Bra025707	22695469	AT1G19020.1		3e-29	0	207	8
Locus_32137	Bra012155	22698942	AT5G67340.1	ARM repeat superfamily protein	0	5	2	1225		Locus_43799	Bra025432	22719257	AT5G38240.1	Protein kinase family protein	0	385.5	0	3		Locus_26946	AT1G60730.2	19655070	AT1G60730.2	NAD(P)-linked oxidoreductase superfamily protein	0	5	3871	4.5
Locus_32259	Bra015916	22701145	AT1G74370.1	RING/U-box superfamily protein	0	9	8.5	192.5		Locus_49982						51.5	3	0		Locus_16961						0	131	0
Locus_32274	Bra026541	22689325	AT2G03850.1	Late embryogenesis abundant protein (LEA) family protein	0	0	6.5	70		Locus_19836						67.5	4	2		Locus_11014	Bra013584	22703683	AT4G22070.1	WRKY DNA-binding protein 31	0	0	819	1
Locus_32275	Bra007739	22715542	AT3G63350.1	winged-helix DNA-binding transcription factor family protein	0	1.5	2	113												Locus_9946	Bra008719	22694469	AT5G15130.1	WRKY DNA-binding protein 72	0	1	935.5	0
Locus_32278						3.5	4.5	73												Locus_24193	Bra005346	22683672	AT2G35380.1	Peroxidase superfamily protein	0	0	112.5	2
Locus_32324						1.5	2.5	724												Locus_27217	Bra003695	22699668	AT1G21380.1	Target of Myb protein 1	0	7.5	62.5	5
Locus_32329	Bra008964	22693593	AT5G11410.1	Protein kinase superfamily protein	0	0	7.5	176												Locus_17403						7	51	1
Locus_32427	Bra020315	22688556	AT5G59490.1	Haloacid dehalogenase-like hydrolase (HAD) superfamily protein	0	0	3	75												Locus_8527	AT2G28670.2	19642950	AT2G28670.2	Disease resistance-responsive (dirigent-like protein) family protein	0	0	197.5	0.5
Locus_32509						0	7	69.5												Locus_1314						0.5	112	0
Locus_32545						1	1	57												Locus_1274	Bra018935	22697309	AT1G51890.1	Leucine-rich repeat protein kinase family protein	0	1	1218	6
Locus_32607						2	4.5	50.5												Locus_40159	Bra010619	22721927	AT4G37900.1	Protein of unknown function (duplicated DUF1399)	0	3	379	3
Locus_32642						0.5	2	222.5												Locus_51253						0	318.5	5
Locus_32673	Bra025300	22698172	AT3G27810.1	myb domain protein 21	0	0.5	7	3011												Locus_22770	Bra013724	22703573	AT4G23700.1	cation/H+ exchanger 17	0	0	126.5	0
Locus_32738						0.5	3.5	57.5												Locus_16906	Bra014998	22698863	AT3G24240.1	Leucine-rich repeat receptor-like protein kinase family protein	0	8	92.5	6
Locus_32776	Bra030523	22722412	AT1G03170.1	Protein of unknown function (DUF3049)	0	0	8	312.5												Locus_19238	Bra003714	22701310	AT1G76600.1		1.4013e-45	1	95	0
Locus_32786						0	1.5	97												Locus_515	AT3G60120.1	19659487	AT3G60120.1	beta glucosidase 27	0	1	4457	2
Locus_32850	Bra033378	22692699	AT1G03170.1	Protein of unknown function (DUF3049)	0	0	8	344												Locus_38535	Bra039178	22684065	AT3G02610.1	Plant stearoyl-acyl-carrier-protein desaturase family protein	0	0	75.5	2
Locus_32885						1	0.5	120.5												Locus_14899	AT3G53510.1	19661929	AT3G53510.1	ABC-2 type transporter family protein	0	0	57.5	7
Locus_32981	Bra031795	22717261	AT1G11925.1	Stigma-specific Stig1 family protein	0	0	6.5	208.5												Locus_21991						5	52.5	3.5
Locus_32996	Bra003820	22699816	AT1G74020.1	strictosidine synthase 2	0	0	2	235.5												Locus_48529						0	76	0
Locus_32998						0	1.5	431.5												Locus_21601	Bra010608	22721424	AT4G37710.1	VQ motif-containing protein	8e-40	0	122	0
Locus_33000						1.5	1	102.5												Locus_14555	AT5G08570.1	19667979	AT5G08570.1	Pyruvate kinase family protein	0	5.5	67	5
Locus_33001						7	3.5	58												Locus_41836	Thhalv10022017m	20183838	AT3G11260.1	WUSCHEL related homeobox 5	0	0	68.5	3
Locus_33004						0	6	119												Locus_7446	892200	16055443			0	2	60	1
Locus_33006	Bra024745	22713264	AT1G14800.1	Nucleic acid-binding, OB-fold-like protein	1e-12	5	2.5	154												Locus_40229	Bra016446	22722139	AT1G20860.1	phosphate transporter 1;8	0	0	112.5	0
Locus_33013	Bra031375	22686093	AT1G22240.1	pumilio 8	0	0	3	81.5												Locus_29088	Bra037666	22719620	AT2G44110.2	Seven transmembrane MLO family protein	0	1.5	247.5	0
Locus_33052	Bra035270	22724146	AT4G10850.1	Nodulin MtN3 family protein	0	0	3	310												Locus_22469	Bra033561	22697724	AT4G38340.1	Plant regulator RWP-RK family protein	0	0	132	0
Locus_33069	Bra040582	22706996	AT5G23960.1	terpene synthase 21	0	6	2	553.5												Locus_24727						6	52.5	1
Locus_33073						1	4	66												Locus_22406	Bra032222	22683977			1e-38	3	99.5	2
Locus_33078	Bra001404	22709899	AT3G11450.1	DnaJ domain ;Myb-like DNA-binding domain	0	0.5	1.5	52.5												Locus_19176	Bra016728	22721809	AT1G13520.1	Protein of unknown function (DUF1262)	0	1	876	6
Locus_33087	Bra028895	22687860	AT5G01310.1	APRATAXIN-like	0	0	3	103.5												Locus_38604	Bra001012	22707263	AT5G15140.1	Galactose mutarotase-like superfamily protein	0	1	542	2.5
Locus_33096	Bra003523	22701159	AT3G63095.1	Tetratricopeptide repeat (TPR)-like superfamily protein	1e-30	0	2.5	130.5												Locus_32682						5	68	0
Locus_33147	AT3G28917.1	19658868	AT3G28917.1	mini zinc finger 2	8e-39	1	7	1193												Locus_15016						1	852	9
Locus_33158						1.5	4	422.5												Locus_6938						2	148.5	0
Locus_33161	AT5G15800.2	19670122	AT5G15800.2	K-box region and MADS-box transcription factor family protein	0	4.5	5.5	3279												Locus_12104	AT4G11480.1	19647021	AT4G11480.1	cysteine-rich RLK (RECEPTOR-like protein kinase) 32	0	3	400.5	0
Locus_33169						0	2	201.5												Locus_8964	Bra023129	22716944	AT1G30750.1		0	0	123.5	0
Locus_33220	Bra026587	22690767	AT1G11270.1	F-box and associated interaction domains-containing protein	0	0.5	1.5	119												Locus_43714						0.5	104.5	2
Locus_33221	Bra005843	22711475	AT3G44970.1	Cytochrome P450 superfamily protein	0	0	1.5	516												Locus_12677	Bra018934	22696427	AT1G51870.1	protein kinase family protein	0	2	1079.5	2
Locus_33236	Bra022818	22711438	AT2G30910.1	actin-related protein C1A	1e-28	4	2	97												Locus_6549	AT1G08090.1	19652010	AT1G08090.1	nitrate transporter 2:1	0	2	1157	0.5
Locus_33249	Bra022677	22687575	AT5G53870.1	early nodulin-like protein 1	0	0	4.5	155.5												Locus_49010	Bra025322	22695293	AT3G28150.1	TRICHOME BIREFRINGENCE-LIKE 22	0	6.5	137.5	9
Locus_33281	Bra012711	22707329	AT4G16515.1		8.00001e-42	6	0	71												Locus_25071	AT4G20390.1	19648954	AT4G20390.1	Uncharacterised protein family (UPF0497)	0	1	310	3.5
Locus_33288	Bra016307	22721286	AT1G27110.1	Tetratricopeptide repeat (TPR)-like superfamily protein	0	1.5	1	296												Locus_28631	AT3G62930.1	19660077	AT3G62930.1	Thioredoxin superfamily protein	0	0	85.5	8.5
Locus_33293	Bra016307	22721286	AT1G27110.1	Tetratricopeptide repeat (TPR)-like superfamily protein	0	4.5	4	432.5												Locus_18565						0.5	111	4.5
Locus_33326	Bra030191	22719619	AT5G49160.1	methyltransferase 1	0	2	2	56.5												Locus_24675	Bra030337	22719890	AT5G40240.1	nodulin MtN21 /EamA-like transporter family protein	0	3	77	5.5
Locus_33327	AT2G20870.1	19639895	AT2G20870.1	cell wall protein precursor, putative	1.99993e-41	1	4	426.5												Locus_10201	Bra017157	22720209	AT2G37750.1		3e-27	0	176.5	7
Locus_33351	Bra029397	22687510	AT1G27540.1	Protein of unknown function (DUF295)	0	0	2	69												Locus_32289	Bra010794	22723693	AT1G30135.1	jasmonate-zim-domain protein 8	0	0	59	6.5
Locus_33362						0	0	71												Locus_23897						1	80.5	4
Locus_33396	Bra011351	22703015	AT4G32500.1	K+ transporter 5	0	0	0	81.5												Locus_2174	AT4G13180.1	19648637	AT4G13180.1	NAD(P)-binding Rossmann-fold superfamily protein	0	5	1001.5	8
Locus_33434	AT3G54340.1	19659884	AT3G54340.1	K-box region and MADS-box transcription factor family protein	5e-22	1	6.5	1851												Locus_31896	Bra023742	22706452	AT3G23250.1	myb domain protein 15	0	0.5	1711.5	1.5
Locus_33476	AT3G28917.1	19658868	AT3G28917.1	mini zinc finger 2	0	0	0.5	716												Locus_6001	Bra038648	22695727	AT5G63590.1	flavonol synthase 3	0	0	269	1
Locus_33484	Bra002444	22694119	AT5G22980.1	serine carboxypeptidase-like 47	0	1	3	5808.5												Locus_40627	Bra001322	22710485	AT3G09240.1	Protein kinase protein with tetratricopeptide repeat domain	0	0	90.5	0
Locus_33504						0	0	69												Locus_13131	Bra013434	22706332	AT4G19970.1		0	0	1045	6
Locus_33513	Bra002067	22692836	AT5G06860.1	polygalacturonase inhibiting protein 1	2e-13	5	1	68.5												Locus_15616	AT4G20140.1	19646313	AT4G20140.1	Leucine-rich repeat transmembrane protein kinase	0	0	70.5	0.5
Locus_33517	Bra039216	22715713	AT2G23800.1	geranylgeranyl pyrophosphate synthase 2	0	0	1	82												Locus_9326	Bra039031	22700056	AT2G19970.1	CAP (Cysteine-rich secretory proteins, Antigen 5, and Pathogenesis-related 1 protein) superfamily protein	0	0	522.5	5
Locus_33523						0.5	1	65.5												Locus_32472						7.5	159.5	7
Locus_33526	AT1G57590.1	19650221	AT1G57590.1	Pectinacetylesterase family protein	0	1	5	1938.5												Locus_48713	AT2G19990.1	19638316	AT2G19990.1	pathogenesis-related protein-1-like	0	0	279	0
Locus_33535						0	5	53												Locus_25261						0	459.5	6
Locus_33562	Bra006028	22709343	AT5G09630.1	LisH/CRA/RING-U-box domains-containing protein	0	0	1	259.5												Locus_9372	Bra024267	22695314	AT5G64100.1	Peroxidase superfamily protein	0	1	609.5	3
Locus_33595						8	2	57												Locus_12975	Bra030178	22700826	AT1G29860.1	WRKY DNA-binding protein 71	0	2	169.5	6.5
Locus_33609						2.5	4.5	153.5												Locus_18087						2	69	1
Locus_33661						0	4	242												Locus_51109	AT1G01460.1	19649516	AT1G01460.1	Phosphatidylinositol-4-phosphate 5-kinase, core	0	1	74.5	0
Locus_33663						5.5	3.5	151.5												Locus_31978						0.5	394.5	0
Locus_33665						0	3	100.5												Locus_44534	Bra005035	22687234	AT2G39490.1	F-box family protein	0	0	79	0
Locus_33693	Bra010986	22722847	AT1G25290.2	RHOMBOID-like protein 10	3e-32	5.5	2.5	64.5												Locus_31934	Bra032362	22718129	AT1G30135.1	jasmonate-zim-domain protein 8	0	1	108.5	4
Locus_33706	Bra021899	22719609	AT1G29340.1	plant U-box 17	0	0	0	255.5												Locus_25728						2	73	1
Locus_33707	evm.model.supercontig_217.6	16413814	AT4G29090.1	Ribonuclease H-like superfamily protein	3e-21	1	0	569.5												Locus_12015	Bra009161	22693859	AT5G06080.1	LOB domain-containing protein 33	0	0	1295	1
Locus_33714	Bra034577	22722403	AT4G31680.1	Transcriptional factor B3 family protein	5.99994e-41	2.5	1	250												Locus_8084						0	975	0
Locus_33715	Bra037435	22698418	AT5G49130.1	MATE efflux family protein	0	2	2.5	466.5												Locus_20692	Bra014925	22700531	AT3G23230.1	Integrase-type DNA-binding superfamily protein	0	0	65.5	1
Locus_33717	Bra008539	22691028	AT4G01060.1	CAPRICE-like MYB3	2e-28	0	1	343												Locus_49950	Bra009896	22696093	AT5G26340.1	Major facilitator superfamily protein	2e-40	2	54.5	0.5
Locus_33722	Bra040497	22702488	AT1G10570.1	Cysteine proteinases superfamily protein	5e-11	1.5	3	239												Locus_38060	AT2G44220.1	19642378	AT2G44220.1	Protein of Unknown Function (DUF239)	0	0	215	0.5
Locus_33751						0	1	854												Locus_48187	Bra023921	22705661	AT3G20840.1	Integrase-type DNA-binding superfamily protein	0	0	80.5	0
Locus_33768	Bra038741	22704062	AT3G12660.1	FASCICLIN-like arabinogalactan protein 14 precursor	5e-34	0	5	97												Locus_11263	Bra021803	22720321	AT2G33060.1	receptor like protein 27	0	0	60.5	1
Locus_33774						0	0	73.5												Locus_21570						0	150.5	1
Locus_33830	Bra033903	22686920	AT3G24140.1	basic helix-loop-helix (bHLH) DNA-binding superfamily protein	0	6	0	55												Locus_19852	Bra033847	22686113	AT1G32190.1	alpha/beta-Hydrolases superfamily protein	0	0	223.5	1
Locus_33833						0	0	256												Locus_42336	Bra016724	22723577	AT1G13830.1	Carbohydrate-binding X8 domain superfamily protein	2.94273e-44	2.5	93	2
Locus_33836	Bra016994	22719739	AT4G18870.1	E2F/DP family winged-helix DNA-binding domain	0	0	0	372.5												Locus_10315	Bra004416	22686161	AT2G48080.1	oxidoreductase, 2OG-Fe(II) oxygenase family protein	0	0	208.5	6
Locus_33839	Bra031022	22713843	AT1G18280.1	Bifunctional inhibitor/lipid-transfer protein/seed storage 2S albumin superfamily protein	0	0	0	153.5												Locus_13700	AT2G43390.1	19640582	AT2G43390.1		0	0	57.5	0
Locus_33842						1	0.5	1287												Locus_18460	Bra039032	22700816	AT2G19980.1	CAP (Cysteine-rich secretory proteins, Antigen 5, and Pathogenesis-related 1 protein) superfamily protein	5e-18	0	69	0
Locus_33844						0	1	1110.5												Locus_14113	Bra026603	22690629	AT2G02360.1	phloem protein 2-B10	0	1.5	89.5	0.5
Locus_33846	Bra007746	22715139			1e-14	1	1	554												Locus_8807	Bra012075	22699226	AT5G66490.1		4e-33	2	58	2
Locus_33848	Bra012429	22701584	AT1G27080.1	nitrate transporter 1.6	0	2	2	494.5												Locus_9872	AT2G18360.1	19643163	AT2G18360.1	alpha/beta-Hydrolases superfamily protein	0	0	385	1
Locus_33852						2	0	129												Locus_14748	Bra016180	22701357	AT1G70880.1	Polyketide cyclase/dehydrase and lipid transport superfamily protein	0	0.5	89.5	0
Locus_33853						0.5	0	134.5												Locus_18075	Bra034720	22685556	AT3G12900.1	2-oxoglutarate (2OG) and Fe(II)-dependent oxygenase superfamily protein	0	0	93	0
Locus_33857	Bra037707	22720541	AT2G43535.1	Scorpion toxin-like knottin superfamily protein	1e-31	0.5	1	58.5												Locus_40345	Bra014953	22700604	AT2G45550.1	cytochrome P450, family 76, subfamily C, polypeptide 4	0	8.5	53	4
Locus_33858	AT5G26220.1	19665433	AT5G26220.1	ChaC-like family protein	0	0	2	326.5												Locus_11957						6	78.5	0
Locus_33861						0	0	228												Locus_17928	Bra007207	22713579	AT3G56000.1	cellulose synthase like A14	0	4	145	5
Locus_33862						2.5	1	820.5												Locus_11900	AT5G64120.1	19671858	AT5G64120.1	Peroxidase superfamily protein	0	5	2983	2.5
Locus_33863						6.5	5.5	225												Locus_40257						0	72.5	1
Locus_33865	Bra000979	22709773	AT4G00120.1	basic helix-loop-helix (bHLH) DNA-binding superfamily protein	0	0	0	72.5												Locus_18408						5	73.5	2
Locus_33868						1	0.5	62.5												Locus_12355	Bra016211	22701155	AT3G29670.1	HXXXD-type acyl-transferase family protein	0	3	576.5	3.5
Locus_33873						1	4	60.5												Locus_19507	AT2G04066.1	19643340	AT2G04066.1	MATE efflux family protein	0	0	140	0
Locus_33876						0	0	147.5												Locus_20153	Bra019031	22711247	AT5G54160.1	O-methyltransferase 1	0	1.5	1646.5	6.5
Locus_33878						0	1	226												Locus_18561	Bra028295	22704432	AT5G52170.1	homeodomain GLABROUS 7	0	0	69.5	1
Locus_33881	Bra031112	22716762	AT1G76810.1	eukaryotic translation initiation factor 2 (eIF-2) family protein	0	0	0	197												Locus_9269	AT1G48930.1	19658294	AT1G48930.1	glycosyl hydrolase 9C1	0	0.5	65.5	1
Locus_33882	AT3G28007.1	19661763	AT3G28007.1	Nodulin MtN3 family protein	0	1	1	378.5												Locus_12321	Bra013649	22705392	AT4G22810.1	Predicted AT-hook DNA-binding family protein	0	1	247	1
Locus_33884						0	2.5	508.5												Locus_44254	AT5G43540.1	19672387	AT5G43540.1	C2H2 and C2HC zinc fingers superfamily protein	0	0	71	0
Locus_33885	Bra004921	22683881	AT2G45580.1	cytochrome P450, family 76, subfamily C, polypeptide 3	0	3.5	6.5	7404												Locus_47254	Bra040957	22694708			8e-14	0	186	1
Locus_33886						1	1	1792.5												Locus_28596	AT5G25260.1	19665688	AT5G25260.1	SPFH/Band 7/PHB domain-containing membrane-associated protein family	0	0	64.5	0
Locus_33887	Bra039743	22689470	AT1G66120.1	AMP-dependent synthetase and ligase family protein	0	2.5	6.5	23872												Locus_27682						1	178	1
Locus_33888	Bra037622	22703819	AT4G21070.1	breast cancer susceptibility1	2e-25	2	4.5	369.5												Locus_39847	Bra007855	22715798	AT2G24430.1	NAC domain containing protein 38	0	0	265.5	2
Locus_33889						2.5	1	969.5												Locus_12105	Bra032724	22718964	AT4G13620.1	Integrase-type DNA-binding superfamily protein	0	0	50.5	1
Locus_33890						1	0	4142.5												Locus_38715						3.5	473	1
Locus_33895						1.5	0	1255												Locus_8070	Bra026610	22689538	AT2G02220.1	phytosulfokin receptor 1	2e-31	2	76.5	5
Locus_33897	Bra010375	22721503	AT4G28310.1		1e-11	0	1	2615.5												Locus_11883						0.5	192	0
Locus_33898						0.5	1	506.5												Locus_18710	Bra021924	22719594	AT2G34610.1		0	0	64	0
Locus_33899	Bra012503	22699241	AT1G14800.1	Nucleic acid-binding, OB-fold-like protein	5e-13	1	0	788												Locus_17627	Bra009035	22694166	AT5G44050.1	MATE efflux family protein	0	0.5	60.5	0.5
Locus_33905	Bra007953	22691078	AT1G71000.1	Chaperone DnaJ-domain superfamily protein	0	2	2	398.5												Locus_37506	Bra027815	22717765	AT1G77520.1	O-methyltransferase family protein	0	2	129.5	2
Locus_33906						0	4	112												Locus_7887						0	63	0
Locus_33909	AT1G63440.1	19650287	AT1G63440.1	heavy metal atpase 5	0	2	7	1687.5												Locus_10352	AT2G39530.1	19638957	AT2G39530.1	Uncharacterised protein family (UPF0497)	0	0	73	0
Locus_33910						1	0.5	298.5												Locus_13273	Bra002756	22692044	AT5G57150.1	basic helix-loop-helix (bHLH) DNA-binding superfamily protein	0	6.5	53	5
Locus_33911	Bra016465	22722203	AT5G38120.1	AMP-dependent synthetase and ligase family protein	0	0	1.5	3635												Locus_14086						5.5	123	1.5
Locus_33914						0	1.5	270												Locus_18782	Bra027160	22717929	AT1G09770.1	cell division cycle 5	0	7	82	5
Locus_33917						0	0	50.5												Locus_14581	AT5G57620.1	19666191	AT5G57620.1	myb domain protein 36	0	1	234.5	1.5
Locus_33918						1.5	0	51.5												Locus_25913	Bra040060	22706644			6e-13	0	100	0
Locus_33919						0	0.5	116												Locus_44623						1	102.5	9
Locus_33924	Bra021120	22704221	AT3G16010.1	Pentatricopeptide repeat (PPR-like) superfamily protein	2.00386e-43	0	0	493												Locus_41089	Bra029755	22684907	AT3G09260.1	Glycosyl hydrolase superfamily protein	1e-32	1	148	2.5
Locus_33927						0	0.5	1117.5												Locus_41635	Bra013422	22705516	AT4G19690.2	iron-regulated transporter 1	0	0	275.5	3.5
Locus_33930						1	2	696												Locus_28113	AT1G53885.1	19656847	AT1G53885.1	Protein of unknown function (DUF581)	1e-18	7.5	59.5	8
Locus_33934						3.5	3.5	976.5												Locus_38320						1	279	1
Locus_33935						0	0.5	141												Locus_29408						2	1571.5	0.5
Locus_33937						1	1.5	492												Locus_18652	Bra014658	22720641	AT3G56970.1	basic helix-loop-helix (bHLH) DNA-binding superfamily protein	0	0	123.5	0
Locus_33938						0	0	166												Locus_45781						0	83.5	4
Locus_33939						0	0	96.5												Locus_40736	Bra024013	22711632	AT4G31320.1	SAUR-like auxin-responsive protein family	0	0	218	5.5
Locus_33941						1.5	1	652.5												Locus_21850	Bra035954	22715113	AT5G60890.1	myb domain protein 34	0	2	106.5	3.5
Locus_33942	Bra009360	22691984	AT5G08680.1	ATP synthase alpha/beta family protein	0	3	0	107												Locus_20117	Bra018076	22695911	AT5G08640.1	flavonol synthase 1	0	3.5	137	1
Locus_33943						0	0	126.5												Locus_7489	Bra006423	22709563	AT5G17820.1	Peroxidase superfamily protein	0	0	196.5	6.5
Locus_33944						2.5	0.5	368												Locus_17809	Bra036984	22709834	AT5G26130.1	CAP (Cysteine-rich secretory proteins, Antigen 5, and Pathogenesis-related 1 protein) superfamily protein	0	1	119.5	0
Locus_33945						6	0	56.5												Locus_7613						0	120.5	0
Locus_33950	Bra018599	22694938	AT1G08800.1	Protein of unknown function, DUF593	3e-12	0	0.5	54.5												Locus_23826						3	90	6
Locus_33951						0	0.5	226												Locus_21797	Bra038224	22703387	AT3G19660.1		4e-17	0	126.5	0
Locus_33952	Bra012232	22700992	AT1G20500.1	AMP-dependent synthetase and ligase family protein	1e-24	0	0	462.5												Locus_23865	Bra032983	22689272	AT3G27150.1	Galactose oxidase/kelch repeat superfamily protein	0	5.5	868	0
Locus_33953	Bra016829	22723279	AT5G28237.1	Pyridoxal-5\'-phosphate-dependent enzyme family protein	3.00004e-41	0.5	0	180.5												Locus_21270						0	56	0
Locus_33955						0	0	345.5												Locus_44833						0	399	0.5
Locus_33958						1	3.5	312												Locus_25290						5	276	3
Locus_33962	Bra036554	22712999	AT5G25820.1	Exostosin family protein	0	3.5	5.5	640												Locus_39670	Bra016384	22723514	AT1G22220.1	F-box family protein	0	1	167	1.5
Locus_33963						0	0	162												Locus_13924	Bra007635	22712856	AT2G46630.1		0	2	88	2
Locus_33964						0	0	190.5												Locus_15783	Bra033627	22697856	AT4G39530.1	Tetratricopeptide repeat (TPR)-like superfamily protein	1.4013e-45	8	164	0
Locus_33966						0	0	1611.5												Locus_32108						0	156	0
Locus_33967	Bra010491	22723955	AT4G24380.1		0	2	5.5	2617												Locus_27210	Bra036830	22714968	AT3G51200.1	SAUR-like auxin-responsive protein family	0	0	61	0
Locus_33969	Bra005702	22710986	AT5G08420.1	RNA-binding KH domain-containing protein	0	0	0	542												Locus_51767	Bra031776	22716330	AT1G11670.1	MATE efflux family protein	3e-17	1	229	0
Locus_33970	Bra028194	22719126	AT5G38590.2	F-box/RNI-like/FBD-like domains-containing protein	0	0	0	75												Locus_12657	Bra010543	22721493	AT4G23700.1	cation/H+ exchanger 17	0	1.5	515	6
Locus_33973						3	1.5	129.5												Locus_32505	Bra026963	22715880	AT1G12610.1	Integrase-type DNA-binding superfamily protein	0	5	105	3
Locus_33975	AT3G53140.1	19658521	AT3G53140.1	O-methyltransferase family protein	0	0	0	417.5												Locus_31649						5	51	5
Locus_33978	Bra007697	22715696	AT3G62730.1		0	1	0	73												Locus_10176	AT1G08090.1	19652010	AT1G08090.1	nitrate transporter 2:1	0	6	1245	2.5
Locus_33981						0	0	143.5												Locus_18918	AT4G36500.1	19647028	AT4G36500.1		4e-22	2	94.5	0.5
Locus_33983	AT5G22430.1	19666827	AT5G22430.1	Pollen Ole e 1 allergen and extensin family protein	0	0	3	145												Locus_12454	Bra030416	22684465	AT1G51800.1	Leucine-rich repeat protein kinase family protein	0	7	241.5	1.5
Locus_33987						0	0	286												Locus_27552						0	100	3.5
Locus_33989						1.5	0	93												Locus_21629	AT2G46770.1	19642691	AT2G46770.1	NAC (No Apical Meristem) domain transcriptional regulator superfamily protein	0	0	57.5	4
Locus_33992	Bra010863	22721967	AT1G28530.2		7e-15	0	0.5	140.5												Locus_18580	Bra011207	22705258	AT4G30640.1	RNI-like superfamily protein	0	5	73.5	9
Locus_33993						0	0	686.5												Locus_43029	Bra028589	22690671	AT5G44050.1	MATE efflux family protein	0	0.5	61.5	2
Locus_33994						0	3	748												Locus_26449	Bra030725	22724201	AT1G08430.1	aluminum-activated malate transporter 1	2e-18	0	50	6.5
Locus_33996	Bra037593	22704951	AT1G11270.1	F-box and associated interaction domains-containing protein	0	8.5	2.5	62												Locus_38514	AT5G40780.1	19667083	AT5G40780.1	lysine histidine transporter 1	0	2.5	556	1
Locus_34001						1.5	0	81.5												Locus_23914	Bra026716	22716793	AT1G16530.1	ASYMMETRIC LEAVES 2-like 9	0	3.5	98.5	2
Locus_34003	Bra017257	22720383	AT2G36190.1	cell wall invertase 4	0	0	0	1075.5												Locus_9996	AT4G32650.1	19647208	AT4G32650.1	potassium channel in Arabidopsis thaliana 3	0	0	151	0
Locus_34007	Bra013036	22710390	AT2G17000.1	Mechanosensitive ion channel family protein	0	0	0	334												Locus_21397	Bra013064	22711451	AT2G16530.1	3-oxo-5-alpha-steroid 4-dehydrogenase family protein	0	0.5	61	1
Locus_34008	Bra000631	22708703	AT2G23580.1	methyl esterase 4	0	0	1.5	112												Locus_13714	AT2G36100.1	19643328	AT2G36100.1	Uncharacterised protein family (UPF0497)	0	0	160	0
Locus_34009	Bra028122	22718917	AT3G14000.1	DZC (Disease resistance/zinc finger/chromosome condensation-like region) domain containing protein	0	1	2	157												Locus_5486	Bra022511	22689081	AT5G50200.1	nitrate transmembrane transporters	0	2	847	9
Locus_34010	Thhalv10025174m	20193630	AT4G17660.1	Protein kinase superfamily protein	3e-36	0	0	121.5												Locus_51290	Bra032299	22713376	AT2G42760.1		0	0	51.5	0
Locus_34011						0	0	144.5												Locus_9765	Bra011205	22706383	AT4G30640.1	RNI-like superfamily protein	0	6	259	0
Locus_34012	Bra008639	22693506	AT5G16170.1	Core-2/I-branching beta-1,6-N-acetylglucosaminyltransferase family protein	0	1.5	1.5	535												Locus_17986						2	55.5	2
Locus_34013						0	0	222.5												Locus_10503						1	121.5	0
Locus_34014						4	5.5	130.5												Locus_45595	Bra011029	22705656	AT4G28460.1		4e-20	0	109	0.5
Locus_34015						0	2	226												Locus_45811						0	75	0
Locus_34017	Bra037198	22715108	AT1G20480.1	AMP-dependent synthetase and ligase family protein	3e-12	0.5	0	308.5												Locus_41688	Bra034961	22706722			2e-20	4	65	0
Locus_34020	Bra026013	22697393	AT1G16950.1		0	0	0	70.5												Locus_6988	AT3G23175.1	19663074	AT3G23175.1	HR-like lesion-inducing protein-related	0	0.5	119.5	0
Locus_34021						0	0	266												Locus_13779	Bra025425	22694973	AT3G28345.1	ABC transporter family protein	0	0	366.5	0
Locus_34022	Bra023215	22712968	AT4G03728.1		0	0	3.5	822.5												Locus_17581	Bra023955	22708986	AT4G32300.1	S-domain-2 5	0	4.5	92.5	1
Locus_34023						0.5	1	353												Locus_23885	Bra004609	22686080	AT2G41240.1	basic helix-loop-helix protein 100	0	0	111.5	0
Locus_34024						0.5	0	695												Locus_24896	Bra039516	22691711	AT5G44550.1	Uncharacterised protein family (UPF0497)	0	0	219.5	1
Locus_34029						0	1	2119												Locus_41163	Bra014998	22698863	AT3G24240.1	Leucine-rich repeat receptor-like protein kinase family protein	0	7	80	5
Locus_34030	Bra025236	22696745	AT3G52680.1	F-box/RNI-like/FBD-like domains-containing protein	2e-22	0	0	53.5												Locus_8004	Bra037666	22719620	AT2G44110.2	Seven transmembrane MLO family protein	0	0.5	448.5	1
Locus_34035						0	0	422.5												Locus_10203	Bra029458	22715845	AT4G22460.1	Bifunctional inhibitor/lipid-transfer protein/seed storage 2S albumin superfamily protein	4.00001e-40	1	352.5	0.5
Locus_34036	Bra013709	22703192	AT4G23560.1	glycosyl hydrolase 9B15	0	1	0	210.5												Locus_12039	Bra013024	22712121	AT5G23190.1	cytochrome P450, family 86, subfamily B, polypeptide 1	0	3	231.5	4.5
Locus_34037						0	0.5	426												Locus_16448	Bra027775	22715636	AT1G63880.1	Disease resistance protein (TIR-NBS-LRR class) family	0	2.5	67	0
Locus_34038						0	0	507.5												Locus_17802						5	164.5	0
Locus_34039	Bra022220	22685117	AT1G14800.1	Nucleic acid-binding, OB-fold-like protein	0	0	1.5	365.5												Locus_2404						3	53	0
Locus_34042	Bra040677	22706919	AT2G19500.1	cytokinin oxidase 2	0	0	0.5	72.5												Locus_20366	Bra009294	22691788	AT5G07070.1	CBL-interacting protein kinase 2	0	0	71	2
Locus_34044						0.5	0	139.5												Locus_41410	Bra031715	22713798	AT1G10480.1	zinc finger protein 5	0	0	258	0.5
Locus_34045	AT1G53130.1	19650247	AT1G53130.1	Stigma-specific Stig1 family protein	0	0	0	777.5												Locus_43362	AT3G04570.1	19658861	AT3G04570.1	AT-hook motif nuclear-localized protein 19	0	0	444	0
Locus_34046	Bra011443	22705728	AT4G33467.2		3e-36	1	9	496												Locus_39867	Bra018953	22696565	AT1G52200.1	PLAC8 family protein	0	1.5	131	6
Locus_34049	Bra008335	22690466	AT1G77770.2	Protein of unknown function (DUF1644)	0	1	3.5	228												Locus_40664	Bra020072	22690217	AT5G19890.1	Peroxidase superfamily protein	0	0	191	0
Locus_34050						0	0	53												Locus_42593	Bra025251	22695704	AT3G27150.1	Galactose oxidase/kelch repeat superfamily protein	0	1	704	1
Locus_34051						1.5	1.5	153.5												Locus_51123	Bra000798	22711419	AT4G04540.1	cysteine-rich RLK (RECEPTOR-like protein kinase) 39	0	0	60	0
Locus_34052	Bra036060	22717904	AT3G50240.1	ATP binding microtubule motor family protein	0	2.5	0	200.5												Locus_29518	Bra025892	22696851	AT1G21326.1	VQ motif-containing protein	0	0	523.5	0.5
Locus_34053						2.5	2.5	322.5												Locus_39985	AT3G49960.1	19664084	AT3G49960.1	Peroxidase superfamily protein	0	0.5	346	1
Locus_34054						0.5	0	190												Locus_13149	Bra016519	22724408	AT1G19190.1	alpha/beta-Hydrolases superfamily protein	0	0	407.5	5.5
Locus_34057	Bra026696	22717985	AT1G16950.1		2e-32	0	3	692												Locus_39779	Bra018625	22695384	AT1G08440.1	Aluminium activated malate transporter family protein	0	2	466	5
Locus_34058						0	0	57.5												Locus_15186						0	153	0
Locus_34059						0	0.5	240.5												Locus_10072						1	99.5	0
Locus_34063	Bra016088	22700436	AT1G72040.1	P-loop containing nucleoside triphosphate hydrolases superfamily protein	0	7	5	83.5												Locus_15081	Bra022394	22684195	AT3G19200.1		0	0	60	6
Locus_34067						0	0	152.5												Locus_39201	Bra009266	22693461	AT5G07390.1	respiratory burst oxidase homolog A	0	0	406.5	1
Locus_34068						2	3.5	181.5												Locus_29409	Bra004826	22684519	AT2G44370.1	Cysteine/Histidine-rich C1 domain family protein	0	1.5	334.5	5.5
Locus_34073	AT1G69120.1	19653480	AT1G69120.1	K-box region and MADS-box transcription factor family protein	0	1	2	901.5												Locus_31838	AT1G30560.1	19652519	AT1G30560.1	Major facilitator superfamily protein	0	0	72	2.5
Locus_34074	Bra008539	22691028	AT4G01060.1	CAPRICE-like MYB3	9e-33	2	1	374												Locus_43794	Bra000796	22712573	AT4G04570.1	cysteine-rich RLK (RECEPTOR-like protein kinase) 40	0	1	160.5	0
Locus_34075	AT1G52580.1	19651474	AT1G52580.1	RHOMBOID-like protein 5	0	0	0	98.5												Locus_2403						6	73	1
Locus_34078	Bra024869	22698357	AT2G01610.1	Plant invertase/pectin methylesterase inhibitor superfamily protein	0	0	2	377												Locus_47356						0	751	1
Locus_34080	Bra008925	22693665	AT5G11930.1	Thioredoxin superfamily protein	0	6.5	4.5	513												Locus_20025	AT4G14465.1	19644444	AT4G14465.1	AT-hook motif nuclear-localized protein 20	0	1	1442.5	1.5
Locus_34084						2	0.5	133												Locus_12545	AT5G12970.1	19669801	AT5G12970.1	Calcium-dependent lipid-binding (CaLB domain) plant phosphoribosyltransferase family protein	0	6	72.5	3
Locus_34086	Bra008162	22691108	AT1G74670.1	Gibberellin-regulated family protein	2.00386e-43	3	0.5	86												Locus_40196	Bra030473	22685823	AT1G47600.1	beta glucosidase 34	0	5	59	1
Locus_34088						0	1	588												Locus_6384	AT4G11470.1	19647519	AT4G11470.1	cysteine-rich RLK (RECEPTOR-like protein kinase) 31	0	3	114.5	8.5
Locus_34090						0	0	1334.5												Locus_18882	Bra024115	22711558	AT4G29930.3	basic helix-loop-helix (bHLH) DNA-binding superfamily protein	0	2	82.5	0
Locus_34091	Bra032462	22714213	AT1G05450.2	Bifunctional inhibitor/lipid-transfer protein/seed storage 2S albumin superfamily protein	0	0	0	927												Locus_41708	Bra017188	22720972	AT2G37430.1	C2H2 and C2HC zinc fingers superfamily protein	0	0	170.5	0
Locus_34094						0	0.5	587.5												Locus_13913	AT5G09640.1	19672076	AT5G09640.1	serine carboxypeptidase-like 19	0	0	54.5	0
Locus_34097						3.5	0	193.5												Locus_53990						0.5	75.5	0.5
Locus_34100						0	0	55.5												Locus_26291	Bra013925	22703254	AT4G25835.1	P-loop containing nucleoside triphosphate hydrolases superfamily protein	0	5.5	66	4
Locus_34102	Bra039157	22686493	AT3G02140.1	AFP2 (ABI five-binding protein 2) family protein	0	0	5.5	202												Locus_41534	Bra021708	22718874	AT2G31180.1	myb domain protein 14	0	2	618.5	4
Locus_34103	AT3G49010.4	19664509	AT3G49010.4	breast basic conserved 1	1e-13	1.5	1.5	461												Locus_32205	Bra016893	22718565	AT2G42150.1	DNA-binding bromodomain-containing protein	0	0	53	0.5
Locus_34104	Bra026500	22703941	AT2G21590.1	Glucose-1-phosphate adenylyltransferase family protein	7e-21	0	1.5	309												Locus_6787	Bra000629	22709534	AT5G50760.1	SAUR-like auxin-responsive protein family	0	0	69.5	0
Locus_34105						0	1	375												Locus_40016	AT4G29740.2	19646864	AT4G29740.2	cytokinin oxidase 4	0	0	57.5	0
Locus_34109	Bra018523	22686987	AT4G02920.2		0	1	0.5	655.5												Locus_17939	Bra015894	22701735	AT1G74770.1	zinc ion binding	0	0	128.5	0
Locus_34115						0	0	70												Locus_44682	Bra004343	22700994	AT1G68850.1	Peroxidase superfamily protein	0	0	196	4.5
Locus_34121						0	0	73.5												Locus_11784	Bra015015	22700639	AT3G24020.1	Disease resistance-responsive (dirigent-like protein) family protein	0	0	98.5	0
Locus_34123	Bra012233	22700495	AT1G20500.1	AMP-dependent synthetase and ligase family protein	2e-17	0	0	267												Locus_25432	Bra027778	22713389	AT1G63880.1	Disease resistance protein (TIR-NBS-LRR class) family	0	3.5	55	1
Locus_34124	AT2G32970.1	19642583	AT2G32970.1		0	1	0	207												Locus_16596	Bra039701	22698448	AT1G53940.1	GDSL-motif lipase 2	0	0	178	2.5
Locus_34125	Bra013544	22703636	AT4G21650.1	Subtilase family protein	0	0.5	0	107												Locus_17294	Bra006818	22709826	AT5G57480.1	P-loop containing nucleoside triphosphate hydrolases superfamily protein	0	0	67.5	5.5
Locus_34127						1	0	201												Locus_47251	Bra000235	22711027	AT2G41690.1	heat shock transcription factor B3	0	0	205	1
Locus_34128						0	0	404												Locus_46541	Bra013959	22722780	AT5G17680.1	disease resistance protein (TIR-NBS-LRR class), putative	0	3	162.5	8
Locus_34129						1	0	445.5												Locus_43651						0.5	1570.5	4.5
Locus_34131						0	0	630.5												Locus_10478	AT5G44620.1	19667638	AT5G44620.1	cytochrome P450, family 706, subfamily A, polypeptide 3	0	0	113	3.5
Locus_34133						0.5	0	58												Locus_38161	Bra009875	22697624	AT5G26010.1	Protein phosphatase 2C family protein	0	1	363	1
Locus_34134						0	0	128.5												Locus_40509	Bra023149	22714527	AT1G30870.1	Peroxidase superfamily protein	0	0	147	0
Locus_34137	Bra010313	22722695	AT4G29550.1	Protein of unknown function (DUF626)	0	2	2.5	70												Locus_12804	AT2G36100.1	19643328	AT2G36100.1	Uncharacterised protein family (UPF0497)	0	0	131.5	2
Locus_34138						0	1	51.5												Locus_51232	Bra018419	22684518	AT1G10880.1	Core-2/I-branching beta-1,6-N-acetylglucosaminyltransferase family protein	0	0	97.5	0
Locus_34139	Bra023857	22704397	AT3G21890.1	B-box type zinc finger family protein	0	0	0	270.5												Locus_42362	Bra006423	22709563	AT5G17820.1	Peroxidase superfamily protein	0	0.5	77	1.5
Locus_34142	Bra000045	22707216	AT2G38240.1	2-oxoglutarate (2OG) and Fe(II)-dependent oxygenase superfamily protein	9.99967e-42	0	0.5	146												Locus_14893	Bra035648	22690555	AT5G57090.1	Auxin efflux carrier family protein	0	0	189.5	0
Locus_34145	Bra030866	22722240	AT1G55360.1	Protein of Unknown Function (DUF239)	5.99994e-41	2.5	0.5	132.5												Locus_42837	Bra005165	22685654	AT2G37740.1	zinc-finger protein 10	0	0	102	5.5
Locus_34147						0	0	101												Locus_32166	AT1G64160.1	19653378	AT1G64160.1	Disease resistance-responsive (dirigent-like protein) family protein	0	0	62.5	0
Locus_34150	Bra023145	22713118	AT1G12663.1		4.99997e-41	0	0	57												Locus_39849	Bra009394	22692600	AT5G09640.1	serine carboxypeptidase-like 19	0	0	321.5	2.5
Locus_34153						2.5	0	93.5												Locus_51108						0	57	3
Locus_34156						2	2.5	83												Locus_22997	Bra031485	22704350	AT1G60750.1	NAD(P)-linked oxidoreductase superfamily protein	0	2	4672.5	5.5
Locus_34159						2	1	92												Locus_10749	Bra000291	22711392	AT2G43140.2	basic helix-loop-helix (bHLH) DNA-binding superfamily protein	0	0	230	0.5
Locus_34163	AT2G36190.1	19638869	AT2G36190.1	cell wall invertase 4	0	0	0	991												Locus_43582						2	163	0
Locus_34164						5.5	3	168.5												Locus_28634	Bra011612	22703380	AT4G35390.1	AT-hook protein of GA feedback 1	1.4013e-45	2	108.5	0
Locus_34165	AT4G05320.2	19645959	AT4G05320.2	polyubiquitin 10	4.00001e-41	4.5	0	93												Locus_26122	Bra005309	22684795	AT2G35930.1	plant U-box 23	0	0	1447.5	2
Locus_34166	Thhalv10024673m	20194649	AT4G36280.1	Histidine kinase-, DNA gyrase B-, and HSP90-like ATPase family protein	8e-20	0.5	0	113.5												Locus_24095	Bra017324	22719368	AT2G35270.1	Predicted AT-hook DNA-binding family protein	0	0	97.5	0
Locus_34167						0	0	352												Locus_9121	Bra005195	22687206	AT2G37440.1	DNAse I-like superfamily protein	0	0.5	89	2.5
Locus_34168	AT5G49130.1	19667666	AT5G49130.1	MATE efflux family protein	0	0	0.5	453.5												Locus_15724	Bra024479	22698260	AT4G36220.1	ferulic acid 5-hydroxylase 1	0	0	136	2
Locus_34169						0	0	77.5												Locus_51339	Bra020734	22688180	AT3G30580.1		7e-34	0	75.5	4.5
Locus_34171						0	0	106.5												Locus_26285						0	65.5	0
Locus_34172						0	0	135.5												Locus_6781	AT2G29490.1	19639863	AT2G29490.1	glutathione S-transferase TAU 1	0	2	376	0
Locus_34176						7	0	125.5												Locus_26243	AT4G33020.1	19644034	AT4G33020.1	ZIP metal ion transporter family	0	0	120	8
Locus_34177						0	1	365												Locus_38134						1	3467.5	0.5
Locus_34186	Bra038115	22684894	AT3G31430.1		0	0.5	1	683.5												Locus_41541	Bra029439	22715673	AT4G10720.2	Ankyrin repeat family protein	2e-19	0	52.5	0
Locus_34189	Bra033502	22705418			2e-12	5.5	6.5	59												Locus_15554	AT3G52450.1	19661143	AT3G52450.1	plant U-box 22	0	2	163.5	0
Locus_34190	Bra039676	22696483	AT1G53510.1	mitogen-activated protein kinase 18	1e-23	0	1	65.5												Locus_39034	Bra029545	22716907	AT4G04990.1	Protein of unknown function (DUF761)	0	7.5	157	7.5
Locus_34193	Bra019239	22708841	AT4G24240.1	WRKY DNA-binding protein 7	3e-34	0.5	0.5	540												Locus_40300	Bra012892	22709422	AT3G50740.1	UDP-glucosyl transferase 72E1	0	0	58	0
Locus_34195						2	0	118.5												Locus_11380	AT4G21590.1	19643931	AT4G21590.1	endonuclease 3	0	1	69.5	1
Locus_34196						1	5.5	54												Locus_32000	Bra008468	22688173	AT1G80540.1		0	0	82.5	4
Locus_34201						0	0	78												Locus_45758	Bra005244	22685614	AT2G36800.1	don-glucosyltransferase 1	2e-16	0	108	0
Locus_34202	Carubv10005349m	20895959	AT4G31800.1	WRKY DNA-binding protein 18	5e-26	0	2.5	251.5												Locus_18120	AT4G23290.1	19647894	AT4G23290.1	cysteine-rich RLK (RECEPTOR-like protein kinase) 21	0	4	74	2.5
Locus_34204						0.5	0	85												Locus_2521	Bra002059	22692720	AT2G21045.1	Rhodanese/Cell cycle control phosphatase superfamily protein	0	0	326	5
Locus_34208						4	0	104.5												Locus_42546	Bra021552	22706019	AT1G28030.1	2-oxoglutarate (2OG) and Fe(II)-dependent oxygenase superfamily protein	0	2	52.5	4.5
Locus_34209						0	0	471												Locus_39662	Bra039281	22719263	AT2G46495.1	RING/U-box superfamily protein	0	5	93.5	2
Locus_34210						1	0	460.5												Locus_18247						0	174.5	0.5
Locus_34212						0	1	190												Locus_26637	Bra025420	22697261	AT3G30725.1	glutamine dumper 6	3.99931e-42	0	99	0.5
Locus_34213	Bra016574	22724237	AT1G17970.1	RING/U-box superfamily protein	1e-28	0	0	155.5												Locus_48782	Bra010157	22696114	AT2G13770.1		1e-37	4	64.5	0
Locus_34215	Bra038804	22710889	AT4G20380.2	LSD1 zinc finger family protein	0	5.5	5.5	308.5												Locus_40206	895140	16051958			7.00005e-41	1	85	0.5
Locus_34218						6.5	0	107.5												Locus_14598	AT3G51360.1	19662394	AT3G51360.1	Eukaryotic aspartyl protease family protein	0	0	64	0.5
Locus_34222						0	0	474												Locus_12251	AT4G32860.1	19648617	AT4G32860.1		0	6	63	7
Locus_34223	Bra030838	22721483	AT3G13275.1		4e-19	4.5	6.5	309												Locus_37790	Bra018944	22697190	AT3G16410.1	nitrile specifier protein 4	0	0	220	0
Locus_34224						0	0	110.5												Locus_26173	Bra016253	22701567	AT1G69920.1	glutathione S-transferase TAU 12	0	0	254	7
Locus_34226						0	0	63												Locus_32063	Bra018710	22697667	AT1G65486.1		3e-15	1	482.5	0
Locus_34229	AT5G10810.1	19671454	AT5G10810.1	enhancer of rudimentary protein, putative	2.94273e-44	7.5	6	229.5												Locus_2528	Bra005941	22711123	AT5G07475.1	Cupredoxin superfamily protein	0	0	131.5	0
Locus_34230	AT5G09770.1	19671226	AT5G09770.1	Ribosomal protein L17 family protein	0	0	0	87.5												Locus_45215						0	61.5	0.5
Locus_34232	Bra016878	22719758	AT2G42410.1	zinc finger protein 11	0	0	0	73												Locus_16272	Bra029631	22685749	AT3G07200.1	RING/U-box superfamily protein	0	1	68	0
Locus_34233						0	0	66												Locus_44917						2.5	124.5	0
Locus_34234						3	4	131												Locus_14124	Bra004889	22685013	AT1G65680.1	expansin B2	0	0	402.5	3.5
Locus_34236						0	0	68												Locus_25956	AT4G37940.1	19644309	AT4G37940.1	AGAMOUS-like 21	0	0	192.5	4
Locus_34238						0.5	1.5	106.5												Locus_14783	Bra007601	22715518	AT3G61410.1		0	9	368.5	0
Locus_34243						0	0	69.5												Locus_5099	AT3G58550.1	19659484	AT3G58550.1	Bifunctional inhibitor/lipid-transfer protein/seed storage 2S albumin superfamily protein	0	4.5	1637	1
Locus_34245	Bra030634	22723622	AT1G06020.1	pfkB-like carbohydrate kinase family protein	2e-21	0	0	94.5												Locus_28509						1	342	1.5
Locus_34247	Bra036144	22715114	AT5G49340.1	TRICHOME BIREFRINGENCE-LIKE 4	0	0	1	128.5												Locus_23369						0	193.5	1
Locus_34248	Bra017132	22718591	AT2G38240.1	2-oxoglutarate (2OG) and Fe(II)-dependent oxygenase superfamily protein	7e-12	0	0	644.5												Locus_44856						2.5	59	0
Locus_34250	Bra009446	22693627			2e-27	0	0	136.5												Locus_38871	Bra022474	22687677	AT1G65510.1		2e-20	0	260.5	1.5
Locus_34251	AT3G42640.1	19662656	AT3G42640.1	H(+)-ATPase 8	0	0	0	58												Locus_27480	Bra024267	22695314	AT5G64100.1	Peroxidase superfamily protein	0	2.5	10158	7.5
Locus_34254	Bra013276	22703617			0	2	2	116												Locus_42844	AT5G01490.1	19667619	AT5G01490.1	cation exchanger 4	0	1	146	9
Locus_34257	Bra033524	22704933			9e-15	0	0	56												Locus_32969	Bra001843	22712198	AT3G21720.1	isocitrate lyase	0	5.5	218	6.5
Locus_34259	AT5G18390.1	19671962	AT5G18390.1	Pentatricopeptide repeat (PPR) superfamily protein	9e-34	0	2	182												Locus_41375	AT3G04370.1	19661927	AT3G04370.1	plasmodesmata-located protein 4	0	0	98.5	0
Locus_34262						0	0	103.5												Locus_31860	Bra008334	22690510	AT1G77765.1		8e-18	0	56.5	0
Locus_34269						0	0	53												Locus_20266	Bra017539	22716725	AT5G46540.1	P-glycoprotein 7	0	0	60.5	0
Locus_34279	Cucsa.335070.1	16978471	AT5G56030.2	heat shock protein 81-2	6.02558e-44	0.5	0	55.5												Locus_38303	Bra028225	22719557	AT5G39110.1	RmlC-like cupins superfamily protein	0	4	3337	3.5
Locus_34282						0	0	70.5												Locus_32015	Bra001907	22709564	AT3G23250.1	myb domain protein 15	0	2.5	1881	7
Locus_34283	Bra019957	22697631			0	0	1	78.5												Locus_7711	Bra012892	22709422	AT3G50740.1	UDP-glucosyl transferase 72E1	0	0	53	0
Locus_34290						0	0.5	114												Locus_21809						0	90	7.5
Locus_34293						4	0	113												Locus_1220	Bra013860	22705105	AT4G25070.1		0	0	175.5	2
Locus_34300	Bra011544	22704126	AT2G16380.1	Sec14p-like phosphatidylinositol transfer family protein	0	0	5.5	151.5												Locus_51229	Bra016562	22721623	AT1G18290.1		0	5.5	142	4
Locus_34304	Bra035868	22715563	AT5G63030.1	Thioredoxin superfamily protein	5e-12	6	3.5	261												Locus_24119	AT3G04570.1	19658861	AT3G04570.1	AT-hook motif nuclear-localized protein 19	0	0	740.5	0
Locus_34308						0	1	478.5												Locus_38540	Bra032232	22686420	AT1G47603.1	purine permease 19	0	0	698	7
Locus_34310	Bra029464	22715612	AT4G22380.1	Ribosomal protein L7Ae/L30e/S12e/Gadd45 family protein	5e-32	0.5	0	58.5												Locus_38936	Bra025425	22694973	AT3G28345.1	ABC transporter family protein	0	1	62	0
Locus_34311						0	0	56												Locus_40593	Bra025141	22696941	AT2G03980.1	GDSL-like Lipase/Acylhydrolase superfamily protein	0	1	430.5	0
Locus_34312						0	0	170												Locus_40166	AT3G09260.1	19664701	AT3G09260.1	Glycosyl hydrolase superfamily protein	0	2	453.5	4
Locus_34313						4.5	0	134.5												Locus_7750	Bra025161	22698165	AT3G25790.1	myb-like transcription factor family protein	0	0	88	2.5
Locus_34317						0	1	208												Locus_32115	Bra004793	22686100	AT2G43940.1	S-adenosyl-L-methionine-dependent methyltransferases superfamily protein	0	0	271.5	0
Locus_34318						5.5	7	225.5												Locus_2902						0	69	0
Locus_34324						0	0	54												Locus_29784	Bra017079	22718682	AT2G39370.1		0	0	95.5	0
Locus_34327						0.5	0	169.5												Locus_20621	Bra020230	22690687	AT5G60780.1	nitrate transporter 2.3	0	0	87.5	1.5
Locus_34330	Bra020553	22690777			0	0.5	0.5	138												Locus_2090	Bra020839	22722800	AT4G22666.1	Bifunctional inhibitor/lipid-transfer protein/seed storage 2S albumin superfamily protein	0	0	94	0
Locus_34331	Bra031113	22716090	AT1G76810.1	eukaryotic translation initiation factor 2 (eIF-2) family protein	0	0	0	71.5												Locus_51215	Bra017564	22718136	AT5G46295.1		4e-15	7	142.5	1
Locus_34333						0.5	0	69												Locus_7474	Bra026627	22691329	AT2G01880.1	purple acid phosphatase 7	0	0	126	9
Locus_34336	Bra014524	22718797	AT3G59820.1	LETM1-like protein	1e-13	1	0.5	75.5												Locus_3682	Bra007693	22715235	AT3G62680.1	proline-rich protein 3	0	6	243.5	3.5
Locus_34337	Bra028362	22704940	AT3G24070.1	Zinc knuckle (CCHC-type) family protein	1e-13	0	0	418.5												Locus_25234	Bra012609	22707112	AT4G18250.1	receptor serine/threonine kinase, putative	0	3	76.5	5
Locus_34344						1	3	102												Locus_36147	Bra027760	22714058	AT1G64065.1	Late embryogenesis abundant (LEA) hydroxyproline-rich glycoprotein family	0	0.5	81.5	1
Locus_34345	Bra016550	22722559	AT1G18610.1	Galactose oxidase/kelch repeat superfamily protein	8e-25	3.5	2	80												Locus_32073	Bra020162	22691109	AT5G21960.1	Integrase-type DNA-binding superfamily protein	0	0	77	0
Locus_34347						0	0	55.5												Locus_2361						2	255	1
Locus_34349						0	0	90												Locus_27995						0	216.5	0.5
Locus_34350						0	2.5	130.5												Locus_11620	Bra023505	22687536	AT5G15130.1	WRKY DNA-binding protein 72	0	1	853	7.5
Locus_34358						0	0.5	84												Locus_32136	Bra027440	22714734	AT4G19390.1	Uncharacterised protein family (UPF0114)	0	0	267.5	2
Locus_34360						0	0	58												Locus_30088	Bra022763	22712670	AT5G50760.1	SAUR-like auxin-responsive protein family	0	0	908	1
Locus_34362						0	0	109												Locus_2614	Bra021455	22703993	AT2G48140.1	Bifunctional inhibitor/lipid-transfer protein/seed storage 2S albumin superfamily protein	0	0.5	336	3
Locus_34365						0	2.5	90												Locus_18836	Bra011911	22701829	AT5G07390.1	respiratory burst oxidase homolog A	0	1	148.5	1
Locus_34368						0	0	53.5												Locus_42421	Bra014425	22718737	AT3G61680.1	alpha/beta-Hydrolases superfamily protein	0	1	82	1
Locus_34370						1	3	63												Locus_5759	Bra013063	22710704	AT3G51340.1	Eukaryotic aspartyl protease family protein	0	0	138.5	0
Locus_34371						0	0	71.5												Locus_51309	Bra005234	22685642	AT2G36890.1	Duplicated homeodomain-like superfamily protein	1e-37	6.5	195	6
Locus_34374						0	0	86												Locus_12957	Bra031908	22689404	AT5G64690.1	neurofilament triplet H protein-related	0	0	59	0
Locus_34376						0	0	56												Locus_3463	AT4G38950.1	19647393	AT4G38950.1	ATP binding microtubule motor family protein	0	8	115.5	6.5
Locus_34379						0	0	122.5												Locus_20292	AT5G40780.1	19667083	AT5G40780.1	lysine histidine transporter 1	4e-17	0.5	330	2.5
Locus_34380	Bra028112	22720390	AT1G65820.1	microsomal glutathione s-transferase, putative	0	0	1.5	232.5												Locus_15188	Bra023805	22703815	AT3G22800.1	Leucine-rich repeat (LRR) family protein	0	1	300	2
Locus_34381						0	0	128												Locus_51378	Bra007876	22689324	AT1G69710.1	Regulator of chromosome condensation (RCC1) family with FYVE zinc finger domain	0	0.5	56.5	7
Locus_34386						1.5	0	70												Locus_13947	AT2G32660.1	19643573	AT2G32660.1	receptor like protein 22	0	7.5	128	8.5
Locus_34393						0	0	102.5												Locus_9775	Bra006283	22710607	AT5G15130.1	WRKY DNA-binding protein 72	0	5	716	3.5
Locus_34399						0.5	0.5	52												Locus_38765	Bra024134	22712369	AT2G25150.1	HXXXD-type acyl-transferase family protein	0	0	114.5	0.5
Locus_34402	Bra028424	22687780	AT4G14630.1	germin-like protein 9	0	0	1	289.5												Locus_13831						0	458	1
Locus_34404						0.5	0	155.5												Locus_42366	Bra018944	22697190	AT3G16410.1	nitrile specifier protein 4	0	0	60.5	3
Locus_34406	AT2G36130.1	19638174	AT2G36130.1	Cyclophilin-like peptidyl-prolyl cis-trans isomerase family protein	2e-13	0	0.5	682.5												Locus_24482	Bra037808	22716806	AT5G65207.1		4e-36	4	275	9
Locus_34407						0	0	96												Locus_7886						4	603.5	0
Locus_34408						0.5	0	103.5												Locus_44194	Bra036163	22713905	AT5G48657.2	defense protein-related	0	1	624.5	0
Locus_34410						0	0	106												Locus_51727	Bra040795	22712754	AT5G43066.1		4e-27	1	96.5	0
Locus_34412	Bra016950	22719403	AT2G41140.1	CDPK-related kinase 1	2e-19	3	1	84.5												Locus_14429	Bra017227	22718522	AT2G36690.1	2-oxoglutarate (2OG) and Fe(II)-dependent oxygenase superfamily protein	0	3	301.5	0
Locus_34415	Bra021899	22719609	AT1G29340.1	plant U-box 17	0	0	0	154												Locus_20710	Bra001241	22708080	AT3G07195.1	RPM1-interacting protein 4 (RIN4) family protein	0	6.5	152	5
Locus_34419						0	2.5	286.5												Locus_45680	Bra000963	22709064	AT4G00700.1	C2 calcium/lipid-binding plant phosphoribosyltransferase family protein	0	0	61.5	1
Locus_34421						0	1	56.5												Locus_12259						3	90	2.5
Locus_34424	Bra028133	22719785	AT1G48600.2	S-adenosyl-L-methionine-dependent methyltransferases superfamily protein	0	0	3	101.5												Locus_8518	AT3G60120.1	19659487	AT3G60120.1	beta glucosidase 27	0	0	250	4
Locus_34426						0	0	135.5												Locus_38058	AT2G41310.1	19640762	AT2G41310.1	response regulator 3	0	2	264	3
Locus_34427						0	0	193.5												Locus_15141						1	97	2.5
Locus_34428						1	2.5	55												Locus_11254	Bra015840	22700970	AT1G75490.1	Integrase-type DNA-binding superfamily protein	0	7	175	0
Locus_34429						6	1	76.5												Locus_13763	Bra012521	22709624	AT4G20040.1	Pectin lyase-like superfamily protein	0	3	54	5.5
Locus_34431						1	2.5	137												Locus_40438	Bra003887	22701714	AT1G72200.1	RING/U-box superfamily protein	0	0.5	60.5	0
Locus_34434						0	0	99												Locus_15458	Bra011969	22701304	AT1G08080.1	alpha carbonic anhydrase 7	0	1	75.5	0
Locus_34438						3.5	0	59.5												Locus_8411	Bra034142	22704188	AT3G45060.1	high affinity nitrate transporter 2.6	0	0	223.5	5
Locus_34439						0	0	84.5												Locus_17633						9	61	2
Locus_34440						0	1	52												Locus_19955	Bra017324	22719368	AT2G35270.1	Predicted AT-hook DNA-binding family protein	0	0	108	3
Locus_34442						0	0	184												Locus_42553	Bra032513	22715794	AT4G29090.1	Ribonuclease H-like superfamily protein	1e-14	2	137.5	0
Locus_34444						0	1	61												Locus_44970	Bra014877	22699035	AT1G30370.1	alpha/beta-Hydrolases superfamily protein	0	3.5	1364.5	7.5
Locus_34447	Bra022089	22689908	AT5G46980.1	Plant invertase/pectin methylesterase inhibitor superfamily protein	0	1	1	82.5												Locus_28580	Bra017254	22720988	AT2G36210.1	SAUR-like auxin-responsive protein family	0	3	55	0
Locus_34451						1	0	59												Locus_51237	Bra017540	22715160	AT5G46540.1	P-glycoprotein 7	0	7.5	301	3
Locus_34459	AT3G03341.1	19658900	AT3G03341.1		4e-38	2	1	343												Locus_42379	Bra029740	22686034	AT3G09020.1	alpha 1,4-glycosyltransferase family protein	0	1.5	124.5	0.5
Locus_34460						1	1	125												Locus_23784	Bra012641	22711303	AT4G17785.1	myb domain protein 39	0	0	79	0
Locus_34463						2	0	159.5												Locus_31879	AT3G29970.1	19661232	AT3G29970.1	B12D protein	1e-19	0.5	1457.5	3.5
Locus_34469						0	0	70												Locus_26631						7	53	0
Locus_34471	487631	16052007	AT5G07980.1	dentin sialophosphoprotein-related	1e-11	0.5	0.5	77.5												Locus_11834						1	227	0
Locus_34472	Bra034670	22722344			2e-22	2	3	53												Locus_48486	Bra027317	22684768	AT3G14720.1	MAP kinase 19	0	6	92.5	4
Locus_34475						0	0	146.5												Locus_29782	Bra028709	22690160	AT5G07070.1	CBL-interacting protein kinase 2	0	0	108.5	0
Locus_34486						0	0	88												Locus_8884	AT2G26560.1	19640864	AT2G26560.1	phospholipase A 2A	0	0	1533.5	8
Locus_34489						0	0	54												Locus_31827	Bra040963	22687400	AT3G59930.1		9.99967e-42	0	223.5	6.5
Locus_34490						0	0	63.5												Locus_38975	Bra000544	22709075	AT2G26530.1	Protein of unknown function (DUF1645)	0	5	932	1.5
Locus_34492	Bra037909	22713050	AT4G10140.1		6e-18	2.5	3	177												Locus_37996	Bra025490	22720676	AT5G41570.1	WRKY DNA-binding protein 24	0	0	132.5	2.5
Locus_34496						0	0.5	215.5												Locus_41463	Bra035135	22702246	AT1G79680.1	WALL ASSOCIATED KINASE (WAK)-LIKE 10	0	3	139.5	2
Locus_34501						0	0	75.5												Locus_45513	Bra016212	22702162	AT3G29670.1	HXXXD-type acyl-transferase family protein	0	1.5	115.5	5
Locus_34514						0	0	67												Locus_42625	Bra014180	22722919	AT1G49320.1	unknown seed protein like 1	0	6.5	103	4.5
Locus_34515						0	0	149												Locus_19950	AT4G23240.1	19646032	AT4G23240.1	cysteine-rich RLK (RECEPTOR-like protein kinase) 16	0	3.5	68.5	1
Locus_34522						0	0	81												Locus_8662	Bra022419	22686713	AT3G19390.1	Granulin repeat cysteine protease family protein	0	1	552	7
Locus_34525						0	0	78												Locus_42438						0.5	744	0.5
Locus_34526						0	0	182												Locus_51273	AT5G40780.1	19667083	AT5G40780.1	lysine histidine transporter 1	8e-15	0.5	130.5	1.5
Locus_34527	Bra013691	22703308	AT4G23440.1	Disease resistance protein (TIR-NBS class)	3e-40	0.5	3	69												Locus_12754	AT4G32950.1	19647070	AT4G32950.1	Protein phosphatase 2C family protein	0	2	178.5	4.5
Locus_34532						0	0	92.5												Locus_28332	Bra014372	22723323	AT1G54010.1	GDSL-like Lipase/Acylhydrolase superfamily protein	0	1	58	5
Locus_34535						2	0.5	255.5												Locus_14275	Bra019773	22696378	AT1G12540.1	basic helix-loop-helix (bHLH) DNA-binding superfamily protein	0	0	67	5.5
Locus_34544						0	0	92												Locus_16847	AT2G39430.1	19640992	AT2G39430.1	Disease resistance-responsive (dirigent-like protein) family protein	0	0	228	1.5
Locus_34550						4	0	62												Locus_38574	Bra022038	22689719	AT2G34690.1	Glycolipid transfer protein (GLTP) family protein	0	0.5	1056	1
Locus_34558	Bra030778	22722301	AT4G10780.1	LRR and NB-ARC domains-containing disease resistance protein	0	0	2	61												Locus_8328	Bra016289	22721320	AT1G69580.2	Homeodomain-like superfamily protein	0	6	151	5
Locus_34569	Bra018974	22696101	AT1G52580.1	RHOMBOID-like protein 5	9e-16	0	0	56.5												Locus_39828	Bra018391	22684028	AT2G30670.1	NAD(P)-binding Rossmann-fold superfamily protein	0	1	791	6
Locus_34583	918954	16047138			2e-22	0	0	82.5												Locus_20884						0	250.5	8
Locus_34586	Bra024622	22713209	AT3G13900.1	ATPase E1-E2 type family protein / haloacid dehalogenase-like hydrolase family protein	6e-20	0	0.5	133												Locus_41889	Bra004014	22700941	AT1G68850.1	Peroxidase superfamily protein	0	0	130	2
Locus_34589						0	0	95.5												Locus_31956	Bra039454	22685991	AT3G05200.1	RING/U-box superfamily protein	9e-26	0	64	0
Locus_34591						0	0	161.5												Locus_51096	Bra017185	22719836	AT2G37460.1	nodulin MtN21 /EamA-like transporter family protein	0	0	1982.5	1
Locus_34602						0	2	104.5												Locus_45272						0	57	3
Locus_34603	Bra023915	22704882	AT1G74490.1	Protein kinase superfamily protein	4e-25	0	0	127												Locus_14108	Bra022364	22684009	AT5G48485.1	Bifunctional inhibitor/lipid-transfer protein/seed storage 2S albumin superfamily protein	9e-25	0	501.5	0
Locus_34611						1	0	54.5												Locus_14831	Bra033765	22705350	AT2G01690.2	ARM repeat superfamily protein	3e-31	1.5	71	0
Locus_34615						0	0	53.5												Locus_12126	Bra004195	22700288	AT1G66880.1	Protein kinase superfamily protein	0	4.5	147.5	5
Locus_34621						1	0	113												Locus_14909	Bra014035	22723079	AT1G58250.2	Golgi-body localisation protein domain ;RNA pol II promoter Fmp27 protein domain	0	1	74	4.5
Locus_34623	Bra022338	22683653	AT3G18610.1	nucleolin like 2	0	0	0.5	317												Locus_40969	Bra031028	22717158	AT1G18390.1	Protein kinase superfamily protein	0	3	306	5
Locus_34625						3	2	157												Locus_24348	Bra026610	22689538	AT2G02220.1	phytosulfokin receptor 1	0	3	93.5	5
Locus_34626	Bra002267	22694192	AT3G26010.1	Galactose oxidase/kelch repeat superfamily protein	0	1.5	1.5	155.5												Locus_25471	Bra012609	22707112	AT4G18250.1	receptor serine/threonine kinase, putative	0	0.5	98	3
Locus_34627						0	1	101												Locus_10743						1	69.5	0
Locus_34628	Bra028394	22690284	AT1G70060.1	SIN3-like 4	9e-17	0.5	0	109												Locus_14430	Bra037633	22721103	AT2G44800.1	2-oxoglutarate (2OG) and Fe(II)-dependent oxygenase superfamily protein	2e-27	0	60	0
Locus_34632	Bra015110	22699183	AT1G32660.1	F-box and associated interaction domains-containing protein	0	0	1	211												Locus_13979	Bra015963	22701549	AT1G73810.1	Core-2/I-branching beta-1,6-N-acetylglucosaminyltransferase family protein	0	6.5	242	6
Locus_34638	Bra011021	22721802	AT1G26310.1	K-box region and MADS-box transcription factor family protein	0	0	1.5	277.5												Locus_29511	Bra008071	22691535	AT1G73120.1		2.94273e-44	3	54.5	3.5
Locus_34642						0	0	84												Locus_18343	AT5G63450.1	19668626	AT5G63450.1	cytochrome P450, family 94, subfamily B, polypeptide 1	0	0	90	0
Locus_34648						0	0	57												Locus_44791	Bra028290	22706143	AT5G51990.1	C-repeat-binding factor 4	0	0	59.5	3
Locus_34665						0	0	76.5												Locus_4737						2	844.5	5
Locus_34666						0	0	54												Locus_18765	Bra016085	22700599	AT1G72130.1	Major facilitator superfamily protein	0	2	95.5	1
Locus_3467	AT1G54560.1	19649567	AT1G54560.1	Myosin family protein with Dil domain	9e-24	5.5	5.5	68.5												Locus_31822	Bra009508	22693876	AT5G03840.1	PEBP (phosphatidylethanolamine-binding protein) family protein	0	0	57.5	2
Locus_34673	Bra023308	22689678	AT5G11130.1	Exostosin family protein	6e-14	0	0	68												Locus_12525	Bra017668	22712700	AT4G34650.1	squalene synthase 2	0	2.5	57	2
Locus_34678						0	0	64.5												Locus_20490	Bra016234	22699403	AT1G70130.1	Concanavalin A-like lectin protein kinase family protein	0	5	67	2
Locus_34689	Bra015645	22700399	AT1G77950.1	AGAMOUS-like 67	0	1	0	63.5												Locus_8459	Bra015009	22701945	AT3G24110.1	Calcium-binding EF-hand family protein	0	7.5	197.5	4.5
Locus_3470						3.5	5.5	68.5												Locus_14456	AT1G13610.2	19652910	AT1G13610.2		0	0	75.5	7
Locus_34721	Bra008892	22693836	AT5G12380.1	annexin 8	1e-27	0	0	169.5												Locus_13976	Bra017900	22708593	AT1G56550.1	RhamnoGalacturonan speci&#64257;c Xylosyltransferase 1	0	0	247.5	0.5
Locus_34722	Bra023842	22705244	AT3G22240.1		1e-19	0	0	71.5												Locus_2789						0	268	7.5
Locus_34725						0	0	62.5												Locus_39344	Bra006059	22707292	AT5G44050.1	MATE efflux family protein	0	2	602	5.5
Locus_34733						0	0	102.5												Locus_12016						1	727	1.5
Locus_34745	Bra041027	22715326	AT3G62670.1	response regulator 20	0	0	0	54												Locus_16278	Bra007146	22713027	AT3G55150.1	exocyst subunit exo70 family protein H1	0	0	116.5	0
Locus_34754						0	0	193.5												Locus_4748	Bra010214	22722097	AT4G31940.1	cytochrome P450, family 82, subfamily C, polypeptide 4	0	0	520	0
Locus_34755						3	4.5	69.5												Locus_16934						3	250.5	0
Locus_34768	Bra019098	22712213	AT4G26590.1	oligopeptide transporter 5	0	0	0.5	85.5												Locus_41436	Bra023313	22690512	AT5G11210.1	glutamate receptor 2.5	0	0	98	6
Locus_34771	Bra000756	22707637	AT4G11920.1	cell cycle switch protein 52 A2	9e-13	4	3.5	139.5												Locus_13871	Bra023800	22706646	AT3G22830.1	heat shock transcription factor A6B	9e-25	0	73	2
Locus_34783						3.5	3.5	176												Locus_15130	AT5G25260.1	19665688	AT5G25260.1	SPFH/Band 7/PHB domain-containing membrane-associated protein family	0	2	454.5	7.5
Locus_34788						1	0	73												Locus_45346	Bra010878	22722534	AT1G28390.1	Protein kinase superfamily protein	2e-35	5	122	7
Locus_34792						0	1	51.5												Locus_42856	Bra019167	22710510	AT4G25400.1	basic helix-loop-helix (bHLH) DNA-binding superfamily protein	0	0	53.5	0
Locus_34797						2	0	88.5												Locus_16371	Bra005582	22683969	AT2G32300.1	uclacyanin 1	0	0	139	4.5
Locus_34808	AT5G11850.1	19672956	AT5G11850.1	Protein kinase superfamily protein	5e-13	0.5	0	66.5												Locus_41626	AT1G61820.3	19654740	AT1G61820.3	beta glucosidase 46	0	0	103.5	0
Locus_34809						5.5	0	56												Locus_29781	Bra020386	22689500	AT5G58160.1	actin binding	0	4	107	2
Locus_34810						0	0	96.5												Locus_51235	Bra001907	22709564	AT3G23250.1	myb domain protein 15	0	1.5	1006	1.5
Locus_34821	Bra031546	22714006	AT1G06920.1	ovate family protein 4	0	0	5	77												Locus_22518	AT1G78340.1	19654459	AT1G78340.1	glutathione S-transferase TAU 22	0	0	167	2
Locus_34826						0	0	70												Locus_47151	Bra019141	22707852	AT4G25820.1	xyloglucan endotransglucosylase/hydrolase 14	0	0.5	181.5	0
Locus_34828						0	0	98												Locus_20131	Bra010127	22697170	AT5G62865.1		0	5	59	7
Locus_34831	Bra016141	22700389	AT1G71390.1	receptor like protein 11	0	4	0.5	164.5												Locus_14950	AT3G18400.1	19664441	AT3G18400.1	NAC domain containing protein 58	0	0	83	4.5
Locus_34836						0	0	87												Locus_7171						0	674	2
Locus_34838						0	0	64												Locus_48351	Bra039353	22694777	AT3G12910.1	NAC (No Apical Meristem) domain transcriptional regulator superfamily protein	0	1.5	75	4.5
Locus_34852						4	0.5	101.5												Locus_19213	Bra031059	22713883	AT1G18990.1	Protein of unknown function, DUF593	0	2	58	3
Locus_34860						0	0	50												Locus_4985	Bra013943	22706253	AT4G26010.1	Peroxidase superfamily protein	0	0	84.5	0
Locus_34864						0	0	75.5												Locus_1940	AT3G60330.1	19662182	AT3G60330.1	H(+)-ATPase 7	0	2	56	1.5
Locus_34866						0	0	69.5												Locus_45726	AT4G20460.1	19648148	AT4G20460.1	NAD(P)-binding Rossmann-fold superfamily protein	0	4	65.5	0
Locus_34868	318432	16042779	AT3G16610.1	pentatricopeptide (PPR) repeat-containing protein	0	0	1.5	68.5												Locus_40957	Bra004736	22686563	AT2G43000.1	NAC domain containing protein 42	0	4.5	290	0
Locus_34874	Bra036151	22714879	AT5G49130.1	MATE efflux family protein	0	0	0	76.5												Locus_6816	Bra008765	22694016	AT5G14330.1		8e-30	0.5	73.5	0
Locus_34882	Bra032947	22687534	AT3G26744.1	basic helix-loop-helix (bHLH) DNA-binding superfamily protein	1e-32	0	0	542												Locus_21533	Bra003261	22702197	AT3G56970.1	basic helix-loop-helix (bHLH) DNA-binding superfamily protein	0	0	59	5
Locus_34886						0	0	60.5												Locus_43155	Bra000804	22710293	AT4G04745.1		0	0	51.5	7
Locus_34887						1	1	104.5												Locus_6645						0.5	230.5	0
Locus_34895						2.5	6	932												Locus_11272	Bra034253	22720875	AT2G25470.1	receptor like protein 21	0	0	61	0
Locus_34901	Bra032416	22717184	AT1G06490.1	glucan synthase-like 7	0	0	0	106												Locus_31971	Bra038174	22698796	AT1G56240.1	phloem protein 2-B13	0	0.5	1135.5	3
Locus_34932	Bra023892	22703485			0	2.5	1.5	140												Locus_14335	Bra004512	22685976	AT2G46740.1	D-arabinono-1,4-lactone oxidase family protein	0	1	2212	3
Locus_34959						0	0	65.5												Locus_40078	Bra004511	22686969	AT2G46750.1	D-arabinono-1,4-lactone oxidase family protein	0	6.5	421	2.5
Locus_34964						1	1.5	57												Locus_8778	Bra035808	22686747	AT3G20160.1	Terpenoid synthases superfamily protein	0	5.5	55	8.5
Locus_34966						0	0	66												Locus_23603	Bra013095	22710343	AT2G15830.1		1e-25	3	74	5.5
Locus_34984						0	0	58.5												Locus_26782						5.5	170.5	1
Locus_34989						0	0	58												Locus_25091	Bra023676	22687976	AT5G18470.1	Curculin-like (mannose-binding) lectin family protein	0	1.5	305.5	1.5
Locus_35006						0	0	64.5												Locus_38676	Bra002698	22692908	AT5G57770.1	Plant protein of unknown function (DUF828) with plant pleckstrin homology-like region	0	7.5	92.5	3.5
Locus_35007						0	0	50												Locus_19735	Bra002448	22694507	AT5G23000.1	myb domain protein 37	0	0	215	4.5
Locus_35019	Bra034734	22685008	AT3G12760.1		8e-17	0	0	92.5												Locus_11843	Bra034327	22719961	AT1G20160.2	Subtilisin-like serine endopeptidase family protein	2e-39	0	286.5	0
Locus_35043	Bra037782	22716168	AT5G64570.1	beta-D-xylosidase 4	6e-11	0.5	3.5	85												Locus_39777						0	67	0.5
Locus_35062						1	1	52												Locus_41477	Bra005234	22685642	AT2G36890.1	Duplicated homeodomain-like superfamily protein	1e-39	0	129	0
Locus_35081						1	1	99												Locus_40494	Bra009332	22693905	AT5G08240.1		0	2.5	139	0
Locus_35095	Bra003554	22701645			6e-33	0	0	211												Locus_11789	AT4G08770.1	19644352	AT4G08770.1	Peroxidase superfamily protein	1e-22	0	100.5	5.5
Locus_35107						0	0.5	87.5												Locus_20213	Bra033304	22694177	AT4G24760.1	alpha/beta-Hydrolases superfamily protein	0	0	204	4.5
Locus_35108						1.5	0	57												Locus_17364	Bra016233	22702140	AT1G70140.1	formin 8	0	1	172.5	7.5
Locus_35110						6.5	0	108												Locus_22716	Bra025704	22697814	AT1G18980.1	RmlC-like cupins superfamily protein	0	1.5	272.5	2.5
Locus_35122						0	0	84.5												Locus_51691	Bra018051	22695587	AT3G48520.1	cytochrome P450, family 94, subfamily B, polypeptide 3	0	0	186	7
Locus_35148						0	0	79.5												Locus_28725	Bra033350	22692393	AT1G02820.1	Late embryogenesis abundant 3 (LEA3) family protein	8e-25	3	137	4.5
Locus_35155						0	0	59.5												Locus_19696						0	56	0
Locus_35157	Bra023893	22705730	AT3G21250.2	multidrug resistance-associated protein 6	1e-12	0	0	152.5												Locus_28168	AT1G69730.1	19654562	AT1G69730.1	Wall-associated kinase family protein	0	3	70	1
Locus_35173						0	0	109.5												Locus_19033	Bra035700	22718615	AT2G28440.1	proline-rich family protein	0	0	67.5	0
Locus_35174						0	0	83												Locus_48192						0	95.5	0
Locus_35191						2	0	61.5												Locus_17091	Bra008921	22693408	AT5G12000.1	Protein kinase protein with adenine nucleotide alpha hydrolases-like domain	0	1	96	4
Locus_35211	AT1G15130.1	19652619	AT1G15130.1	Endosomal targeting BRO1-like domain-containing protein	3e-23	5.5	5	171												Locus_21672	Bra040019	22705157	AT3G07620.1	Exostosin family protein	0	2	71	6.5
Locus_35224						1.5	0	55.5												Locus_10599	AT4G21410.1	19647486	AT4G21410.1	cysteine-rich RLK (RECEPTOR-like protein kinase) 29	0	0	160	6
Locus_35236	Bra015095	22699514	AT5G28235.1	Ulp1 protease family protein	0	0	3	225												Locus_46378	Bra010094	22697156			4e-33	0	96	6
Locus_35240						0	1	51												Locus_16135	AT5G57620.1	19666191	AT5G57620.1	myb domain protein 36	0	0	443.5	3
Locus_35288	AT4G25140.1	19647581	AT4G25140.1	oleosin 1	2e-37	7	3	132.5												Locus_20694						3	75	0
Locus_35426	Bra035599	22688359	AT5G56000.1	HEAT SHOCK PROTEIN 81.4	3.99931e-42	1	0	59												Locus_51346	Bra011237	22706633	AT4G30980.1	LJRHL1-like 2	2e-11	8	61	4
Locus_35451						3.5	2	142												Locus_10808	AT2G47540.1	19640892	AT2G47540.1	Pollen Ole e 1 allergen and extensin family protein	0	0	73.5	0
Locus_35459						0	0	50.5												Locus_51217	Bra015882	22699220	AT1G74930.1	Integrase-type DNA-binding superfamily protein	0	1.5	417.5	2
Locus_35509						5	0	132												Locus_7738	AT2G30210.1	19643157	AT2G30210.1	laccase 3	0	1	543	0
Locus_35545						6.5	3.5	60.5												Locus_21837	Bra004686	22685141	AT2G42350.1	RING/U-box superfamily protein	0	2.5	374.5	0
Locus_35548						0	0	100.5												Locus_46374	AT3G51680.1	19662528	AT3G51680.1	NAD(P)-binding Rossmann-fold superfamily protein	0	0	54	1
Locus_35554	Bra026280	22702707	AT4G28140.1	Integrase-type DNA-binding superfamily protein	0	0	2	54.5												Locus_13386	Bra033675	22697322	AT5G43360.1	phosphate transporter 1;3	0	0.5	84.5	3.5
Locus_35568	AT4G14690.1	19643783	AT4G14690.1	Chlorophyll A-B binding family protein	0	0	3	82.5												Locus_17465	AT3G24020.1	19662090	AT3G24020.1	Disease resistance-responsive (dirigent-like protein) family protein	0	0.5	68.5	0
Locus_35577						0	0	183												Locus_2134						3	382.5	6
Locus_35581	Bra010726	22721697	AT4G38790.1	ER lumen protein retaining receptor family protein	0	2	0	119.5												Locus_42179						5	60	1
Locus_35589						0.5	1	57												Locus_27784	Bra030102	22699395	AT1G28480.1	Thioredoxin superfamily protein	0	0	335.5	5
Locus_35687						6	0	66												Locus_31987	Bra025995	22698623	AT1G17170.1	glutathione S-transferase TAU 24	0	0.5	1431.5	7.5
Locus_35756	Bra038318	22689861	AT1G69250.1	Nuclear transport factor 2 (NTF2) family protein with RNA binding (RRM-RBD-RNP motifs) domain	6.99949e-42	0	0	230												Locus_17039	Bra028717	22690861	AT5G06800.1	myb-like HTH transcriptional regulator family protein	0	0	69	0
Locus_37100	Bra031663	22713336	AT1G09350.1	galactinol synthase 3	0	2	4	55												Locus_19367	Bra017280	22720722	AT2G35910.1	RING/U-box superfamily protein	0	8	194	0
Locus_37110	Bra015968	22702019	AT1G73750.1	Uncharacterised conserved protein UCP031088, alpha/beta hydrolase	1e-31	3.5	3	83.5												Locus_12446	AT3G13950.1	19662206	AT3G13950.1		0	0	62.5	1
Locus_37386						4.5	1.5	54												Locus_23416						0	68.5	8.5
Locus_37918	Bra003811	22699413	AT4G28470.1	26S proteasome regulatory subunit S2 1B	4e-12	1.5	5.5	75												Locus_45624						4.5	64	1
Locus_38554	AT2G42990.1	19638233	AT2G42990.1	GDSL-like Lipase/Acylhydrolase superfamily protein	0	0	2	240.5												Locus_5512	Bra007123	22716716	AT3G54990.1	Integrase-type DNA-binding superfamily protein	0	4.5	172	6
Locus_39069	Bra016991	22719005	AT2G40475.1		0	7	4	275.5												Locus_20708	AT5G41380.1	19671873	AT5G41380.1	CCT motif family protein	3e-20	0	98	0
Locus_39935	AT4G20370.1	19646288	AT4G20370.1	PEBP (phosphatidylethanolamine-binding protein) family protein	0	0	0	186.5												Locus_24511	AT2G27550.1	19642465	AT2G27550.1	centroradialis	0	0	535.5	2.5
Locus_40192	Bra015430	22692659	AT1G05490.1	chromatin remodeling 31	0	4	9	86.5												Locus_48284	Bra009050	22694034	AT5G10210.1		0	0	188	0
Locus_40534	Bra007617	22713338	AT1G45063.2	copper ion binding;electron carriers	0	0	1	207.5												Locus_26753	Bra006681	22708573	AT5G60060.1	Protein of unknown function (DUF295)	0	0	203.5	1
Locus_40605						3	6	81.5												Locus_19264	Bra017158	22719665	AT2G37740.1	zinc-finger protein 10	0	0	86	0
Locus_40674	Bra036143	22714366	AT5G49360.1	beta-xylosidase 1	0	2	2	141												Locus_48629	Bra006037	22710504	AT5G09876.1		3e-37	1.5	96.5	4.5
Locus_40693						3	4	340.5												Locus_45648	AT5G38450.1	19666324	AT5G38450.1	cytochrome P450, family 735, subfamily A, polypeptide 1	0	0	71.5	0
Locus_40726	Bra021728	22719275	AT2G31480.1		0	0	3.5	56.5												Locus_41567	Bra023805	22703815	AT3G22800.1	Leucine-rich repeat (LRR) family protein	0	0	368	0
Locus_40759						0	3	51												Locus_23539	AT4G02270.1	19644775	AT4G02270.1	root hair specific 13	0	1	121	1
Locus_41341	AT4G15660.1	19649012	AT4G15660.1	Thioredoxin superfamily protein	0	3	6	69.5												Locus_50182						6.5	51.5	7
Locus_41906	Bra008490	22687518			4e-24	0	0	264												Locus_51311	AT5G17430.1	19667141	AT5G17430.1	Integrase-type DNA-binding superfamily protein	0	0	187	0
Locus_42058	Bra029072	22707434	AT5G53390.1	O-acyltransferase (WSD1-like) family protein	0	3	8	95.5												Locus_29548	Bra031908	22689404	AT5G64690.1	neurofilament triplet H protein-related	0	0	152.5	0
Locus_42263	Bra013483	22705169	AT4G20920.1	double-stranded RNA-binding domain (DsRBD)-containing protein	0	2.5	8.5	55.5												Locus_7585	Bra004510	22685956	AT2G46760.1	D-arabinono-1,4-lactone oxidase family protein	0	7	741.5	2.5
Locus_42330	AT2G46850.1	19638770	AT2G46850.1	Protein kinase superfamily protein	0	2.5	2	53.5												Locus_16844	Bra002270	22691916	AT5G19880.1	Peroxidase superfamily protein	0	0	60.5	0
Locus_42474	Bra001694	22712215	AT3G18010.1	WUSCHEL related homeobox 1	0	2.5	0	63												Locus_40725	Bra024919	22695211	AT5G47740.1	Adenine nucleotide alpha hydrolases-like superfamily protein	0	7.5	124.5	3.5
Locus_42913						0	2	58.5												Locus_9427	AT3G23180.1	19663158	AT3G23180.1	HR-like lesion-inducing protein-related	0	8.5	543	7
Locus_42984	Bra008139	22688243	AT1G74360.1	Leucine-rich repeat protein kinase family protein	0	3.5	2.5	67												Locus_37559	Bra037176	22712825	AT5G66390.1	Peroxidase superfamily protein	0	0	529.5	1.5
Locus_43060	Bra029888	22686842	AT3G11000.1	DCD (Development and Cell Death) domain protein	0	0	0.5	68												Locus_21627	Bra035899	22713486	AT5G62260.1	AT hook motif DNA-binding family protein	0	0	80	0
Locus_43096						6.5	8.5	62												Locus_39812	Bra019355	22709472	AT4G22810.1	Predicted AT-hook DNA-binding family protein	0	2	423.5	6.5
Locus_43158	AT1G44110.1	19657510	AT1G44110.1	Cyclin A1;1	0	3.5	5.5	64												Locus_43765	Bra011625	22706622	AT4G12735.1		4e-12	2	65	0
Locus_43343	Bra027959	22712924	AT1G08930.1	Major facilitator superfamily protein	0	0	2.5	56												Locus_18315	Bra012092	22701883	AT5G26310.1	UDP-Glycosyltransferase superfamily protein	0	0	91.5	5
Locus_43511						0	0	59												Locus_47682	Bra018051	22695587	AT3G48520.1	cytochrome P450, family 94, subfamily B, polypeptide 3	0	0	243.5	4.5
Locus_43913						3.5	5	72												Locus_24499						3	89	0
Locus_44414	Bra027097	22713152	AT1G61310.1	LRR and NB-ARC domains-containing disease resistance protein	0	3	0.5	99.5												Locus_3444	Bra033751	22696292	AT5G44550.1	Uncharacterised protein family (UPF0497)	0	1.5	1439.5	0
Locus_44425						1	1	126												Locus_7708	Bra002108	22693887	AT5G17810.1	WUSCHEL related homeobox 12	0	0	118.5	1.5
Locus_44660						0	0	1293.5												Locus_25311	Bra029695	22686949	AT3G08490.1		0	6	78.5	5
Locus_45142						2	2	137.5												Locus_12238						0	421	3
Locus_45251						0	1	114												Locus_21178						0	51.5	6
Locus_45312						6.5	0	110												Locus_9142	Bra026606	22688515	AT2G02250.1	phloem protein 2-B2	0	0.5	159	7.5
Locus_45399	Bra026985	22714328	AT1G12220.1	Disease resistance protein (CC-NBS-LRR class) family	0	1	0	271.5												Locus_6415	Bra030190	22719006	AT4G15400.1	HXXXD-type acyl-transferase family protein	0	0.5	258.5	1
Locus_45413	AT4G34180.1	19646567	AT4G34180.1	Cyclase family protein	2e-14	2.5	1.5	98.5												Locus_19456	Bra037155	22714448	AT5G26310.1	UDP-Glycosyltransferase superfamily protein	0	0	59.5	4
Locus_45740	Bra021250	22705312	AT1G51800.1	Leucine-rich repeat protein kinase family protein	0	0	1	145.5												Locus_10673	AT1G03940.1	19654400	AT1G03940.1	HXXXD-type acyl-transferase family protein	0	0	56	6
Locus_45774	Bra033522	22706066	AT4G13992.1	Cysteine/Histidine-rich C1 domain family protein	0	6.5	1.5	59												Locus_31979	AT2G31180.1	19640241	AT2G31180.1	myb domain protein 14	9.99995e-41	0	972.5	1
Locus_45956	Bra015710	22700379	AT4G20370.1	PEBP (phosphatidylethanolamine-binding protein) family protein	2e-33	2	7	88												Locus_40836	Bra000793	22710189	AT4G04450.1	WRKY family transcription factor	0	1	112	5.5
Locus_45967	Bra031287	22684024	AT3G21520.1	DUF679 domain membrane protein 1	0	1	3	102.5												Locus_1448	AT4G11290.1	19648416	AT4G11290.1	Peroxidase superfamily protein	0	0	795	5.5
Locus_46044						3	7	141.5												Locus_39365	Bra020459	22690729	AT5G57220.1	cytochrome P450, family 81, subfamily F, polypeptide 2	0	2	2455	4
Locus_46620						6.5	0.5	55												Locus_10983	Bra004866	22686359	AT2G44790.1	uclacyanin 2	1e-28	1	177.5	1
Locus_46824	AT2G41850.1	19640091	AT2G41850.1	polygalacturonase abscission zone A. thaliana	0	0	0	62												Locus_16814	Bra004748	22685986	AT2G43140.2	basic helix-loop-helix (bHLH) DNA-binding superfamily protein	0	1	670	4
Locus_47049						1	2	52												Locus_51743						1.5	96.5	3
Locus_47083	Bra036719	22713092	AT2G19500.1	cytokinin oxidase 2	0	1	1.5	375.5												Locus_13480	AT3G10450.2	19658545	AT3G10450.2		0	0.5	81	6.5
Locus_47337	Bra028732	22688206	AT5G06480.1	Immunoglobulin E-set superfamily protein	0	2.5	8	57.5												Locus_46038	Bra039193	22717630	AT2G23270.1		1e-32	0	51.5	2
Locus_47360	Bra032610	22716636	AT1G02340.1	basic helix-loop-helix (bHLH) DNA-binding superfamily protein	0	7.5	2	71.5												Locus_16033	Bra040183	22704132	AT4G17800.1	Predicted AT-hook DNA-binding family protein	0	0	248	7.5
Locus_47585						4	3	71.5												Locus_5112	Bra013422	22705516	AT4G19690.2	iron-regulated transporter 1	0	1.5	715.5	2.5
Locus_47596	Bra004885	22686089	AT2G45040.1	Matrixin family protein	0	1	3.5	82.5												Locus_5254	Bra035520	22721839	AT1G31885.1	NOD26-like intrinsic protein 3;1	0	0	78	2
Locus_47689						3.5	1.5	135.5												Locus_23705						1.5	216.5	0
Locus_47736	Bra026487	22704548	AT5G23660.1	homolog of Medicago truncatula MTN3	1e-39	1.5	6.5	98.5												Locus_1709	Bra031429	22705500	AT1G61500.1	S-locus lectin protein kinase family protein	0	0	152	3.5
Locus_47761						0	2.5	68.5												Locus_44222	AT5G06090.1	19668023	AT5G06090.1	glycerol-3-phosphate acyltransferase 7	0	0	110.5	1
Locus_47828						7	2.5	79												Locus_39672	Bra040183	22704132	AT4G17800.1	Predicted AT-hook DNA-binding family protein	0	0	487	6.5
Locus_47991	AT2G32530.1	19640123	AT2G32530.1	cellulose synthase-like B3	0	2.5	0	822												Locus_44211	Bra015217	22692853	AT2G15370.1	fucosyltransferase 5	0	1	56	0
Locus_48316	Bra011680	22704136	AT4G36410.1	ubiquitin-conjugating enzyme 17	5e-31	0.5	2.5	56.5												Locus_48549	Bra004609	22686080	AT2G41240.1	basic helix-loop-helix protein 100	0	0	389.5	2
Locus_48530	Bra001005	22708224	AT3G01530.1	myb domain protein 57	0	0	6.5	2864.5												Locus_9906	AT1G34670.1	19653956	AT1G34670.1	myb domain protein 93	0	0	612	6
Locus_48538	AT1G28430.1	19651361	AT1G28430.1	cytochrome P450, family 705, subfamily A, polypeptide 24	4e-11	0	0	94.5												Locus_12149	Bra012933	22707659	AT5G61650.1	CYCLIN P4;2	0	1	53.5	2
Locus_48597	Bra004364	22699665	AT1G69180.1	Plant-specific transcription factor YABBY family protein	0	0	1	454												Locus_13286	AT3G25720.1	19663430	AT3G25720.1	RNA-directed DNA polymerase (reverse transcriptase)-related family protein	2e-26	3	77.5	2.5
Locus_48815	Bra016244	22702154	AT1G69990.1	Leucine-rich repeat protein kinase family protein	0	2	7.5	62.5												Locus_48622						0.5	55.5	0
Locus_48867	Bra033930	22691614	AT1G68480.1	C2H2 and C2HC zinc fingers superfamily protein	2e-22	4	1.5	113.5												Locus_40202	Bra035671	22719207	AT2G28780.1		0	1	387	6
Locus_48916						0	0.5	69.5												Locus_41848	898814	16048636			1e-22	0	63.5	4
Locus_48957						0	1	227.5												Locus_7257	Bra007786	22713025	AT5G59260.1	Concanavalin A-like lectin protein kinase family protein	0	0	75	0
Locus_48987						2.5	0	63												Locus_8428	Bra024943	22697220	AT5G47450.1	tonoplast intrinsic protein 2;3	0	2	784.5	1.5
Locus_49119						3	0	117												Locus_41396	Bra014225	22721299	AT1G50580.1	UDP-Glycosyltransferase superfamily protein	0	0	161.5	2
Locus_49215						2	0	116												Locus_44771	Bra031363	22685925	AT1G22065.1		7e-14	4	739.5	1
Locus_49381						4	0	88.5												Locus_16879	Bra026468	22703159	AT5G24100.1	Leucine-rich repeat protein kinase family protein	0	0	288	0
Locus_49456	AT4G27480.1	19645786	AT4G27480.1	Core-2/I-branching beta-1,6-N-acetylglucosaminyltransferase family protein	0	1.5	3	227.5												Locus_8478	Bra003112	22693702	AT5G52790.1	CBS domain-containing protein with a domain of unknown function (DUF21)	0	1.5	350	1
Locus_49617						3	0	59												Locus_48012	Bra026384	22705323	AT4G27030.1	fatty acid desaturase A	0	1.5	50	6
Locus_49635						1	0	64												Locus_38065	Bra004511	22686969	AT2G46750.1	D-arabinono-1,4-lactone oxidase family protein	0	2.5	565.5	0.5
Locus_49777						5	0	102.5												Locus_45571	Bra027134	22715035	AT1G60750.1	NAD(P)-linked oxidoreductase superfamily protein	0	1.5	1650.5	2
Locus_49801						1	0	162												Locus_9337	Bra022630	22690387	AT5G53110.1	RING/U-box superfamily protein	0	1	316.5	6.5
Locus_49841						4	0	109.5												Locus_20767	Bra027268	22686211	AT3G15240.2	Serine/threonine-protein kinase WNK (With No Lysine)-related	0	0	83	1.5
Locus_49873						4	0	93.5												Locus_40902	Bra004736	22686563	AT2G43000.1	NAC domain containing protein 42	0	3	337	3.5
Locus_50023	Thhalv10012555m	20205120	AT5G17880.1	disease resistance protein (TIR-NBS-LRR class)	0	2.5	2.5	208												Locus_32320						1	166.5	0.5
Locus_50027						4	0	57												Locus_6783	Bra030606	22724327	AT1G05250.1	Peroxidase superfamily protein	0	0	110.5	0
Locus_50029	AT4G18960.1	19647337	AT4G18960.1	K-box region and MADS-box transcription factor family protein	0	1.5	4	304												Locus_15540	Bra009387	22694193	AT5G09480.1	hydroxyproline-rich glycoprotein family protein	3e-31	0	171.5	0
Locus_50071						4	0	89.5												Locus_39218	AT1G19230.1	19649421	AT1G19230.1	Riboflavin synthase-like superfamily protein	0	0	170.5	5
Locus_50093						4.5	1	68												Locus_32019						0	290.5	0.5
Locus_50100						4	0	64.5												Locus_4806						0	163.5	0
Locus_50107	AT2G46210.1	19641498	AT2G46210.1	Fatty acid/sphingolipid desaturase	0	1	1	228												Locus_18063						1.5	233.5	2
Locus_50188						6.5	1	180.5												Locus_18748	Bra011453	22702579	AT1G29090.1	Cysteine proteinases superfamily protein	0	0	53	0
Locus_50286	Bra006619	22709243	AT5G22290.1	NAC domain containing protein 89	0	3	3.5	71.5												Locus_13165	Bra026956	22716244	AT1G12740.1	cytochrome P450, family 87, subfamily A, polypeptide 2	0	0	59	0
Locus_50325						3	0	153.5												Locus_44714	Bra030012	22704797	AT5G38020.1	S-adenosyl-L-methionine-dependent methyltransferases superfamily protein	0	3	55	4
Locus_50480	AT1G70900.1	19653927	AT1G70900.1		0	8	3	50.5												Locus_51571	Bra037630	22719414	AT2G44840.1	ethylene-responsive element binding factor 13	0	1.5	89	7.5
Locus_50512	Bra039558	22703145	AT4G15248.1	B-box type zinc finger family protein	0	0.5	2.5	125.5												Locus_16019						0	66	0
Locus_50533						5	3.5	251												Locus_41229	Bra023233	22714637	AT1G33540.1	serine carboxypeptidase-like 18	0	1	74	1
Locus_50544						5.5	5	158												Locus_43924	Bra014237	22722182	AT1G71390.1	receptor like protein 11	0	1	177	5.5
Locus_50547						6	0	65.5												Locus_17711	Bra041119	22687391	AT2G15780.1	Cupredoxin superfamily protein	0	0	527.5	2
Locus_50549						8.5	0	91												Locus_25735	Bra040605	22683945	AT3G02840.1	ARM repeat superfamily protein	0	0	118.5	1
Locus_50580						8.5	1	185												Locus_4200	Bra021177	22702680	AT3G16430.1	jacalin-related lectin 31	0	2	62	0.5
Locus_50588	AT2G40470.1	19642464	AT2G40470.1	LOB domain-containing protein 15	0	3	8.5	299												Locus_26387	Bra037498	22695478	AT5G48270.1	Plant protein of unknown function (DUF868)	0	0	91	0
Locus_50601						1.5	0	51.5												Locus_11025						4.5	773	6
Locus_50668						2	0	94												Locus_27950	Bra006089	22712094			0	5	82.5	9
Locus_50688						6	1.5	69												Locus_47449	Bra027740	22715890			3e-23	1	85	0
Locus_50705						3	0	108												Locus_18245	AT1G18100.1	19654091	AT1G18100.1	PEBP (phosphatidylethanolamine-binding protein) family protein	0	0	124.5	0
Locus_50729	AT2G47050.1	19643336	AT2G47050.1	Plant invertase/pectin methylesterase inhibitor superfamily protein	0	5.5	2	405.5												Locus_25944	Bra011752	22704789	AT4G37290.1		4e-22	0	75	1
Locus_50756						3	0	67												Locus_9817	AT5G41590.1	19666664	AT5G41590.1	Protein of unknown function (DUF567)	0	0	65	1.5
Locus_50887						1	1	653												Locus_47089	Bra004773	22685302	AT2G43620.1	Chitinase family protein	0	1	2049.5	2
Locus_50902						2	1	77												Locus_51226						1.5	79	1.5
Locus_50921						5.5	1	918.5												Locus_10649						4	67.5	9
Locus_50946						2	0	116												Locus_30104						5.5	78.5	4.5
Locus_50947						2	1	113												Locus_11196	Bra017539	22716725	AT5G46540.1	P-glycoprotein 7	0	1	52	0
Locus_51739						0	7	146												Locus_30073						0	282	3
Locus_51745	Bra029131	22707171	AT5G52250.1	Transducin/WD40 repeat-like superfamily protein	0	0	4	578.5												Locus_24207	Bra027492	22713757	AT5G43360.1	phosphate transporter 1;3	0	0	108.5	0
Locus_51775						0	3	50												Locus_27356	Bra017518	22715287	AT5G46890.1	Bifunctional inhibitor/lipid-transfer protein/seed storage 2S albumin superfamily protein	2e-26	0	65.5	0.5
Locus_51820	AT5G53390.1	19669370	AT5G53390.1	O-acyltransferase (WSD1-like) family protein	0	0	2.5	93.5												Locus_5887	Bra010434	22722873	AT4G26420.1	S-adenosyl-L-methionine-dependent methyltransferases superfamily protein	0	0	180.5	4
Locus_51869						0	6	102.5												Locus_19969	Bra040147	22706598	AT3G04110.1	glutamate receptor 1.1	0	0	73	0
Locus_51943	Bra026038	22695276	AT1G78960.1	lupeol synthase 2	0	0.5	1	125.5												Locus_44039						0	72.5	2
Locus_52024						4	0.5	69												Locus_17204	AT1G76430.1	19652646	AT1G76430.1	phosphate transporter 1;9	1.4013e-45	1.5	50.5	0
Locus_52026	Bra034746	22683893	AT3G12660.1	FASCICLIN-like arabinogalactan protein 14 precursor	0	0	2	140												Locus_16298	Bra015992	22701417	AT1G73410.1	myb domain protein 54	0	2	54	2.5
Locus_52034						2	0	52.5												Locus_51315	Bra019551	22695137	AT3G48520.1	cytochrome P450, family 94, subfamily B, polypeptide 3	0	0	67	1.5
Locus_52038						0	0	188.5												Locus_15579	Bra017079	22718682	AT2G39370.1		0	0	139.5	1
Locus_52048	AT1G69120.1	19653480	AT1G69120.1	K-box region and MADS-box transcription factor family protein	0	2.5	3	1209												Locus_30144	Bra016274	22722930	AT1G70250.1	receptor serine/threonine kinase, putative	0	3	122	1.5
Locus_52051						2	0	101												Locus_962	Bra035671	22719207	AT2G28780.1		0	0.5	79.5	0.5
Locus_52061						0	0	81.5												Locus_11236	Bra024103	22708443	AT4G30110.1	heavy metal atpase 2	0	0.5	118	3.5
Locus_52080	Bra000116	22711029	AT2G39060.1	Nodulin MtN3 family protein	0	0	1	2445.5												Locus_17410	Bra038089	22721399	AT4G15160.1	Bifunctional inhibitor/lipid-transfer protein/seed storage 2S albumin superfamily protein	7e-35	3.5	207.5	7
Locus_52082						0	0	113.5												Locus_32313	Bra016136	22701832	AT1G71450.1	Integrase-type DNA-binding superfamily protein	0	0.5	84.5	0.5
Locus_52095						0	0	78.5												Locus_39880	Bra014768	22720681	AT3G55230.1	Disease resistance-responsive (dirigent-like protein) family protein	0	1	619.5	0
Locus_52096						1	0	123												Locus_29562	Bra039920	22700045	AT2G18150.1	Peroxidase superfamily protein	0	0.5	982.5	8.5
Locus_52099	Bra038254	22704524	AT4G15360.1	cytochrome P450, family 705, subfamily A, polypeptide 3	0	0.5	0	481.5												Locus_16250	Bra014688	22718419	AT3G56500.1	serine-rich protein-related	7e-36	0	92.5	4
Locus_52102						0	0	50.5												Locus_40740	AT3G22620.1	19661908	AT3G22620.1	Bifunctional inhibitor/lipid-transfer protein/seed storage 2S albumin superfamily protein	0	0	746	7
Locus_52110						0	0.5	224												Locus_42583	AT5G44990.3	19667329	AT5G44990.3		0	0	93	0
Locus_52116	AT4G12530.1	19649045	AT4G12530.1	Bifunctional inhibitor/lipid-transfer protein/seed storage 2S albumin superfamily protein	4e-29	0	0	596.5												Locus_16201	Bra015966	22702167	AT1G73780.1	Bifunctional inhibitor/lipid-transfer protein/seed storage 2S albumin superfamily protein	3.00018e-42	0	212.5	0
Locus_52120	Bra014316	22722423	AT1G52191.1	Thioesterase superfamily protein	1e-25	0	0	173.5												Locus_38400	Bra006830	22711664	AT5G57220.1	cytochrome P450, family 81, subfamily F, polypeptide 2	0	0	1442	4.5
Locus_52125	Bra002979	22693826	AT5G54540.1	Uncharacterised conserved protein (UCP012943)	0	6.5	3.5	270.5												Locus_16690	Bra002437	22693135	AT5G22890.1	C2H2 and C2HC zinc fingers superfamily protein	0	0	790.5	0
Locus_52126						0	0	117.5												Locus_40803	Bra033050	22687693	AT5G67150.1	HXXXD-type acyl-transferase family protein	5e-12	0	389	0.5
Locus_52127	Bra012184	22701364	AT1G19640.1	jasmonic acid carboxyl methyltransferase	0	1	0	3878.5												Locus_51198						0	315	0
Locus_52129						0	0	155												Locus_39438	Bra007507	22717289	AT3G60120.1	beta glucosidase 27	0	0.5	458	7.5
Locus_52131	Bra012335	22701153	AT1G22590.2	AGAMOUS-like 87	0	0	0	971.5												Locus_32676						0	183.5	8
Locus_52133	Bra016210	22700186			2e-31	0	0	103												Locus_9740	AT3G61280.1	19660192	AT3G61280.1	Arabidopsis thaliana protein of unknown function (DUF821)	0	1	988	9
Locus_52136						1	0	135.5												Locus_18831	AT3G10710.1	19658524	AT3G10710.1	root hair specific 12	0	0	74	2
Locus_52138						1	0	56												Locus_51762	Bra012999	22712015	AT5G60900.1	receptor-like protein kinase 1	0	3	260	0.5
Locus_52144						0.5	0	100.5												Locus_17387	Bra017234	22718409	AT2G36460.1	Aldolase superfamily protein	0	2	78	4.5
Locus_52146						3	0	86.5												Locus_45162	Bra032001	22687700	AT3G03280.1		0	0	88.5	1
Locus_52151						0	0	102												Locus_5008	Bra012008	22701660	AT2G27660.1	Cysteine/Histidine-rich C1 domain family protein	0	4	56.5	4
Locus_52152	Bra008697	22692057	AT3G58410.1	TRAF-like family protein	2e-36	0	0	183												Locus_10252	Bra007855	22715798	AT2G24430.1	NAC domain containing protein 38	0	0	250	0
Locus_52155						3	0	390.5												Locus_32109						0	84	0
Locus_52157	Bra012446	22701516	AT1G26670.1	Vesicle transport v-SNARE family protein	0	0.5	1.5	53												Locus_45195	AT4G23700.1	19647705	AT4G23700.1	cation/H+ exchanger 17	0	0	188	1
Locus_52161						0.5	4	59												Locus_26035	Bra014968	22701542	AT3G23630.1	isopentenyltransferase 7	0	4.5	53	3.5
Locus_52165						0	0	180												Locus_16356	Bra028646	22691263	AT5G08730.1	IBR domain-containing protein	0	0	219.5	0
Locus_52170	Bra001405	22709522	AT3G11480.1	S-adenosyl-L-methionine-dependent methyltransferases superfamily protein	0	0	0.5	240												Locus_17003	Bra018947	22696372	AT2G25980.1	Mannose-binding lectin superfamily protein	0	1	219.5	2
Locus_52175	Bra010993	22721258	AT1G25330.1	basic helix-loop-helix (bHLH) DNA-binding superfamily protein	0	0	0	599.5												Locus_7081	AT5G05960.1	19670120	AT5G05960.1	Bifunctional inhibitor/lipid-transfer protein/seed storage 2S albumin superfamily protein	0	0	302.5	5
Locus_52177						2	0	168.5												Locus_17596						0	78.5	0
Locus_52190						1	0	1012.5												Locus_32032						0	235	0
Locus_52215	Bra003576	22701694	AT1G80660.1	H(+)-ATPase 9	0	0.5	1	77												Locus_14590						0	175	0
Locus_52216						4	0	213.5												Locus_51191	Bra021572	22705231	AT3G14690.1	cytochrome P450, family 72, subfamily A, polypeptide 15	0	2.5	247	4
Locus_52218						0	0	85.5												Locus_41409	Bra028580	22690734	AT5G10530.1	Concanavalin A-like lectin protein kinase family protein	0	1.5	72.5	0
Locus_52220	Bra034634	22722538	AT4G34510.1	3-ketoacyl-CoA synthase 17	0	0	0	324												Locus_51102						0	59.5	0
Locus_52223	AT4G26590.1	19645728	AT4G26590.1	oligopeptide transporter 5	0	0	0	167.5												Locus_15720	Bra012297	22702223	AT1G21890.1	nodulin MtN21 /EamA-like transporter family protein	0	2	186	6.5
Locus_52227						6.5	0	128.5												Locus_12517						0.5	126	0
Locus_52233						3.5	0	120												Locus_12163	Bra004685	22686131	AT2G42350.1	RING/U-box superfamily protein	0	0	154	0
Locus_52234						0	0	63												Locus_47430	Bra010543	22721493	AT4G23700.1	cation/H+ exchanger 17	0	2	160	0.5
Locus_52237	Bra031494	22704206			7e-13	3.5	0.5	178												Locus_51463	AT1G67100.1	19653217	AT1G67100.1	LOB domain-containing protein 40	2e-18	4	89	3.5
Locus_52246						2	0.5	270												Locus_9394	Bra002068	22692374	AT2G17500.1	Auxin efflux carrier family protein	0	8	94	7.5
Locus_52254	AT2G46210.1	19641498	AT2G46210.1	Fatty acid/sphingolipid desaturase	0	2.5	0.5	96.5												Locus_32025	AT2G23660.1	19643465	AT2G23660.1	LOB domain-containing protein 10	0	0	503	1
Locus_52257	Bra030061	22699743	AT1G27720.1	TBP-associated factor 4B	2e-14	0.5	0	95.5												Locus_12824	Bra036330	22688205	AT1G44970.1	Peroxidase superfamily protein	0	0	227.5	1
Locus_52261						0	0	96												Locus_2445	AT1G70260.1	19649520	AT1G70260.1	nodulin MtN21 /EamA-like transporter family protein	0	8.5	149.5	5.5
Locus_52278						0	1	130												Locus_11899						0	129.5	4
Locus_52279						0	0	210.5												Locus_11225	AT1G47600.1	19657012	AT1G47600.1	beta glucosidase 34	0	0	88	1
Locus_52282	Bra002102	22692936	AT5G17720.1	alpha/beta-Hydrolases superfamily protein	0	1	2	626												Locus_32012	Bra019736	22695589	AT1G12030.1	Protein of unknown function (DUF506)	0	0	967	0
Locus_52283	AT4G38860.1	19648570	AT4G38860.1	SAUR-like auxin-responsive protein family	0	0	0.5	93.5												Locus_50519	Bra011529	22703083	AT4G34410.1	redox responsive transcription factor 1	0	6	857	5
Locus_52286	Bra014205	22723067	AT1G49800.1		0	0	1	805.5												Locus_32268						1	55	0
Locus_52287						0	0	570.5												Locus_10803	Bra015707	22700393	AT1G76952.1	inflorescence deficient in abscission (IDA)-like 5	0	4	71.5	1
Locus_52288						1	0.5	63.5												Locus_14171	Bra037585	22704292	AT3G18400.1	NAC domain containing protein 58	0	0	167.5	3
Locus_52289						4.5	4.5	707												Locus_51203	Bra037147	22713647	AT5G66816.1		2e-38	1	153.5	8.5
Locus_52291						0	0	224												Locus_14476						5	219	0
Locus_52293	Bra001432	22708367	AT4G21380.1	receptor kinase 3	0	3.5	8.5	23898												Locus_15308	Bra013438	22703095	AT4G20000.1	VQ motif-containing protein	0	0.5	483	0
Locus_52294	Bra036943	22706763	AT1G44170.3	aldehyde dehydrogenase 3H1	0	6	3	1721												Locus_47222	AT2G31180.1	19640241	AT2G31180.1	myb domain protein 14	4.00001e-41	0	447.5	0.5
Locus_52296						0	1	1201												Locus_25916	Thhalv10026985m	20195388	AT4G28085.1		4e-19	0	51	2
Locus_52299						3	4	5346.5												Locus_16182	Bra039991	22718707	AT1G07300.1	josephin protein-related	7e-40	0	67.5	3
Locus_52300	Bra007715	22717483	AT3G32904.1		0	1.5	0.5	148.5												Locus_39167	AT2G43610.1	19638282	AT2G43610.1	Chitinase family protein	0	2	456	4
Locus_52301	Bra025300	22698172	AT3G27810.1	myb domain protein 21	0	3	0	4462.5												Locus_42537	AT3G12900.1	19659742	AT3G12900.1	2-oxoglutarate (2OG) and Fe(II)-dependent oxygenase superfamily protein	0	0	157	0
Locus_52302	Bra006988	22716156	AT3G53300.1	cytochrome P450, family 71, subfamily B, polypeptide 31	0	0	0	1896												Locus_26431	AT2G27550.1	19642465	AT2G27550.1	centroradialis	0	0	191.5	1
Locus_52303						1.5	0	551												Locus_15923						0	75	3
Locus_52305						0	1.5	52												Locus_8556	906750	16061590			4.2039e-45	0	58.5	0
Locus_52306						0	0	361												Locus_7594	Bra011367	22704973	AT4G32650.1	potassium channel in Arabidopsis thaliana 3	0	0.5	1022.5	2
Locus_52307						0	0.5	3688.5												Locus_42363	AT3G25620.1	19663968	AT3G25620.1	ABC-2 type transporter family protein	0	6	96	4.5
Locus_52309	Bra001687	22710257	AT3G17560.1	F-box and associated interaction domains-containing protein	0	0	0	151												Locus_6179	Bra036645	22713639	AT1G79330.1	metacaspase 5	0	0	240	9
Locus_52311						0.5	3	2254												Locus_26074						4	51.5	8.5
Locus_52312	Bra034168	22703221	AT3G11180.1	2-oxoglutarate (2OG) and Fe(II)-dependent oxygenase superfamily protein	0	0	3	1473												Locus_21907						0	53	0.5
Locus_52314	Bra002521	22694324	AT5G59900.1	Pentatricopeptide repeat (PPR) superfamily protein	0	1.5	4	83.5												Locus_51406						0	54	0
Locus_52315	Bra036945	22706791	AT1G44318.1	Aldolase superfamily protein	0	0	0	400												Locus_51239	Bra033001	22689297			1e-25	0.5	493	0
Locus_52317	GRMZM2G377600_T03	20878871	AT3G61110.1	ribosomal protein S27	7e-19	1	0	72												Locus_16707	Bra014400	22721074	AT3G62600.1	DNAJ heat shock family protein	3e-27	1	131	1
Locus_52318	Bra039569	22705545	AT5G07350.2	TUDOR-SN protein 1	0	0	0.5	581.5												Locus_32659	Bra025547	22720046	AT5G40780.2	lysine histidine transporter 1	8e-12	8.5	195	2
Locus_52319						1.5	0	1814												Locus_13543	Bra030595	22722087	AT1G69730.1	Wall-associated kinase family protein	0	3	195.5	0
Locus_52325	Bra005904	22710265	AT5G03480.1	RNA-binding (RRM/RBD/RNP motifs) family protein	0	0	2.5	810.5												Locus_12993	Bra025410	22696235	AT3G30210.1	myb domain protein 121	0	7	63.5	0
Locus_52327	Bra014524	22718797	AT3G59820.1	LETM1-like protein	1e-17	1.5	1	100												Locus_18513	Bra005632	22684055	AT2G32020.1	Acyl-CoA N-acyltransferases (NAT) superfamily protein	0	1	109.5	3.5
Locus_52328						0	1	426												Locus_51343						0	158.5	0
Locus_52332						3	1	51												Locus_5576	Bra006280	22709898	AT5G15120.1	Protein of unknown function (DUF1637)	9.94922e-44	3	323.5	3.5
Locus_52337						0	0	196.5												Locus_14680	Bra034738	22684684	AT3G12720.1	myb domain protein 67	0	0.5	131	0
Locus_52339						4	0.5	1415.5												Locus_5462	Bra034640	22722465	AT4G34600.1		2e-17	3	268.5	8
Locus_52340	Bra027343	22684657	AT3G14380.1	Uncharacterised protein family (UPF0497)	0	0	0	2067												Locus_2603						0	189	2
Locus_52341	AT2G17010.1	19640266	AT2G17010.1	Mechanosensitive ion channel family protein	0	0	0	140.5												Locus_33658	Bra011464	22704837	AT4G33720.1	CAP (Cysteine-rich secretory proteins, Antigen 5, and Pathogenesis-related 1 protein) superfamily protein	0	4	239	5
Locus_52344						0	0	102												Locus_8001	Bra024131	22709685	AT2G25150.1	HXXXD-type acyl-transferase family protein	0	0	54.5	0
Locus_52345	Bra019346	22707981	AT4G22920.1	non-yellowing 1	6e-23	6	7.5	312.5												Locus_2380	Bra003893	22700148	AT1G72130.1	Major facilitator superfamily protein	0	3	58	1
Locus_52346	Bra012193	22700705	AT1G19900.1	glyoxal oxidase-related protein	0	5.5	4	3909												Locus_32171	AT5G62150.1	19671641	AT5G62150.1	peptidoglycan-binding LysM domain-containing protein	1e-15	0	169	5
Locus_52347						0.5	0	114												Locus_28036	Bra005350	22687171	AT2G35350.1	poltergeist like 1	0	5	56.5	7
Locus_52349						0	0	69												Locus_37876	AT2G18370.1	19640990	AT2G18370.1	Bifunctional inhibitor/lipid-transfer protein/seed storage 2S albumin superfamily protein	1e-19	2	830.5	0
Locus_52350	Bra020411	22688776	AT5G57810.1	tetraspanin15	0	0	0	238												Locus_7174	Bra027356	22683886	AT5G40990.1	GDSL lipase 1	0	0	257.5	0
Locus_52351	Bra018340	22685216	AT2G30090.1	Acyl-CoA N-acyltransferases (NAT) superfamily protein	0	0	1	797												Locus_39495	Bra010492	22724172	AT4G24310.1	Protein of unknown function (DUF679)	0	0	135.5	5
Locus_52352	Bra040205	22702467	AT5G12210.1	RAB geranylgeranyl transferase beta subunit 1	1e-14	4	6.5	668												Locus_42306	AT3G55150.1	19664875	AT3G55150.1	exocyst subunit exo70 family protein H1	0	0	59.5	0
Locus_52356						0	0	174												Locus_29852	Bra038941	22724323	AT5G35110.1		9e-35	2	51.5	4
Locus_52357	Bra033686	22695980	AT5G43570.1	Serine protease inhibitor, potato inhibitor I-type family protein	5e-21	0	1.5	1299.5												Locus_6344	AT2G23960.1	19639073	AT2G23960.1	Class I glutamine amidotransferase-like superfamily protein	0	0	273.5	0
Locus_52360						1	0	356.5												Locus_47669	AT5G19890.1	19667549	AT5G19890.1	Peroxidase superfamily protein	0	1	133	1
Locus_52362	Bra031474	22704562			0	0.5	0.5	804.5												Locus_14233	Bra014657	22719709	AT3G56970.1	basic helix-loop-helix (bHLH) DNA-binding superfamily protein	0	0	216	3
Locus_52363						0	0	222												Locus_15996	Bra030009	22704489	AT3G50400.1	GDSL-like Lipase/Acylhydrolase superfamily protein	0	0	72.5	5
Locus_52365	Bra003820	22699816	AT1G74020.1	strictosidine synthase 2	0	0	1	196												Locus_24212	Bra018663	22695615	AT1G08050.1	Zinc finger (C3HC4-type RING finger) family protein	0	5.5	91.5	3
Locus_52366						1.5	0	246												Locus_47404	Bra027958	22715080	AT1G72210.1	basic helix-loop-helix (bHLH) DNA-binding superfamily protein	0	0.5	555.5	0
Locus_52367						0	0	755												Locus_10408	Bra001308	22709125	AT3G09400.1	pol-like 3	0	0	101	1
Locus_52368						0	0	58.5												Locus_21332	Bra024222	22711891	AT4G28140.1	Integrase-type DNA-binding superfamily protein	0	3	67	1
Locus_52370						0	1	165												Locus_27072	Bra006074	22711071	AT5G10720.1	histidine kinase 5	0	3.5	66.5	0
Locus_52371	Bra007067	22715110	AT3G54340.1	K-box region and MADS-box transcription factor family protein	0	8	1.5	2845												Locus_12130	Bra007626	22715119	AT3G62110.1	Pectin lyase-like superfamily protein	0	0	55	1
Locus_52372	Bra011292	22705176	AT1G77520.1	O-methyltransferase family protein	0	0	0	1292												Locus_32064	Bra032911	22714098	AT1G28480.1	Thioredoxin superfamily protein	0	0	143	2
Locus_52373	Bra027342	22683663	AT3G14395.1		9e-29	0	0	1675												Locus_38929	Bra023297	22713742	AT1G32940.1	Subtilase family protein	0	0	347.5	8
Locus_52380						2.5	0	103												Locus_44317	Bra037658	22719020	AT2G44340.1	VQ motif-containing protein	0	0	220.5	0
Locus_52381						0.5	0	125												Locus_38444	AT1G54010.1	19657615	AT1G54010.1	GDSL-like Lipase/Acylhydrolase superfamily protein	0	1.5	316.5	3.5
Locus_52382						0	0	168												Locus_9866	Bra000847	22708152	AT4G03070.1	2-oxoglutarate (2OG) and Fe(II)-dependent oxygenase superfamily protein	0	1	391	3.5
Locus_52385						0	0	113.5												Locus_14255						0	147	1
Locus_52386						0	0	115												Locus_43793	Bra035678	22720915	AT2G28710.1	C2H2-type zinc finger family protein	0	1	66.5	5.5
Locus_52387						0	1.5	314												Locus_47169						0	55	0
Locus_52388						0.5	1	63												Locus_47597	Bra033661	22695784	AT5G43120.1	ARM-repeat/Tetratricopeptide repeat (TPR)-like protein	0	1	279	1
Locus_52390	Bra027216	22685492			2e-14	0	0	293.5												Locus_51770	Bra020732	22689110	AT3G30725.1	glutamine dumper 6	2e-39	8	89.5	7
Locus_52391						0	2	411												Locus_13159	Bra014144	22724409	AT1G78490.1	cytochrome P450, family 708, subfamily A, polypeptide 3	0	2.5	86	8
Locus_52395	Bra026784	22715555	AT1G15040.1	Class I glutamine amidotransferase-like superfamily protein	0	0	0	54.5												Locus_10899	AT2G28670.2	19642950	AT2G28670.2	Disease resistance-responsive (dirigent-like protein) family protein	0	0	370	1
Locus_52397						0	0	186												Locus_42021	Bra016230	22700601	AT1G70170.1	matrix metalloproteinase	0	0.5	72	4
Locus_52398						0.5	6	688.5												Locus_14859	Bra031903	22691582	AT5G64750.1	Integrase-type DNA-binding superfamily protein	0	6	286	6
Locus_52399						2	0	339												Locus_51374	Bra023617	22689615	AT5G17430.1	Integrase-type DNA-binding superfamily protein	5e-19	0	62	0
Locus_52401						0.5	0	1637												Locus_37502	AT5G37690.1	19666148	AT5G37690.1	SGNH hydrolase-type esterase superfamily protein	0	0	543.5	1
Locus_52405						1.5	0	126.5												Locus_16308	AT1G72140.1	19650114	AT1G72140.1	Major facilitator superfamily protein	0	2	1220	6.5
Locus_52406						0	0	498.5												Locus_31865	Bra033304	22694177	AT4G24760.1	alpha/beta-Hydrolases superfamily protein	4e-13	0	130.5	5.5
Locus_52408						7	0	162.5												Locus_12974	Bra015944	22700616	AT1G74000.1	strictosidine synthase 3	0	6	135	7
Locus_52409						0	0	192												Locus_23855	Bra036202	22717627	AT3G30210.1	myb domain protein 121	0	0	90.5	1
Locus_52413						0	2	309.5												Locus_18529	Bra003558	22700267	AT1G80240.1	Protein of unknown function, DUF642	0	0	369	5
Locus_52414	Bra002009	22692228	AT5G26120.1	alpha-L-arabinofuranosidase 2	0	2.5	2	1342.5												Locus_15534	AT3G10710.1	19658524	AT3G10710.1	root hair specific 12	0	0	157	0
Locus_52415						0	0	205.5												Locus_7654	Bra014200	22723792	AT1G49570.1	Peroxidase superfamily protein	0	1	590.5	1
Locus_52416	Bra021086	22704352			0	0.5	1	264
Locus_52418						0	1	92
Locus_52419						0	1	55
Locus_52420						0	0	130.5
Locus_52422	Bra010417	22723204	AT4G27030.1	fatty acid desaturase A	0	0	1	2999.5
Locus_52423						0	0	364
Locus_52425	Bra040815	22683618	AT1G31280.1	Argonaute family protein	0	0.5	2.5	1242
Locus_52427	Bra005166	22683677	AT2G28700.1	AGAMOUS-like 46	0	0	0.5	110.5
Locus_52429						0.5	2.5	139
Locus_52430						2.5	1	390.5
Locus_52432	Bra037893	22716534			4.06377e-44	3	1.5	296.5
Locus_52434	Bra010987	22721412	AT1G59406.1	GDSL-like Lipase/Acylhydrolase superfamily protein	0	0.5	0.5	955.5
Locus_52435						0.5	1.5	785
Locus_52443						3.5	0	133
Locus_52444						2.5	2.5	1143
Locus_52448						0	0	491
Locus_52452						0	1	277.5
Locus_52453						0.5	0	487.5
Locus_52457						2	0.5	523.5
Locus_52458						1.5	0.5	86
Locus_52460						0	0	127.5
Locus_52461						1.5	0	216.5
Locus_52464						0	0	499
Locus_52465	Bra028773	22688588	AT5G05060.1	Cystatin/monellin superfamily protein	0	5.5	5	687.5
Locus_52467						0	0	77
Locus_52468						1.5	2	214
Locus_52469	Bra023190	22718190	AT1G31480.1	shoot gravitropism 2 (SGR2)	5e-17	0	0.5	165.5
Locus_52471						0	0	92.5
Locus_52476						0.5	0	350
Locus_52477	AT4G11650.1	19647638	AT4G11650.1	osmotin 34	0	0	6	822
Locus_52481	Bra028951	22708424	AT1G14800.1	Nucleic acid-binding, OB-fold-like protein	1e-26	3.5	3	627.5
Locus_52482						0	0	218.5
Locus_52483						0	3.5	103.5
Locus_52487	AT2G41850.1	19640091	AT2G41850.1	polygalacturonase abscission zone A. thaliana	0	0	3	996.5
Locus_52488	Bra029013	22711820	AT5G50040.1	Plant invertase/pectin methylesterase inhibitor superfamily protein	0	0.5	0	309
Locus_52490						0.5	0	86
Locus_52492						0	1	234.5
Locus_52497						2.5	3	520.5
Locus_52500	AT3G51280.1	19664649	AT3G51280.1	Tetratricopeptide repeat (TPR)-like superfamily protein	0	0	3	152.5
Locus_52501						0	0	98.5
Locus_52502						0	0	163
Locus_52503						0	0	119.5
Locus_52504						2.5	2.5	107.5
Locus_52507						0	0	109.5
Locus_52510						0	0.5	243.5
Locus_52514	Bra002525	22692633	AT5G59845.1	Gibberellin-regulated family protein	3e-39	2	3	314.5
Locus_52517						6.5	0	315.5
Locus_52522						0	0	68.5
Locus_52525						0	0	73.5
Locus_52527						0	1	136
Locus_52528						0	0	149
Locus_52529	AT2G15020.1	19643429	AT2G15020.1		8.00001e-42	0	0	70.5
Locus_52531	Eucgr.B01030.1	23566151	AT4G34670.1	Ribosomal protein S3Ae	5e-13	1	1	59.5
Locus_52534						0	1	614.5
Locus_52535						0	0	182.5
Locus_52537						0.5	0	105.5
Locus_52540						4.5	0	148
Locus_52542						0	0.5	62.5
Locus_52543	AT5G07960.1	19667587	AT5G07960.1		1e-23	2.5	4	58
Locus_52544						0	1.5	485
Locus_52552	Bra036566	22713093			6e-18	2	0	283
Locus_52553	Bra035163	22701257	AT1G80660.1	H(+)-ATPase 9	0	0	1	326.5
Locus_52554						0	0	52.5
Locus_52555						3.5	0	181.5
Locus_52557						0	1	151
Locus_52559						0	1	128.5
Locus_52562						0	0	101
Locus_52563						0	0	97.5
Locus_52564						7	2.5	158
Locus_52573						0	2	255.5
Locus_52574	Bra038773	22710828	AT4G36230.1		4e-22	0	0	73.5
Locus_52595						0	0	78
Locus_52600						0	0	74
Locus_52607	Bra017283	22719351	AT2G35890.1	calcium-dependent protein kinase 25	0	0	3.5	288.5
Locus_52608						0.5	0	78
Locus_52610						0	0	303
Locus_52618						0	0	266
Locus_52620	Bra031199	22717042	AT2G44700.1	Galactose oxidase/kelch repeat superfamily protein	0	0.5	0	67.5
Locus_52632						1	0	140.5
Locus_52642						2	0	295.5
Locus_52643						1	0	76
Locus_52645						2.5	0	114.5
Locus_52648						0	0	201.5
Locus_52652						0	0	194.5
Locus_52653						1	0	52.5
Locus_52656						1.5	1.5	334
Locus_52658						1.5	0	56
Locus_52666						0	0	481
Locus_52669						0	0	107
Locus_52670						0	0	64
Locus_52674	Bra036264	22713196	AT5G17230.1	PHYTOENE SYNTHASE	3e-16	0	0	92.5
Locus_52680						0	0	277
Locus_52683						2.5	2	296
Locus_52685						0	0.5	56
Locus_52690						0	0	74.5
Locus_52695	Bra004692	22685087	AT2G42410.1	zinc finger protein 11	0	0	0	60
Locus_52698	Bra025841	22697067			1e-29	0	0	96.5
Locus_52700						0	0	239.5
Locus_52704						0	0	113.5
Locus_52711						0	0	86.5
Locus_52713						0	0	57
Locus_52722	Bra026038	22695276	AT1G78960.1	lupeol synthase 2	0	0	0	71.5
Locus_52723						4	0.5	63
Locus_52727						0	1	137
Locus_52730						0	0	73.5
Locus_52735	Bra035936	22718204	AT5G61330.1	rRNA processing protein-related	6e-11	1.5	1.5	136
Locus_52739						6	0	123
Locus_52747	Bra013406	22705147	AT4G19630.1	winged-helix DNA-binding transcription factor family protein	0	0	0	71
Locus_52749						0	0	71.5
Locus_52750						0	0	115.5
Locus_52751						0.5	0	99
Locus_52752						1	0	133
Locus_52755	Bra032199	22683827	AT1G44100.1	amino acid permease 5	0	2.5	7	70
Locus_52760						2.5	5	404.5
Locus_52762						0	0	327
Locus_52765						0	0	111.5
Locus_52770						0	2	65.5
Locus_52771						2	6	63
Locus_52775						1	1	100.5
Locus_52776						0	0	170.5
Locus_52785						0	0	53.5
Locus_52789	AT4G14960.1	19643840	AT4G14960.1	Tubulin/FtsZ family protein	0	0	0	83.5
Locus_52797						1	0	81
Locus_52798						0	0.5	180
Locus_52803						3	1	214
Locus_52805						4	0	108
Locus_52807	Bra000630	22709694	AT2G23580.1	methyl esterase 4	0	0	0.5	54.5
Locus_52809						1	0	96.5
Locus_52812						2	0	58.5
Locus_52815						1	1	82
Locus_52824						0	0	53
Locus_52828	Bra004865	22685591	AT2G44760.1	Domain of unknown function (DUF3598)	2e-29	0.5	0	50.5
Locus_52834						1	0	81.5
Locus_52838						0	4	104
Locus_52846	AT3G51100.2	19658534	AT3G51100.2		1e-36	0	0	83
Locus_52850	Bra016691	22723655	AT1G43610.1	Haloacid dehalogenase-like hydrolase (HAD) superfamily protein	0	0.5	1	59
Locus_52866						2.5	0	77
Locus_52871						0	0	65
Locus_52876						2	0	71
Locus_52888						5	0	95.5
Locus_52895						0	0	145
Locus_52901	Bra023309	22691595	AT5G11130.1	Exostosin family protein	0	1	0	68.5
Locus_52905						0	0	123.5
Locus_52916						0	1	72.5
Locus_52917	Bra035715	22719377	AT5G50850.1	Transketolase family protein	5e-32	0	0	244
Locus_52919						3	0	97
Locus_52921						0	0	64.5
Locus_52939	Bra035221	22721364	AT4G11530.1	cysteine-rich RLK (RECEPTOR-like protein kinase) 34	0	1.5	0	135.5
Locus_52944						0	1	107
Locus_52969						3.5	2.5	77
Locus_53005	Bra002260	22692200	AT5G19780.1	tubulin alpha-5	0	1	0	53
Locus_53006						1	1.5	62
Locus_53019						0	0	60
Locus_53054						1.5	1	51
Locus_53057						2	0	120.5
Locus_53064						1.5	0	64.5
Locus_53080						0	0.5	63.5
Locus_53083	Bra024869	22698357	AT2G01610.1	Plant invertase/pectin methylesterase inhibitor superfamily protein	1e-13	0	0.5	61.5
Locus_53109						0	0	136
Locus_53111						0	0	52
Locus_53118						0	0	53
Locus_53119	Phvulv091029166m	23548380	AT3G42170.1	BED zinc finger ;hAT family dimerisation domain	8.00001e-42	0	0	53
Locus_53158						4	0	109
Locus_53235						0	0	174
Locus_53240						0	0	76.5
Locus_53321	AT1G63010.2	19656596	AT1G63010.2	Major Facilitator Superfamily with SPX (SYG1/Pho81/XPR1) domain-containing protein	2e-21	0	0	73
Locus_53329						0.5	0.5	109
Locus_53342						0.5	0	53.5
Locus_53396	Bra025993	22696500	AT1G17190.1	glutathione S-transferase tau 26	0	0	1.5	2322
Locus_53419						0	0	150.5
Locus_53486	AT3G47295.1	19660547	AT3G47295.1		1e-19	7	4	100.5
Locus_53520						0	0	79
Locus_53537						0	0	275.5
Locus_53546	Bra012781	22710679	AT4G15530.2	pyruvate orthophosphate dikinase	4e-13	3.5	7.5	183
Locus_53574						0	0	76.5
Locus_53578	Bra030302	22719790	AT2G21350.1	RNA-binding CRS1 / YhbY (CRM) domain protein	0	0	0.5	71.5
Locus_53583						0	0	73
Locus_53595	Bra038191	22687295			6e-23	0.5	0.5	64
Locus_53639						0	0	60.5
Locus_53693						3	0	110.5
Locus_53710						0	0	84
Locus_53994						0	0	121.5
Locus_54060						0	1.5	4241
Locus_54103	Bra002617	22693125	AT3G47070.1		2e-32	1	0	59.5
Locus_5996	Bra040606	22686716	AT3G02850.1	STELAR K+ outward rectifier	0	2.5	5	83
Locus_7857						4.5	1	215
Locus_9020	886181	16058584			1e-39	0	7	74.5
Locus_9145	AT4G29710.1	19644646	AT4G29710.1		0	2	7.5	86
Locus_9259	Bra015644	22701761	AT1G77960.1		2e-12	4	8	94
Locus_9560						1.5	9	311.5
Locus_9652						6.5	1	125
