# Supplementary material for: High-Throughput Sequencing and De Novo Assembly of Brassica oleracea var. Capitata L. for Transcriptome Analysis
Source: PLoS One. 2014 Mar 28;9(3):e92087. doi: 10.1371/journal.pone.0092087 (PMC3969326; doi:10.1371/journal.pone.0092087)
Supplement: Table S6 — GO terms of Tissue-specific locus candidates. (XLSX) [file pone.0092087.s007.xlsx]

## Sheet: Table_S4
Category	Gene Ontology Term	corrected p value
Flower
GOTERM_BP_2	post-embryonic development	5.978e-05
GOTERM_BP_2	reproductive developmental process	0.000815139
GOTERM_BP_2	reproductive process	0.00146948
GOTERM_BP_2	regulation of metabolic process	0.00362995
GOTERM_BP_2	response to external stimulus	0.0094103
GOTERM_BP_2	regulation of biological process	0.0134972
GOTERM_BP_2	anatomical structure development	0.0135863
GOTERM_BP_2	response to endogenous stimulus	0.0175665
GOTERM_BP_2	regulation of cellular process	0.0218061
GOTERM_BP_2	multicellular organismal development	0.0290721
GOTERM_BP_2	response to abiotic stimulus	0.0328498
GOTERM_BP_2	response to chemical stimulus	0.0411691
GOTERM_BP_2	response to stress	0.0432124
GOTERM_CC_2	external encapsulating structure	0.000990568
GOTERM_MF_2	transcription factor activity	0.00144547
Leaf
GOTERM_MF_2	transferase activity	0.000985655
GOTERM_MF_2	nucleoside binding	0.0197511
Root
GOTERM_BP_2	response to chemical stimulus	6.96959e-08
GOTERM_BP_2	oxidation reduction	2.57222e-07
GOTERM_BP_2	secondary metabolic process	8.35124e-05
GOTERM_BP_2	cellular response to stimulus	0.000153923
GOTERM_BP_2	catabolic process	0.000156494
GOTERM_BP_2	response to endogenous stimulus	0.00106366
GOTERM_BP_2	regulation of metabolic process	0.0084585
GOTERM_BP_2	response to stress	0.0108715
GOTERM_CC_2	endomembrane system	1.78141e-08
GOTERM_MF_2	peroxidase activity	1.30362e-11
GOTERM_MF_2	tetrapyrrole binding	9.6199e-10
GOTERM_MF_2	transcription factor activity	3.74123e-06
GOTERM_MF_2	oxidoreductase activity	4.06037e-05
GOTERM_MF_2	carbohydrate binding	7.19934e-05
GOTERM_MF_2	lipid binding	0.00247525
GOTERM_MF_2	transmembrane transporter activity	0.00316309
GOTERM_MF_2	signal transducer activity	0.00409974
GOTERM_MF_2	oxygen binding	0.00440048
GOTERM_MF_2	transferase activity	0.0101832
GOTERM_MF_2	substrate-specific transporter activity	0.0241716
