# Supplementary material for: High-Throughput Sequencing and De Novo Assembly of Brassica oleracea var. Capitata L. for Transcriptome Analysis
Source: PLoS One. 2014 Mar 28;9(3):e92087. doi: 10.1371/journal.pone.0092087 (PMC3969326; doi:10.1371/journal.pone.0092087)
Supplement: Table S7 — Thirty tissue-specific locus candidates for RT-PCR. (XLSX) [file pone.0092087.s008.xlsx]

## Sheet: Table_S5
Gene ID	Phytozome top hits					107140 Leaf	107140 Root	102043 flower
	Gene ID	PACid	TAIR ID	Description	E-value
Flower
Locus_52607	Bra017283	22719351	AT2G35890.1	calcium-dependent protein kinase 25	0	0	3.5	288.5
Locus_52294	Bra036943	22706763	AT1G44170.3	aldehyde dehydrogenase 3H1	0	6	3	1721
Locus_52357	Bra033686	22695980	AT5G43570.1	Serine protease inhibitor, potato inhibitor I-type family protein	5e-21	0	1.5	1299.5
Locus_52346	Bra012193	22700705	AT1G19900.1	glyoxal oxidase-related protein	0	5.5	4	3909
Locus_52340	Bra027343	22684657	AT3G14380.1	Uncharacterised protein family (UPF0497)	0	0	0	2067
Locus_52302	Bra006988	22716156	AT3G53300.1	cytochrome P450, family 71, subfamily B, polypeptide 31	0	0	0	1896
Locus_52127	Bra012184	22701364	AT1G19640.1	jasmonic acid carboxyl methyltransferase	0	1	0	3878.5
Locus_52048	AT1G69120.1	19653480	AT1G69120.1	K-box region and MADS-box transcription factor family protein	0	2.5	3	1209
Locus_48530	Bra001005	22708224	AT3G01530.1	myb domain protein 57	0	0	6.5	2864.5
Locus_34045	AT1G53130.1	19650247	AT1G53130.1	Stigma-specific Stig1 family protein	0	0	0	777.5
Gene ID	Phytozome top hits					107140 Leaf	107140 Root	102043 flower
	Gene ID	PACid	TAIR ID	Description	E-value
Leaf
Locus_49796	AT5G28237.1	19669187	AT5G28237.1	Pyridoxal-5\'-phosphate-dependent enzyme family protein	0	333.5	5	6
Locus_39589	Bra011332	22704325	AT4G32280.1	indole-3-acetic acid inducible 29	0	622.5	6	0
Locus_39612	Bra025766	22697674	AT1G19770.1	purine permease 14	0	379.5	3.5	5
Locus_44304	Bra030952	22723641	AT1G53230.1	TEOSINTE BRANCHED 1, cycloidea and PCF transcription factor 3	0	703.5	6	7
Locus_23024	Bra003713	22702259	AT1G76610.1	Protein of unknown function, DUF617	5e-33	184.5	7	0
Locus_39945	Bra026657	22691342	AT2G01505.1	CLAVATA3/ESR-RELATED 16	1.99993e-41	230.5	6	5.5
Locus_13581	Bra029554	22715670	AT4G05120.1	Major facilitator superfamily protein	0	141	1	0
Locus_23443	Bra010469	22723330	AT4G25300.1	2-oxoglutarate (2OG) and Fe(II)-dependent oxygenase superfamily protein	0	308.5	5.5	6.5
Locus_24888	Bra001512	22710862	AT3G13600.1	calmodulin-binding family protein	0	115.5	8.5	6
Locus_16211	AT1G16260.1	19654375	AT1G16260.1	Wall-associated kinase family protein	0	256	7	6
Gene ID	Phytozome top hits					107140 Leaf	107140 Root	102043 flower
	Gene ID	PACid	TAIR ID	Description	E-value
Root
Locus_3133	Bra010543	22721493	AT4G23700.1	cation/H+ exchanger 17	0	2.5	259.5	1
Locus_26946	AT1G60730.2	19655070	AT1G60730.2	NAD(P)-linked oxidoreductase superfamily protein	0	5	3871	4.5
Locus_29088	Bra037666	22719620	AT2G44110.2	Seven transmembrane MLO family protein	0	1.5	247.5	0
Locus_12677	Bra018934	22696427	AT1G51870.1	protein kinase family protein	0	2	1079.5	2
Locus_6549	AT1G08090.1	19652010	AT1G08090.1	nitrate transporter 2:1	0	2	1157	0.5
Locus_9996	AT4G32650.1	19647208	AT4G32650.1	potassium channel in Arabidopsis thaliana 3	0	0	151	0
Locus_3682	Bra007693	22715235	AT3G62680.1	proline-rich protein 3	0	6	243.5	3.5
Locus_26122	Bra005309	22684795	AT2G35930.1	plant U-box 23	0	0	1447.5	2
Locus_44970	Bra014877	22699035	AT1G30370.1	alpha/beta-Hydrolases superfamily protein	0	3.5	1364.5	7.5
Locus_8411	Bra034142	22704188	AT3G45060.1	high affinity nitrate transporter 2.6	0	0	223.5	5
