# Supplementary material for: High-Throughput Sequencing and De Novo Assembly of Brassica oleracea var. Capitata L. for Transcriptome Analysis
Source: PLoS One. 2014 Mar 28;9(3):e92087. doi: 10.1371/journal.pone.0092087 (PMC3969326; doi:10.1371/journal.pone.0092087)
Supplement: Table S8 — Primer sets for RT-PCR. (XLSX) [file pone.0092087.s009.xlsx]

## Sheet: Table_S6
Primers for Flower-specific candidates
Locus_52607	GGGTGAGCTCGATTTGTCAT			408-427
	GCTCGCTGTCTATAGTCTT			699-717
Locus_48530	CGTTCCAGTAACTGTCGTT			308-326
	GGAAACAGGTGGTCGAAGAT			571-590
Locus_52357	CTCATTTAGCCGACGAAAGG			241-260
	GCTCATGCTAAAAGGCGT			541-558
Locus_52294	GGGACCTAGGGGTATATT			506-523
	GGAGAATTCTGCTCTGCTGA			843-862
Locus_52346	CGGTAGTAACACGGCTGA			1075-1092
	CTAATCATATCCTCCCCGA			1037-1388
Locus_52340	GGTGACTGCTAATGGAGTT			327-345
	GGTGCTTCGAATCTGCTA			648-665
Locus_52302	GCACCAGCACTTCAACTCT			1006-1024
	GGCCGGTTTGAAGTTGTT			1305-1322
Locus_52127	GGTGAGGTGAGCAAGGAA			676-693
	GCAGCATAGTAAGGAGCCTT			991-1010
Locus_52048	CGAGAGACAGCTTATAGCA			396-414
	GCTTGGAAAGCATGCTGTT			661-679
Locus_34045	CCGTTTTGGGTGATGAGGT			192-210
	CCCACAATGGTTAGGGTT			521-538
Primers for Leaf-specific candidates
Locus_49796	GCTCTCGCTCAAGCTATGAT			513-532
	CCGGTAAGTAGTATGTGGT			780-798
Locus_16211	CCGTTGGTATGTGGTTGCTA			1093-1112
	CCTCTAGTGCTTTGGACT			1360-1377
Locus_39589	GTGGGATGGCCACCAAT			570-586
	CAGTCACCCTCTTTCCCTT			877-895
Locus_39612	GAGCTGCGTTGTGTAGATGA			772-791
	CCATAGCTAACATCCTCGAA			1072-1091
Locus_44304	CACCGTCAGAAGCCACTA			322-339
	CCACGTCACCAGTCGAT			489-505
Locus_23024	CTCAGACGGTCAGACCTA			54-71
	GGTAATAACTGCACCGGTT			363-381
Locus_39945	CGCCATGGGAAACTCTGTA			438-456
	GCCTTTTCAGTTGTGGAGA			753-771
Locus_24888	GGAGCTACTGTTGCTGCA			297-314
	CCTCTCTTGGATCAGCCAT			552-570
Locus_13581	GGAGGAATGATCGGTGAT			570-587
	CCACTTGTAGGATGAGGGT			859-877
Locus_26899	CGAATCTAAGTCGGCGTCA			678-696
	GGAGTCATTCCCACGGTCAA			980-999
Primers for Root-specific candidates
Locus_8411	GGTGTACCACGTCATCAA			310-327
	CTGTGTGAAGCGTTAGGT			618-635
Locus_3133	CGAAGCGCTGAAAGCAAA			1845-1862
	CCGAATCACGGTTAGGCTT			2132-2150
Locus_26946	CCCTGAGACTAACGAGCT			319-336
	GGCAGAGGCTTCAGACAA			605-622
Locus_29088	CGACTACTGCTCCCAGAA			246-263
	CACTCACCACCCATCCAA			527-544
Locus_12677	CTCAGGGTCTAGATAGCCT			511-529
	CGGAGATAACTTGGCTCT			815-832
Locus_6549	CTCAATGAGCTTCGTGAGT			482-500
	CCAAGACTCCCATGATGAT			759-777
Locus_9996	GGCGTCGTCAACATCAGA			482-499
	CCGATGGTCTCATCATCCA			777-795
Locus_3682	CTCCTCCCACCAAGCAAT			508-525
	CAACGCCACGTGGAAGTA			807-824
Locus_26122	CCTAGCCAAGTGTCTCAA			475-492
	GGATCCGCGACTTCAAGAA			774-792
Locus_44970	CGTTCCAACGTGCCTGTA			541-558
	GAGGTGAGCTTAACCGTGA			825-843
